# Supplementary material for: The transcriptome of a complete episode of acute otitis media
Source: BMC Genomics. 2015 Apr 3;16(1):259. doi: 10.1186/s12864-015-1475-7 (PMC4394589; doi:10.1186/s12864-015-1475-7)
Supplement: Additional file 1: Table S1. — Expression profiling data of NTHi inoculated MEs. A list of 3657 genes found to be significantly regulated by NTHi when compared to ME saline injection using at least two methods of analysis. The table gives the probe set ID, the gene symbol, the fold change relative to untreated mice, the direction of regulation, the mean raw signal values, the RMA-corrected signals, the Entrez gene ID, the description, and the chromosomal location of genes altered during the infection. [file 12864_2015_1475_MOESM1_ESM.xlsx]

## Sheet: fold change 3659.txt
Supplementary Table 1: Expression Profiling Data of NTHi injected mice
All transcripts show significant differences between the saline and bacteria treated samples by >2 statistical methods with Bonferroni correction p<0.05
		Fold Change vs Untreated Mice																													Mean Raw Values																	Median Normalized Values
Probe Set ID	Gene Symbol	Fold Change 3h-saline vs untreated	Regulation	Fold Change 3h bacteria vs untreated	Regulation	Fold Change 6h saline vs untreated	Regulation	Fold Change 6h bacteria vs untreated	Regulation	Fold Change 24h saline vs untreated	Regulation	Fold Change 24h bacteria vs untreated	Regulation	Fold Change 48h saline vs untreated	Regulation	Fold Change 48h bacteria vs untreated	Regulation	Fold Change 72h saline vs untreated	Regulation	Fold Change 72h bacteria vs untreated	Regulation	Fold Change 120h saline vs untreated	Regulation	Fold Change 120h bacteria vs untreated	Regulation	Fold Change 168h saline vs untreated	Regulation	Fold Change 168h bacteria vs untreated	Regulation		0h saline	0h bacteria	3h saline	3h bacteria	6h saline	6h bacteria	24h saline	24h bacteria	48h saline	48h bacteria	72h saline	72h bacteria	120h saline	120h bacteria	168h saline	168h bacteria		0h saline	0h bacteria
1450297_at	Il6	236.756	up	428.675	up	100.045	up	495.35	up	38.7569	up	89.0721	up	9.48262	up	22.5511	up	7.65938	up	11.3819	up	1.04976	up	1.04945	up	1.04759	up	1.14523	up		20.0715	20.0715	4752.03	8604.15	2008.05	9942.4	777.907	1787.81	190.33	452.633	153.735	228.452	21.0702	21.0641	21.0266	22.9865		-3.65551	-3.65551
1449984_at	Cxcl2	54.0727	up	176.835	up	30.279	up	187.678	up	11.4926	up	106.58	up	17.9824	up	88.3072	up	5.18575	up	60.924	up	1.49697	up	2.37845	up	1.33283	up	2.45824	up		61.9673	61.9673	3350.74	10958	1876.31	11629.9	712.166	6604.49	1114.32	5472.16	321.347	3775.3	92.7631	147.386	82.5919	152.331		-3.69324	-3.69324
1438148_at	Cxcl3	13.8033	up	81.8226	up	10.4552	up	128.819	up	9.9394	up	85.831	up	20.628	up	62.1703	up	4.92262	up	32.955	up	1.06646	down	2.1409	up	1.53774	down	2.18589	up		30.8459	30.8459	425.777	2523.9	322.501	3973.55	306.59	2647.54	636.29	1917.7	151.843	1016.53	28.9238	66.0382	20.0593	67.4259		-3.24546	-3.24546
1419209_at	Cxcl1	32.5074	up	122.067	up	19.403	up	113.576	up	4.23181	up	21.3754	up	1.7888	up	6.5878	up	1.55842	up	3.08851	up	1.50811	down	1.11593	up	1.40388	down	1.37957	up		91.9715	91.9715	2989.75	11226.7	1784.52	10445.8	389.207	1965.93	164.519	605.89	143.33	284.055	60.9848	102.634	65.5126	126.881		-1.19388	-1.19388
1418930_at	Cxcl10	2.02444	up	66.2739	up	1.35201	up	91.9466	up	1.30839	up	2.60839	up	1.95858	up	26.3722	up	1.38791	up	14.0666	up	1.08987	up	2.7095	up	1.16298	down	1.90405	up		115.85	115.85	234.532	7677.85	156.63	10652	151.578	302.182	226.902	3055.22	160.789	1629.62	126.262	313.896	99.615	220.585		-0.847201	-0.847201
1449399_a_at	Il1b	7.16854	up	58.5193	up	5.15785	up	65.789	up	7.52699	up	56.422	up	10.1636	up	29.0409	up	3.90321	up	22.9094	up	1.39973	up	1.81334	up	1.06191	up	3.46213	up		162.118	162.118	1162.15	9487.04	836.18	10665.6	1220.26	9147.04	1647.7	4708.06	632.782	3714.03	226.922	293.976	172.155	561.274		-2.54804	-2.54804
1455241_at	Mab21l3	2.39445	up	38.858	up	2.22138	up	57.4674	up	1.81775	up	13.3444	up	1.09019	up	4.61521	up	1.18199	up	2.03899	up	1.013	down	1.3347	up	1.183	up	1.59412	up		62.3175	62.3175	149.216	2421.53	138.431	3581.22	113.278	831.586	67.9378	287.608	73.6589	127.064	61.5177	83.1749	73.7213	99.3415		-0.674559	-0.674559
1427102_at	Slfn4	6.78866	up	32.3303	up	8.05773	up	54.2814	up	10.762	up	69.0791	up	14.5812	up	93.4315	up	4.17068	up	58.2313	up	1.52897	up	5.44439	up	1.02099	up	3.92971	up		78.1319	78.1319	530.411	2526.03	629.565	4241.11	840.856	5397.28	1139.26	7299.97	325.863	4549.71	119.461	425.381	79.7715	307.035		-2.76313	-2.76313
1417262_at	Ptgs2	17.5335	up	52.0622	up	6.37643	up	51.9839	up	6.03434	up	60.0397	up	9.79324	up	25.5401	up	5.65907	up	15.7222	up	1.60655	up	2.01194	up	1.62445	up	2.42192	up		32.4932	32.4932	569.72	1691.67	207.191	1689.13	196.075	1950.88	318.214	829.881	183.882	510.865	52.2021	65.3744	52.7838	78.6959		-2.62303	-2.62303
1419532_at	Il1r2	8.34937	up	25.6317	up	8.01964	up	51.0722	up	4.85473	up	38.5939	up	4.1514	up	15.3867	up	2.11284	up	9.70121	up	1.03002	up	1.1927	up	1.06655	up	1.62909	up		104.164	104.164	869.702	2669.9	835.356	5319.87	505.687	4020.08	432.425	1602.74	220.081	1010.51	107.291	124.236	111.095	169.692		-2.05707	-2.05707
1422029_at	Ccl20	2.96714	up	45.0712	up	1.84911	up	50.5788	up	1.19666	up	8.62276	up	1.63267	down	1.98514	up	1.38662	down	1.36618	up	1.35624	down	1.02449	down	1.106	down	1.02847	up		204.118	204.118	605.648	9199.86	377.438	10324.1	244.26	1760.06	125.021	405.203	147.206	278.863	150.503	199.238	184.555	209.93		-0.173229	-0.173229
1419561_at	Ccl3	2.18682	up	33.0391	up	2.29565	up	48.7963	up	5.62658	up	106.598	up	9.3539	up	56.9598	up	3.532	up	54.0089	up	1.69064	up	2.78738	up	1.8651	up	2.30065	up		52.1177	52.1177	113.972	1721.92	119.644	2543.15	293.244	5555.64	487.504	2968.61	184.08	2814.82	88.1124	145.272	97.2048	119.905		-1.50073	-1.50073
1419728_at	Cxcl5	14.4892	up	41.3628	up	13.0995	up	47.5854	up	6.44961	up	31.5677	up	4.23408	up	14.9261	up	1.74757	up	8.3403	up	1.1839	down	1.51725	up	1.3031	down	2.8668	up		188.031	188.031	2724.42	7777.48	2463.1	8947.51	1212.72	5935.69	796.137	2806.57	328.596	1568.23	158.823	285.29	144.295	539.046		-2.75348	-2.75348
1419427_at	Csf3	5.97958	up	43.8715	up	6.73126	up	45.3771	up	1.39045	up	7.35413	up	1.89002	down	2.69713	up	1.43557	down	1.87397	up	1.23169	down	1.46898	down	1.00025	up	1.08685	up		168.185	168.185	1005.68	7378.55	1132.1	7631.76	233.853	1236.86	88.9862	453.618	117.156	315.175	136.549	114.491	168.228	182.793		-0.262065	-0.262065
1427381_at	Irg1	2.95305	up	23.3605	up	1.9748	up	34.4379	up	2.41578	up	57.0521	up	4.61449	up	32.2123	up	1.65767	up	27.2052	up	1.0599	up	1.80388	up	1.00555	up	1.71502	up		83.0995	83.0995	245.397	1941.25	164.105	2861.77	200.75	4741	383.462	2676.82	137.752	2260.74	88.077	149.902	83.561	142.517		-1.19061	-1.19061
1440173_x_at	Selp	3.74505	up	28.6336	up	4.39735	up	34.0486	up	2.92153	up	5.2143	up	1.24721	up	1.88444	up	1.26933	up	1.1157	up	1.08016	down	1.35096	up	1.11431	up	1.16048	up		17.2744	17.2744	64.6933	494.627	75.9614	588.167	50.4675	90.0737	21.5448	32.5524	21.9268	19.2729	15.9924	23.337	19.2489	20.0465		-0.462559	-0.462559
1421009_at	Rsad2	1.85866	up	21.7351	up	1.46728	up	31.6035	up	1.10844	up	8.216	up	1.27424	up	19.2354	up	1.05676	up	12.4273	up	1.10867	down	2.17722	up	1.50031	down	1.05006	up		123.882	123.882	230.254	2692.59	181.77	3915.09	137.316	1017.81	157.855	2382.92	130.914	1539.52	111.739	269.719	82.571	130.084		-0.500491	-0.500491
1451798_at	Il1rn	3.14295	up	20.0154	up	3.68112	up	31.2813	up	5.36133	up	85.0234	up	9.41767	up	45.0726	up	4.45913	up	35.7045	up	1.97295	up	3.07091	up	1.24237	up	3.53054	up		78.8402	78.8402	247.791	1578.02	290.22	2466.23	422.688	6703.26	742.491	3553.54	351.559	2814.95	155.548	242.111	97.9485	278.348		-1.92686	-1.92686
1450783_at	Ifit1	1.07132	up	21.4355	up	1.14379	up	31.1203	up	1.36404	up	2.5254	up	2.01905	up	15.4662	up	1.93362	up	11.4496	up	1.05929	up	2.80311	up	1.15118	up	2.06078	up		146.074	146.074	156.492	3131.17	167.078	4545.88	199.252	368.896	294.931	2259.22	282.452	1672.49	154.735	409.462	168.158	301.027		-0.831351	-0.831351
1448756_at	S100a9	6.53776	up	22.0513	up	8.07115	up	29.3538	up	5.91104	up	38.8543	up	9.6173	up	24.3844	up	2.55921	up	16.5321	up	1.18953	up	2.86496	up	1.1175	up	4.42048	up		544.535	544.535	3560.04	12007.7	4395.02	15984.2	3218.77	21157.5	5236.96	13278.2	1393.58	9002.31	647.739	1560.07	608.52	2407.11		-2.80954	-2.80954
1452521_a_at	Plaur	5.06147	up	23.7476	up	7.30248	up	29.2823	up	5.22072	up	9.68148	up	2.71013	up	4.86556	up	2.14109	up	3.06481	up	1.3879	up	1.39244	up	1.01145	down	1.23116	up		170.947	170.947	865.243	4059.57	1248.34	5005.72	892.466	1655.02	463.289	831.752	366.012	523.92	237.258	238.034	169.011	210.463		-1.53172	-1.53172
1457644_s_at	Cxcl1	10.3145	up	32.303	up	6.17036	up	28.5362	up	1.89285	up	6.93659	up	1.13035	down	3.87906	up	1.06014	down	1.94563	up	1.0001	down	1.09545	up	1.25276	down	1.03564	up		222.827	222.827	2298.36	7197.98	1374.92	6358.64	421.777	1545.66	197.132	864.359	210.186	433.539	222.806	244.096	177.868	230.769		-0.447505	-0.447505
1420380_at	Ccl2	4.10454	up	23.8118	up	3.26253	up	27.9475	up	5.98555	up	12.3222	up	9.85041	up	26.859	up	2.85188	up	19.1111	up	1.15144	up	1.80757	up	1.18351	up	1.50712	up		120.668	120.668	495.285	2873.31	393.682	3372.36	722.262	1486.88	1188.63	3241.02	344.13	2306.09	138.941	218.115	142.811	181.861		-2.0172	-2.0172
1420330_at	Clec4e	3.43413	up	19.8001	up	2.81698	up	27.2357	up	4.18995	up	67.8217	up	8.8576	up	45.9525	up	5.5604	up	50.3927	up	2.11832	up	3.25828	up	1.34341	up	2.56225	up		63.3351	63.3351	217.501	1254.04	178.414	1724.98	265.371	4295.49	560.997	2910.41	352.169	3191.63	134.164	206.364	85.0849	162.28		-2.11372	-2.11372
1420804_s_at	Clec4d	5.40894	up	18.7985	up	5.86364	up	26.3615	up	8.67977	up	62.6553	up	12.7324	up	35.3705	up	8.13555	up	38.9305	up	2.25797	up	4.40995	up	1.39904	up	3.29389	up		87.1767	87.1767	471.534	1638.79	511.173	2298.11	756.674	5462.09	1109.97	3083.48	709.231	3393.83	196.842	384.445	121.963	287.15		-2.72774	-2.72774
1436058_at	Rsad2	1.61683	up	15.2685	up	1.3408	up	24.9209	up	1.07705	up	6.06316	up	1.53628	up	21.7167	up	1.38035	up	14.8709	up	1.20393	up	2.48674	up	1.00323	up	1.67778	up		305.482	305.482	493.912	4664.25	409.589	7612.9	329.019	1852.19	469.305	6634.08	421.674	4542.8	367.78	759.654	306.469	512.533		-0.564702	-0.564702
1450826_a_at	Saa3	5.59906	up	22.6621	up	5.73232	up	24.8875	up	14.8871	up	153.355	up	8.6513	up	110.185	up	4.27385	up	114.997	up	2.14957	up	30.2213	up	1.07119	up	23.2014	up		99.0317	99.0317	554.484	2244.26	567.681	2464.65	1474.3	15187	856.753	10911.8	423.247	11388.3	212.876	2992.86	106.081	2297.68		-3.27899	-3.27899
1449033_at	Tnfrsf11b	5.64897	up	13.9972	up	4.3112	up	24.8065	up	2.12911	up	5.23593	up	8.0225	up	6.06559	up	5.68872	up	5.91705	up	5.07856	up	5.27449	up	2.40567	up	3.67709	up		61.4279	61.4279	347.004	859.815	264.828	1523.81	130.787	321.632	492.805	372.596	349.446	363.472	311.965	324	147.775	225.876		-2.31606	-2.31606
1420504_at	Slc6a14	4.25415	up	15.69	up	4.07757	up	22.3049	up	2.57956	up	5.40562	up	1.59303	up	2.87091	up	1.78164	up	1.95848	up	1.50054	up	1.94483	up	1.19035	up	1.55067	up		61.8755	61.8755	263.228	970.825	252.302	1380.13	159.611	334.475	98.5695	177.639	110.24	121.182	92.8467	120.337	73.6533	95.9482		-0.836931	-0.836931
1419431_at	Ereg	11.0469	up	15.4929	up	7.18493	up	21.9307	up	1.98146	up	2.54542	up	1.0452	up	1.11192	up	1.02622	up	1.11669	up	1.08591	up	1.03058	up	1.07673	up	1.02095	up		25.5877	25.5877	282.664	396.428	183.846	561.156	50.701	65.1314	26.7442	28.4515	26.2586	28.5735	27.7859	26.3702	27.5509	26.1236		-0.163109	-0.163109
1418350_at	Hbegf	7.96723	up	27.352	up	8.50749	up	20.8731	up	4.41322	up	4.57906	up	1.45031	up	2.10404	up	1.33343	up	1.28994	up	1.22974	up	1.17077	up	1.12415	up	1.12042	up		127.603	127.603	1016.64	3490.2	1085.58	2663.48	563.14	584.303	185.065	268.482	170.15	164.601	156.919	149.394	143.446	142.97		-0.503947	-0.503947
1433699_at	Tnfaip3	5.32343	up	22.525	up	2.78475	up	20.6477	up	1.47818	up	10.3874	up	1.37739	up	4.28933	up	1.3098	up	4.71138	up	1.14523	up	1.26583	up	1.2288	up	1.33689	up		280.362	280.362	1492.49	6315.16	780.737	5788.84	414.426	2912.24	386.168	1202.57	367.219	1320.89	321.079	354.889	344.509	374.814		-0.688189	-0.688189
1449133_at	Sprr1a	3.47893	up	19.0616	up	3.8564	up	20.2256	up	4.51076	up	6.99482	up	2.06676	up	4.55813	up	1.41677	up	2.59879	up	1.02191	up	1.0206	up	1.14271	down	1.20978	up		128.782	128.782	448.023	2454.79	496.635	2604.7	580.904	900.807	266.162	587.006	182.454	334.677	131.604	131.435	112.699	155.798		-1.37784	-1.37784
1421207_at	Lif	4.72401	up	31.5468	up	3.06056	up	20.1789	up	2.30566	up	3.38866	up	1.05162	down	1.54748	up	1.11776	down	1.04664	up	1.10879	down	1.02215	down	1.01116	down	1.15015	down		99.5601	99.5601	470.322	3140.8	304.709	2009.02	229.551	337.375	94.6727	154.068	89.0713	104.204	89.7913	97.4028	98.4615	86.5623		-0.132434	-0.132434
1419394_s_at	S100a8	5.2874	up	15.0866	up	6.44991	up	19.0294	up	4.40296	up	18.4184	up	5.83421	up	15.6104	up	1.54455	up	9.90937	up	1.00081	down	2.30129	up	1.23739	down	3.48185	up		780.546	780.546	4127.06	11775.8	5034.45	14853.3	3436.72	14376.4	4553.86	12184.6	1205.59	7734.72	779.917	1796.26	630.8	2717.74		-2.33298	-2.33298
1427348_at	Zc3h12a	3.12035	up	19.9723	up	3.33404	up	18.8641	up	2.24658	up	8.24016	up	1.47244	up	4.17176	up	1.30797	up	2.04119	up	1.0731	down	1.17061	up	1.02859	down	1.30116	up		51.3289	51.3289	160.164	1025.16	171.133	968.272	115.315	422.959	75.5786	214.132	67.1365	104.772	47.8322	60.086	49.902	66.7873		-0.738667	-0.738667
1423233_at	Cebpd	11.5478	up	24.0877	up	9.02992	up	18.8328	up	9.61355	up	14.5764	up	2.02816	up	4.41286	up	1.58322	up	2.33824	up	1.21532	down	1.08342	up	1.29921	down	1.18012	up		408.474	408.474	4716.95	9839.18	3688.48	7692.71	3926.88	5954.09	828.448	1802.54	646.704	955.109	336.104	442.547	314.401	482.048		-1.1311	-1.1311
1421854_at	Fgl2	7.91415	up	12.8569	up	8.48057	up	18.799	up	3.55187	up	5.9253	up	3.73254	up	8.39703	up	2.94411	up	6.15553	up	2.05428	up	3.65844	up	2.43558	up	3.56621	up		54.7311	54.7311	433.15	703.674	464.151	1028.89	194.398	324.298	204.286	459.579	161.134	336.899	112.433	200.23	133.302	195.183		-2.0779	-2.0779
1421008_at	Rsad2	1.47995	up	12.6689	up	1.39877	up	18.5222	up	1.03574	up	7.211	up	1.04618	up	14.2693	up	1.00462	up	12.6914	up	1.04208	up	2.14337	up	1.02161	up	1.35887	up		117.909	117.909	174.499	1493.77	164.927	2183.93	122.123	850.242	123.354	1682.48	118.453	1496.43	122.87	252.722	120.457	160.222		-0.389491	-0.389491
1420394_s_at	Gp49a///Lilrb4	5.31903	up	12.2776	up	4.78829	up	18.2377	up	5.13475	up	19.3832	up	9.57632	up	13.7578	up	6.32711	up	17.395	up	2.60824	up	4.5819	up	2.29256	up	4.61339	up		375.882	375.882	1999.33	4614.93	1799.83	6855.22	1930.06	7285.78	3599.56	5171.32	2378.25	6538.45	980.39	1722.25	861.733	1734.09		-2.47372	-2.47372
1418666_at	Ptx3	4.22169	up	15.0947	up	3.69608	up	18.1277	up	4.51686	up	9.87747	up	1.65304	up	3.02953	up	1.83203	up	1.13228	up	1.04696	up	1.53414	up	1.01835	up	1.23642	up		352.009	352.009	1486.07	5313.46	1301.05	6381.12	1589.98	3476.96	581.886	1066.42	644.893	398.575	368.539	540.033	358.468	435.232		-0.834898	-0.834898
1443536_at	Slc7a11	1.96264	up	6.29663	up	2.1023	up	17.4616	up	1.31919	up	13.141	up	1.91125	up	2.97725	up	1.50991	up	1.85022	up	1.30351	up	1.24292	up	1.31572	up	1.19816	up		21.9179	21.9179	43.0169	138.009	46.078	382.721	28.9138	288.024	41.8905	65.2551	33.094	40.5529	28.5702	27.2423	28.8378	26.2613		-0.653877	-0.653877
1449366_at	Mmp8	2.63793	up	11.9419	up	2.8755	up	17.2614	up	1.97259	up	25.7373	up	1.41937	up	5.12382	up	1.15797	up	7.58458	up	1.04302	up	1.17792	up	1.24616	down	1.24725	up		92.1352	92.1352	243.046	1100.27	264.935	1590.38	181.745	2371.31	130.774	472.085	106.69	698.807	96.0992	108.527	73.9354	114.916		-0.54009	-0.54009
1421855_at	Fgl2	9.73011	up	13.6888	up	8.67122	up	16.5231	up	2.62638	up	5.01854	up	2.70638	up	5.78994	up	2.23123	up	4.1429	up	1.95719	up	2.83784	up	1.58418	up	2.85003	up		195.023	195.023	1897.6	2669.63	1691.09	3222.4	512.204	978.732	527.807	1129.17	435.142	807.962	381.698	553.445	308.951	555.823		-1.55907	-1.55907
1418293_at	Ifit2	1.11063	down	7.64861	up	1.07443	down	16.4967	up	1.49543	up	1.35777	up	2.70852	up	14.6151	up	2.23569	up	12.2819	up	1.41236	up	3.37293	up	1.43301	up	2.10758	up		100.974	100.974	90.9161	772.311	93.9788	1665.74	151	137.099	273.49	1475.74	225.746	1240.15	142.612	340.578	144.697	212.811		-0.691454	-0.691454
1427521_a_at	9930023K05Rik	1.87178	up	9.89802	up	1.57524	up	16.0802	up	1.10804	down	4.95392	up	1.24862	down	1.79515	up	1.23208	down	1.104	down	1.04647	down	1.13983	down	1.09946	down	1.23003	up		130.641	130.641	244.53	1293.08	205.79	2100.73	117.903	647.183	104.628	234.52	106.033	118.334	124.84	114.614	118.822	160.692		-0.0634193	-0.0634193
1453238_s_at	A130040M12Rik	8.77648	up	13.228	up	7.93609	up	16.0252	up	4.81338	up	11.7729	up	2.13698	up	5.21299	up	1.34456	up	2.54307	up	1.86231	up	1.71506	up	1.64074	up	1.6874	up		866.154	866.154	7601.78	11457.5	6873.88	13880.3	4169.13	10197.2	1850.95	4515.25	1164.6	2202.69	1613.04	1485.51	1421.13	1461.55		-1.21403	-1.21403
1421457_a_at	Samsn1	2.94867	up	10.4741	up	2.14436	up	15.4877	up	2.61326	up	27.1629	up	4.45174	up	10.3697	up	2.73044	up	10.7567	up	1.22839	up	1.57062	up	1.16741	up	1.9425	up		61.2874	61.2874	180.716	641.931	131.422	949.201	160.16	1664.74	272.835	635.529	167.342	659.251	75.2846	96.2595	71.5473	119.051		-1.30493	-1.30493
1422953_at	Fpr2	2.01219	up	9.39211	up	2.10291	up	15.1871	up	2.7411	up	61.0747	up	3.22711	up	27.263	up	1.9517	up	28.6607	up	1.12051	up	2.13084	up	1.02557	down	2.07164	up		114.073	114.073	229.537	1071.39	239.886	1732.44	312.685	6966.99	368.126	3109.97	222.637	3269.41	127.821	243.071	111.229	236.318		-1.11768	-1.11768
1419082_at	Serpinb2	4.62663	up	11.8635	up	8.29828	up	15.0693	up	4.59687	up	18.232	up	4.00836	up	6.83296	up	2.08153	up	4.46931	up	1.78385	up	2.00737	up	1.50127	up	1.61883	up		20.0247	20.0247	92.6468	237.564	166.171	301.758	92.0509	365.089	80.2662	136.828	41.682	89.4966	35.721	40.197	30.0624	32.4167		-1.65724	-1.65724
1421551_s_at	Ifi202b	9.9257	up	19.9002	up	7.21738	up	14.7795	up	3.45708	up	3.39673	up	4.19179	up	4.52375	up	2.75278	up	4.03534	up	1.52104	up	1.94871	up	1.05062	up	1.22962	up		88.3453	88.3453	876.889	1758.09	637.621	1305.7	305.417	300.085	370.325	399.652	243.195	356.503	134.377	172.159	92.8169	108.631		-1.66668	-1.66668
1416576_at	Socs3	6.97368	up	16.2498	up	8.43507	up	14.7178	up	4.88304	up	7.94015	up	1.52653	up	4.13706	up	1.10645	up	1.871	up	1.25785	down	1.10668	down	1.18363	down	1.04738	down		431.946	431.946	3012.25	7019.03	3643.5	6357.32	2109.21	3429.72	659.378	1786.99	477.929	808.173	343.4	390.309	364.933	412.405		-0.719231	-0.719231
1422784_at	Krt6a	12.1165	up	13.8363	up	12.0192	up	14.6501	up	8.18739	up	12.4015	up	3.04203	up	5.91336	up	1.78072	up	2.84971	up	1.03795	up	1.00924	up	1.04582	up	1.09928	up		127.022	127.022	1539.06	1757.51	1526.7	1860.89	1039.98	1575.26	386.405	751.127	226.191	361.976	131.843	128.196	132.842	139.632		-1.51082	-1.51082
1455965_at	Adamts4	6.91524	up	21.5393	up	4.11334	up	14.5522	up	2.50884	up	3.47022	up	1.43555	up	1.43299	up	1.59788	up	1.34267	up	1.26907	up	1.07303	up	1.36907	up	1.08474	up		50.9962	50.9962	352.651	1098.42	209.765	742.108	127.941	176.968	73.2076	73.077	81.4855	68.4712	64.7177	54.7203	69.8175	55.3177		-0.583245	-0.583245
1450322_s_at	Slfn3///Slfn4	1.41669	up	6.5207	up	2.01974	up	14.2231	up	2.98754	up	24.5184	up	4.20472	up	37.2676	up	1.21422	up	19.7337	up	1.14925	down	1.66636	up	1.26999	down	1.35309	up		45.3863	45.3863	64.2983	295.95	91.6684	645.535	135.593	1112.8	190.836	1691.44	55.109	895.639	39.4921	75.6298	35.7376	61.4116		-0.915776	-0.915776
1419706_a_at	Akap12	7.32905	up	12.4173	up	5.35838	up	14.1673	up	1.72836	up	2.0955	up	1.04051	down	1.0126	up	1.19709	down	1.01281	down	1.16277	down	1.19216	down	1.04123	up	1.12627	down		474.376	474.376	3476.72	5890.45	2541.89	6720.65	819.89	994.054	455.906	480.354	396.274	468.378	407.971	397.912	493.932	421.192		-0.0405569	-0.0405569
1435640_x_at	A130040M12Rik	4.21166	up	10.7528	up	5.39319	up	14.1563	up	1.73716	up	6.04942	up	2.20314	up	2.90124	up	1.07791	up	1.28245	up	2.28044	up	2.1251	up	1.51612	up	1.59083	up		33.3066	33.3066	140.276	358.138	179.629	471.498	57.8589	201.486	73.379	96.6307	35.9015	42.7141	75.9537	70.7801	50.4969	52.9851		-1.08753	-1.08753
1452483_a_at	Cd44	1.59855	up	9.06152	up	3.9131	up	14.1018	up	8.44952	up	34.5731	up	5.20674	up	14.0664	up	5.31654	up	13.028	up	5.17241	up	6.90272	up	4.76418	up	6.33294	up		55.3845	55.3845	88.5349	501.868	216.725	781.022	467.972	1914.81	288.373	779.062	294.454	721.548	286.472	382.304	263.862	350.746		-2.64638	-2.64638
1442339_at	Stfa2l1	1.9183	up	7.06299	up	2.13194	up	14.0169	up	2.02939	up	41.4078	up	3.86912	up	27.4173	up	1.34476	up	19.216	up	1.22332	down	1.25975	down	1.09328	down	1.06804	up		46.4288	46.4288	89.0644	327.926	98.9834	650.786	94.2223	1922.52	179.639	1272.95	62.4358	892.177	37.953	36.8557	42.4673	49.588		-0.810815	-0.810815
1455899_x_at	Socs3	13.2723	up	15.0717	up	9.53348	up	13.9728	up	4.93361	up	8.8681	up	3.10775	up	5.40786	up	2.27932	up	3.55718	up	1.1378	up	1.12842	up	1.20824	down	1.06399	down		420.26	420.26	5577.83	6334.05	4006.54	5872.22	2073.4	3726.91	1306.06	2272.71	957.908	1494.94	478.174	474.23	347.828	394.984		-1.79864	-1.79864
1448830_at	Dusp1	8.51061	up	14.7362	up	6.32574	up	13.9398	up	2.85364	up	7.2909	up	1.90392	up	4.24951	up	1.40231	up	2.72115	up	1.28807	down	1.15474	down	1.08117	down	1.38012	up		739.796	739.796	6296.12	10901.8	4679.75	10312.6	2111.11	5393.77	1408.51	3143.77	1037.42	2013.1	574.343	640.659	684.252	1021.01		-1.35416	-1.35416
1442700_at	Pde4b	7.43416	up	19.7248	up	3.67451	up	13.906	up	2.77204	up	9.55977	up	1.41747	up	4.45149	up	1.49566	up	2.61368	up	1.33	up	1.22102	up	1.20905	up	1.41665	up		72.6878	72.6878	540.373	1433.75	267.092	1010.8	201.493	694.878	103.033	323.569	108.717	189.982	96.6749	88.7534	87.8831	102.973		-0.939894	-0.939894
1431591_s_at	Gm9706///Isg15	1.25775	up	7.66981	up	1.33816	up	13.8722	up	2.36622	up	4.34665	up	3.14753	up	21.1107	up	2.21403	up	14.8081	up	1.48666	up	3.91666	up	1.50451	up	2.26098	up		90.9897	90.9897	114.442	697.874	121.759	1262.22	215.302	395.501	286.393	1920.85	201.454	1347.39	135.271	356.376	136.895	205.726		-1.20482	-1.20482
1419647_a_at	Ier3	5.07408	up	15.9296	up	4.4963	up	13.8544	up	4.32798	up	8.77906	up	2.02018	up	4.12187	up	1.64771	up	2.86923	up	1.30901	up	1.22591	up	1.14979	up	1.39756	up		607.841	607.841	3084.23	9682.66	2733.04	8421.24	2630.72	5336.27	1227.95	2505.44	1001.55	1744.03	795.671	745.155	698.888	849.495		-1.17596	-1.17596
1438841_s_at	Arg2	2.30997	up	9.97107	up	1.83588	up	13.5719	up	2.0933	up	26.3634	up	3.42043	up	15.5161	up	1.77506	up	12.1457	up	1.47255	up	1.45231	up	1.01091	up	1.00068	down		25.2064	25.2064	58.2261	251.335	46.2759	342.099	52.7647	664.526	86.2169	391.105	44.7431	306.15	37.1176	36.6075	25.4815	25.1893		-0.854035	-0.854035
1422474_at	Pde4b	6.78155	up	13.4759	up	4.08573	up	13.4245	up	1.46551	up	4.285	up	1.04827	down	2.53551	up	1.21828	down	1.40382	up	1.54161	down	1.30837	down	1.35299	down	1.0236	down		250.219	250.219	1696.87	3371.92	1022.33	3359.08	366.699	1072.19	238.698	634.432	205.387	351.263	162.311	191.244	184.939	244.451		-0.186787	-0.186787
1419208_at	Map3k8	4.88112	up	9.40448	up	3.37953	up	13.3848	up	1.44368	up	10.359	up	1.3784	up	5.48812	up	1.12614	up	4.15784	up	1.11373	down	1.107	up	1.14815	up	1.23877	up		77.5026	77.5026	378.3	728.872	261.922	1037.36	111.889	802.848	106.83	425.344	87.2789	322.243	69.5884	85.7954	88.9843	96.0082		-0.510154	-0.510154
1455197_at	Rnd1	2.3499	up	14.0862	up	1.78181	up	13.3747	up	1.02761	up	3.86055	up	1.16049	down	1.58056	up	1.27299	down	1.30428	up	1.3134	down	1.20706	down	1.18488	down	1.13153	down		57.2586	57.2586	134.552	806.557	102.024	765.818	58.8394	221.05	49.3401	90.5008	44.9798	74.6811	43.5957	47.4364	48.3245	50.6028		-0.0116441	-0.0116441
1420558_at	Selp	6.40462	up	16.4382	up	4.56807	up	13.367	up	3.16543	up	4.41514	up	1.96997	up	2.69278	up	1.88559	up	1.8407	up	1.07733	down	1.38183	up	1.23338	up	1.46371	up		193.172	193.172	1237.2	3175.41	882.424	2582.12	611.472	852.882	380.543	520.171	364.243	355.573	179.306	266.932	238.255	282.747		-1.05875	-1.05875
1448239_at	Hmox1	5.03869	up	10.724	up	6.93011	up	13.3332	up	5.40246	up	12.1419	up	10.5252	up	18.9987	up	6.89782	up	19.2768	up	1.56638	up	2.73393	up	1.38896	up	1.97129	up		170.638	170.638	859.791	1829.91	1182.54	2275.14	921.864	2071.87	1796	3241.9	1177.03	3289.36	267.284	466.511	237.009	336.377		-2.44722	-2.44722
1418349_at	Hbegf	8.90266	up	18.7357	up	6.57867	up	13.2455	up	2.59964	up	2.83779	up	1.18279	up	1.36608	up	1.0004	down	1.12018	up	1.29545	down	1.46044	down	1.25463	down	1.34692	down		114.084	114.084	1015.65	2137.45	750.523	1511.11	296.578	323.748	134.938	155.849	114.039	127.795	88.0655	78.1164	90.9304	84.6998		-0.163733	-0.163733
1422473_at	Pde4b	7.85931	up	13.7253	up	4.73297	up	13.2269	up	1.48008	up	5.34251	up	1.13322	up	2.08918	up	1.46786	up	2.36735	up	1.02297	up	1.29417	up	1.04119	up	1.42383	up		212.326	212.326	1668.74	2914.24	1004.93	2808.42	314.26	1134.35	240.612	443.588	311.664	502.649	217.203	274.786	221.072	302.315		-0.67981	-0.67981
1460282_at	Trem1	1.68983	up	4.89313	up	1.85993	up	13.0965	up	1.83104	up	19.1527	up	2.08083	up	9.95956	up	1.14995	up	5.86088	up	1.0492	up	1.21819	up	1.13457	up	1.20857	up		77.0224	77.0224	130.155	376.881	143.256	1008.72	141.031	1475.19	160.271	767.109	88.5716	451.419	80.8118	93.8278	87.3871	93.0868		-0.727547	-0.727547
1419610_at	Ccr1	3.49525	up	8.66679	up	3.14754	up	13.0525	up	2.43077	up	17.2059	up	3.79752	up	8.35698	up	1.6008	up	4.4864	up	1.09589	up	1.31671	up	1.03495	down	1.23914	up		21.0449	21.0449	73.5572	182.392	66.2397	274.689	51.1554	362.096	79.9184	175.872	33.6887	94.4159	23.0629	27.71	20.3342	26.0776		-1.45468	-1.45468
1433453_a_at	Abtb2	4.68309	up	9.35335	up	2.85375	up	12.9935	up	1.59707	up	9.75757	up	1.68396	up	4.09918	up	1.42862	up	2.72176	up	1.694	up	1.25104	up	1.06415	up	1.08737	down		37.3837	37.3837	175.071	349.663	106.684	485.746	59.7043	364.774	62.9528	153.243	53.4073	101.75	63.3282	46.7686	39.782	34.38		-1.05673	-1.05673
1438097_at	Rab20	4.2899	up	10.2129	up	3.80361	up	12.9835	up	3.53495	up	17.0656	up	3.21657	up	7.344	up	1.97075	up	5.26507	up	1.43432	up	1.47628	up	1.00563	up	1.39739	up		38.4525	38.4525	164.958	392.713	146.258	499.248	135.928	656.215	123.685	282.395	75.7802	202.455	55.1531	56.7667	38.6689	53.733		-1.7139	-1.7139
1424067_at	Icam1	5.63434	up	10.7196	up	4.72536	up	12.7859	up	2.77909	up	3.86046	up	1.65589	up	2.57476	up	1.33191	up	1.94502	up	1.03428	up	1.11381	up	1.00435	down	1.25592	up		596.836	596.836	3362.78	6397.85	2820.26	7631.08	1658.66	2304.06	988.296	1536.71	794.929	1160.86	617.295	664.763	594.25	749.578		-0.870305	-0.870305
1420503_at	Slc6a14	2.30512	up	8.75518	up	2.71789	up	12.7677	up	2.79683	up	3.88531	up	1.69302	up	2.15926	up	1.83923	up	1.89597	up	1.24977	up	1.39777	up	1.60705	up	1.85141	up		83.9954	83.9954	193.619	735.396	228.29	1072.43	234.921	326.348	142.206	181.368	154.487	159.252	104.975	117.407	134.985	155.51		-0.813449	-0.813449
1421578_at	Ccl4	1.15248	up	10.3196	up	1.19672	up	12.2573	up	1.56211	up	19.7978	up	1.26419	up	6.81599	up	1.10103	down	3.2793	up	1.16474	down	1.03025	down	1.02293	up	1.01332	up		379.345	379.345	437.188	3914.67	453.968	4649.75	592.58	7510.19	479.562	2585.61	344.535	1243.99	325.689	368.205	388.044	384.399		-0.160363	-0.160363
1435137_s_at	1200015M12Rik///A130040M12Rik	6.23745	up	10.3018	up	7.10397	up	12.2509	up	2.63684	up	5.8263	up	2.52033	up	3.83462	up	1.36596	up	2.44853	up	1.67907	up	1.564	up	1.1534	up	1.13047	up		1126.16	1126.16	7024.38	11601.4	8000.21	13796.5	2969.51	6561.35	2838.3	4318.4	1538.29	2757.44	1890.9	1761.32	1298.91	1273.09		-1.23608	-1.23608
1441326_at	Cp	1.04397	up	6.80058	up	1.8112	up	12.195	up	3.33168	up	4.6348	up	1.52733	up	3.04213	up	1.31781	up	1.11308	up	1.65799	up	2.05693	up	2.38885	up	2.4895	up		102.492	102.492	106.999	697.004	185.634	1249.89	341.47	475.029	156.539	311.793	135.065	114.081	169.93	210.819	244.837	255.154		-1.08365	-1.08365
1434046_at	AA467197	5.47382	up	6.79711	up	4.23148	up	12.101	up	4.51244	up	30.6795	up	11.5417	up	24.0266	up	8.10727	up	25.5843	up	2.31903	up	3.73278	up	1.14156	up	2.59386	up		40.5457	40.5457	221.94	275.593	171.568	490.642	182.96	1243.92	467.964	974.175	328.715	1037.33	94.0267	151.348	46.2855	105.17		-2.31155	-2.31155
1424339_at	Oasl1	1.11884	up	6.72289	up	1.12192	up	12.0137	up	1.07795	down	1.84183	up	1.01759	up	7.57116	up	1.05653	down	4.36127	up	1.08609	up	1.8151	up	1.02426	down	1.49074	up		150.975	150.975	168.917	1014.99	169.382	1813.77	140.058	278.07	153.631	1143.06	142.898	658.444	163.973	274.035	147.4	225.065		-0.174281	-0.174281
1449025_at	Ifit3	1.00937	down	6.91735	up	1.20889	up	11.8498	up	1.79272	up	1.62557	up	2.66943	up	9.23725	up	2.26208	up	10.8135	up	1.20065	up	3.70921	up	1.23064	up	2.3387	up		267.391	267.391	264.91	1849.64	323.245	3168.54	479.358	434.661	713.781	2469.96	604.859	2891.44	321.042	991.81	329.063	625.348		-0.915529	-0.915529
1418847_at	Arg2	2.11137	up	7.3737	up	1.73055	up	11.7963	up	1.75955	up	22.171	up	2.17283	up	8.67009	up	1.16885	up	8.59375	up	1.23765	up	1.23041	up	1.38532	up	1.17759	up		77.6378	77.6378	163.922	572.478	134.356	915.841	136.608	1721.3	168.694	673.127	90.747	667.2	96.0884	95.5264	107.554	91.4256		-0.769712	-0.769712
1420331_at	Clec4e	1.78608	up	8.02154	up	1.59466	up	11.6807	up	1.2061	up	23.5782	up	1.61901	up	10.6914	up	1.2379	up	6.79815	up	1.06581	up	1.24371	up	1.02859	up	1.27306	up		53.5259	53.5259	95.6018	429.361	85.3557	625.22	64.5578	1262.04	86.659	572.265	66.2599	363.877	57.0483	66.5707	55.056	68.1417		-0.556099	-0.556099
1453228_at	Stx11	5.15331	up	10.7465	up	3.89068	up	11.4771	up	1.71885	up	8.60191	up	1.85597	up	4.17798	up	1.43021	up	2.7656	up	1.46125	up	1.44701	up	1.01273	up	1.32797	up		116.56	116.56	600.672	1252.62	453.5	1337.77	200.35	1002.64	216.332	486.987	166.706	322.359	170.324	168.664	118.045	154.788		-0.820699	-0.820699
1423017_a_at	Il1rn	1.1661	up	5.99934	up	1.48268	up	11.3607	up	2.22144	up	35.9031	up	3.56014	up	17.077	up	2.12523	up	16.837	up	1.33175	up	1.76578	up	1.23988	up	1.92664	up		239.022	239.022	278.723	1433.98	354.393	2715.45	530.973	8581.63	850.954	4081.78	507.977	4024.42	318.319	422.06	296.358	460.51		-0.906398	-0.906398
1427994_at	Cd300lf	2.59615	up	8.43354	up	2.80662	up	11.2916	up	4.8371	up	23.9632	up	3.86149	up	14.2381	up	2.32978	up	13.8103	up	1.23514	up	2.01754	up	1.06498	down	1.64109	up		84.6715	84.6715	219.82	714.08	237.641	956.076	409.565	2029	326.958	1205.56	197.266	1169.34	104.581	170.828	79.5052	138.954		-1.46067	-1.46067
1419219_at	Cyp4f18	2.36755	up	7.50924	up	2.76951	up	11.2409	up	3.61804	up	20.0726	up	4.77751	up	11.6207	up	2.27127	up	9.4759	up	1.30488	up	2.13191	up	1.30284	up	1.78903	up		55.2429	55.2429	130.79	414.832	152.996	620.979	199.871	1108.87	263.924	641.961	125.471	523.476	72.0853	117.773	71.9729	98.8312		-1.4189	-1.4189
1452418_at		7.02389	up	9.68175	up	7.5592	up	11.1118	up	3.96754	up	5.2643	up	1.02344	up	2.10771	up	1.16875	down	1.00195	up	1.14545	up	1.02193	up	1.23285	up	1.21254	up		1242.03	1242.03	8723.89	12025	9388.76	13801.1	4927.81	6538.43	1271.14	2617.84	1062.7	1244.45	1422.68	1269.26	1531.24	1506.01		-0.43655	-0.43655
1432478_a_at	Rnf19b	2.50201	up	9.10563	up	3.77509	up	10.9837	up	1.8601	up	3.90037	up	1.32532	up	2.12515	up	1.22939	down	1.36696	up	1.14337	down	1.01134	up	1.28923	down	1.11963	down		207.948	207.948	520.287	1893.5	785.022	2284.04	386.805	811.075	275.597	441.921	169.147	284.258	181.873	210.306	161.296	185.729		-0.313908	-0.313908
1418678_at	Has2	4.3304	up	14.1948	up	2.88213	up	10.9538	up	4.37776	up	11.4432	up	5.10081	up	7.04323	up	4.37117	up	5.49953	up	1.80016	up	1.7288	up	1.44071	up	1.6983	up		102.533	102.533	444.008	1455.43	295.512	1123.12	448.863	1173.3	523	722.162	448.188	563.881	184.575	177.258	147.72	174.132		-1.99057	-1.99057
1443721_x_at	Sbno2	6.10005	up	13.7544	up	6.16438	up	10.8868	up	3.52437	up	3.63867	up	2.59111	down	1.23224	up	2.88073	down	2.00736	down	2.51548	down	2.28265	down	2.00569	down	2.59996	down		195.235	195.235	1190.94	2685.34	1203.5	2125.49	688.08	710.396	75.348	240.576	67.7728	97.2593	77.6134	85.5301	97.3404	75.0914		0.0516427	0.0516427
1428909_at	A130040M12Rik	4.70836	up	8.45829	up	4.78886	up	10.879	up	3.43535	up	12.7754	up	2.84503	up	6.80459	up	1.55567	up	3.40279	up	1.18607	down	1.13351	down	1.30009	down	1.04467	down		417.284	417.284	1964.72	3529.5	1998.31	4539.64	1433.52	5330.96	1187.19	2839.45	649.155	1419.93	351.82	368.134	320.965	399.44		-1.65645	-1.65645
1420352_at	Prss22	6.09651	up	10.0449	up	5.8413	up	10.8624	up	3.25428	up	6.94224	up	1.60875	up	4.93065	up	1.44367	up	2.20613	up	1.12099	up	1.12004	up	1.05141	down	1.24028	up		401.966	401.966	2450.59	4037.7	2348.01	4366.33	1308.11	2790.54	646.665	1981.95	580.306	886.788	450.598	450.217	382.311	498.55		-1.01483	-1.01483
1419043_a_at	Iigp1	1.40729	up	6.87574	up	1.0562	down	10.8446	up	1.32866	up	1.1409	up	2.29808	up	3.69339	up	2.27163	up	6.86426	up	2.03591	up	5.23916	up	2.23433	up	4.9969	up		203.841	203.841	286.863	1401.56	192.995	2210.57	270.836	232.563	468.443	752.865	463.053	1399.22	415.002	1067.96	455.449	1018.57		-1.05551	-1.05551
1448749_at	Plek	3.2688	up	7.1385	up	2.63897	up	10.8436	up	2.90862	up	19.0272	up	5.51514	up	14.1732	up	4.12747	up	9.45274	up	1.96896	up	3.24816	up	1.71913	up	3.25772	up		108.451	108.451	354.505	774.179	286.199	1176	315.443	2063.52	598.124	1537.1	447.63	1025.16	213.536	352.267	186.442	353.304		-1.80016	-1.80016
1441855_x_at	Cxcl1	3.30057	up	14.035	up	2.34524	up	10.8299	up	1.01125	up	2.0269	up	1.34	down	1.1893	up	1.31294	down	1.09425	down	1.4004	down	1.14725	down	1.23805	down	1.10869	down		484.906	484.906	1600.47	6805.66	1137.22	5251.49	490.363	982.858	361.872	576.699	369.328	443.141	346.262	422.67	391.67	437.37		0.0511866	0.0511866
1457108_at		2.61746	up	9.18949	up	2.01579	up	10.6804	up	1.0088	up	4.6782	up	1.57823	down	1.92907	up	1.52694	down	1.10677	up	1.28524	down	1.23447	down	1.38897	down	1.10134	down		108.288	108.288	283.44	995.114	218.287	1156.56	109.241	506.594	68.6137	208.896	70.9184	119.85	84.2556	87.7207	77.963	98.3237		-0.116736	-0.116736
1449169_at	Has2	4.96956	up	15.4028	up	3.06098	up	10.6133	up	4.2784	up	10.0149	up	6.2938	up	6.5771	up	4.68001	up	5.59919	up	1.57215	up	1.69162	up	1.11824	up	1.59584	up		86.5149	86.5149	429.941	1332.58	264.82	918.21	370.145	866.436	544.508	569.017	404.891	484.413	136.014	146.35	96.7443	138.064		-2.06685	-2.06685
1448748_at	Plek	3.21293	up	6.79467	up	2.6	up	10.4571	up	2.57387	up	14.3073	up	4.37549	up	8.4284	up	3.2629	up	7.42762	up	1.54478	up	2.21469	up	1.15823	up	2.29186	up		204.81	204.81	658.039	1391.62	532.505	2141.71	527.154	2930.28	896.144	1726.22	668.275	1521.25	316.385	453.59	237.217	469.397		-1.49672	-1.49672
1419609_at	Ccr1	2.61749	up	6.96535	up	2.7306	up	10.3279	up	3.48166	up	16.3621	up	6.60369	up	11.8321	up	3.68088	up	9.12092	up	1.97134	up	2.26739	up	2.04519	up	1.99537	up		149.62	149.62	391.628	1042.15	408.552	1545.25	520.926	2448.1	988.043	1770.32	550.732	1364.67	294.951	339.247	306.001	298.547		-1.67815	-1.67815
1418945_at	Mmp3	3.787	up	6.09573	up	5.7791	up	10.3124	up	21.2475	up	67.0962	up	8.61623	up	13.8709	up	7.2502	up	4.62228	up	1.21548	up	1.93854	up	2.03881	up	1.71823	up		155.097	155.097	587.353	945.43	896.322	1599.42	3295.42	10406.4	1336.35	2151.33	1124.49	716.903	188.518	300.662	316.214	266.492		-2.31147	-2.31147
1442018_at	Btg1	3.41963	up	6.29885	up	2.72628	up	10.258	up	1.59551	up	3.28009	up	1.02373	up	2.56537	up	1.06337	up	1.1138	up	1.43609	up	1.525	up	1.58513	up	1.74782	up		70.9987	70.9987	242.79	447.21	193.563	728.302	113.279	232.882	72.6836	182.138	75.4982	79.0785	101.961	108.273	112.542	124.093		-0.950045	-0.950045
1418612_at	Slfn1	2.08243	up	8.87964	up	2.15106	up	10.2488	up	3.31457	up	42.0266	up	5.31377	up	33.1104	up	1.73082	up	29.1327	up	1.26263	up	2.54599	up	1.17185	up	2.03833	up		34.6858	34.6858	72.2308	307.997	74.6113	355.49	114.969	1457.73	184.312	1148.46	60.0349	1010.49	43.7953	88.3096	40.6466	70.7011		-1.26613	-1.26613
1427844_a_at	Cebpb	1.5387	up	11.8452	up	4.36224	up	10.2458	up	6.04162	up	13.87	up	1.63459	up	4.84258	up	1.07224	up	2.33575	up	1.24759	up	1.17272	up	1.0375	down	1.06101	up		227.076	227.076	349.4	2689.76	990.558	2326.57	1371.9	3149.53	371.176	1099.63	243.479	530.393	283.297	266.297	218.868	240.93		-0.979084	-0.979084
1449906_at	Selp	2.39392	up	10.9089	up	2.02862	up	10.1693	up	2.68262	up	3.44733	up	1.10189	up	1.71557	up	1.06423	down	1.0339	up	1.17496	down	1.1311	down	1.21671	down	1.08641	up		63.5025	63.5025	152.02	692.74	128.822	645.775	170.353	218.914	69.9725	108.943	59.67	65.6553	54.0467	56.1424	52.1919	68.9899		-0.262424	-0.262424
1448728_a_at	Nfkbiz	2.95015	up	8.66522	up	2.55789	up	10.1254	up	1.63779	up	6.19711	up	1.60072	up	2.93929	up	1.27155	up	2.49309	up	1.32867	up	1.62502	up	1.44736	up	2.04568	up		233.976	233.976	690.264	2027.45	598.484	2369.1	383.204	1449.97	374.53	687.723	297.511	583.323	310.876	380.216	338.646	478.64		-0.886352	-0.886352
1456212_x_at	Socs3	8.75086	up	10.0544	up	6.90036	up	9.97849	up	2.69493	up	4.85198	up	1.79405	up	3.38842	up	1.07423	up	1.91273	up	1.17046	down	1.15981	down	1.75494	down	1.38805	down		479.45	479.45	4195.6	4820.58	3308.37	4784.18	1292.08	2326.28	860.155	1624.58	515.039	917.056	409.625	413.388	273.2	345.412		-0.931705	-0.931705
1446509_at	Smox	1.66857	up	6.73712	up	1.56317	up	9.97598	up	1.44455	up	5.32648	up	1.26993	up	2.37778	up	1.20876	up	1.47187	up	1.0827	up	1.21148	up	1.07155	up	1.34276	up		18.5611	18.5611	30.9706	125.048	29.0142	185.165	26.8125	98.8656	23.5713	44.1342	22.4359	27.3195	20.0961	22.4865	19.8893	24.9232		-0.402063	-0.402063
1438676_at	Gbp6	1.06613	up	5.35628	up	1.29494	down	9.85658	up	1.12596	down	1.09636	up	2.10383	up	4.89461	up	1.82237	up	7.75232	up	1.36642	up	4.70458	up	1.35832	up	3.11859	up		39.5762	39.5762	42.1935	211.981	30.5622	390.086	35.1488	43.39	83.2616	193.71	72.1225	306.808	54.0776	186.19	53.7571	123.422		-0.597239	-0.597239
1440865_at	Ifitm6	1.63952	up	3.72135	up	1.88196	up	9.84654	up	1.57495	up	17.3549	up	1.58873	up	8.60378	up	1.03681	up	4.53876	up	1.31188	down	1.28999	up	1.07079	down	1.47613	up		152.419	152.419	249.894	567.204	286.845	1500.8	240.052	2645.22	242.153	1311.38	158.029	691.793	116.183	196.618	142.343	224.99		-0.626102	-0.626102
1424256_at	Rdh12	2.15617	up	7.95302	up	1.82899	up	9.78528	up	1.39847	up	7.67389	up	1.51406	up	2.74713	up	1.20517	up	1.53916	up	1.03906	down	1.0133	up	1.17507	up	1.19812	up		59.4044	59.4044	128.086	472.444	108.65	581.289	83.0752	455.863	89.9417	163.192	71.5926	91.4327	57.1711	60.1942	69.8041	71.1738		-0.423138	-0.423138
1429399_at	Rnf125	1.74255	up	6.15089	up	2.49765	up	9.75607	up	1.63389	up	2.28126	up	1.20441	down	1.66485	up	1.17762	up	1.24144	up	1.28065	up	1.42639	up	1.24713	up	1.3532	up		243.064	243.064	423.551	1495.06	607.086	2371.35	397.139	554.49	201.811	404.663	286.237	301.749	311.279	346.702	303.133	328.914		-0.534254	-0.534254
1415899_at	Junb	2.36022	up	11.8708	up	3.98568	up	9.68731	up	3.88255	up	8.0267	up	1.64356	up	3.51433	up	1.0927	down	1.75215	up	1.24497	up	1.1014	up	1.15784	up	1.33798	up		243.818	243.818	575.466	2894.31	971.78	2361.94	946.636	1957.05	400.73	856.857	223.133	427.206	303.546	268.54	282.303	326.225		-0.716827	-0.716827
1418126_at	Ccl5	1.39323	up	5.75791	up	1.10125	down	9.65627	up	1.05595	up	4.30522	up	1.7259	down	1.8778	up	1.77371	down	1.48706	up	1.28607	down	1.18456	up	1.45702	down	1.34781	up		533.542	533.542	743.345	3072.09	484.487	5152.02	563.395	2297.01	309.138	1001.88	300.806	793.409	414.863	632.012	366.186	719.115		-0.107111	-0.107111
1419042_at	Iigp1	1.35102	up	5.60441	up	1.06602	down	9.57681	up	1.05651	up	1.00345	down	1.84282	up	2.49034	up	1.91628	up	4.97649	up	1.29259	up	3.39671	up	1.31761	up	2.74232	up		112.293	112.293	151.71	629.338	105.339	1075.41	118.639	111.908	206.937	279.649	215.186	558.827	145.149	381.429	147.959	307.944		-0.518355	-0.518355
1455104_at	Mxd1	2.42753	up	8.08609	up	2.40392	up	9.55822	up	2.79001	up	22.9722	up	1.47056	up	7.92811	up	1.06544	up	3.70545	up	1.0023	up	1.01207	up	1.05372	down	1.07563	up		104.775	104.775	254.345	847.224	251.871	1001.47	292.325	2406.92	154.078	830.672	111.632	388.24	105.016	106.04	99.4341	112.7		-0.818234	-0.818234
1424923_at	Serpina3g	2.75549	up	6.91374	up	2.76805	up	9.51541	up	1.83933	up	3.16684	up	1.38368	up	2.9107	up	1.48181	up	3.22263	up	1.31554	up	2.44047	up	1.41812	up	3.41389	up		114.484	114.484	315.461	791.515	316.898	1089.37	210.575	362.554	158.409	333.23	169.644	368.941	150.609	279.395	162.353	390.837		-1.14937	-1.14937
1427041_at	BC013712	1.66923	up	5.33284	up	1.50712	up	9.5044	up	1.4754	up	7.46768	up	1.4755	up	4.94847	up	1.15396	up	3.49658	up	1.17331	up	1.42638	up	1.01552	up	1.30246	up		236.325	236.325	394.481	1260.28	356.171	2246.12	348.674	1764.8	348.697	1169.45	272.709	826.329	277.282	337.089	239.994	307.803		-0.520114	-0.520114
1417483_at	Nfkbiz	4.74171	up	8.33089	up	3.13913	up	9.49737	up	1.39426	up	4.29767	up	1.46228	up	2.5212	up	1.16946	up	2.42658	up	1.1494	up	1.27042	up	1.08278	down	1.41717	up		501.166	501.166	2376.39	4175.16	1573.23	4759.77	698.755	2153.85	732.846	1263.54	586.094	1216.12	576.038	636.692	462.852	710.236		-0.579162	-0.579162
1416010_a_at	Ehd1	2.24121	up	7.85836	up	2.11588	up	9.43347	up	3.08228	up	12.0215	up	3.166	up	7.68561	up	2.1197	up	4.81048	up	1.37541	up	1.45414	up	1.23904	down	1.06275	up		186.396	186.396	417.753	1464.77	394.393	1758.36	574.526	2240.77	590.131	1432.57	395.105	896.656	256.372	271.047	150.436	198.093		-1.16866	-1.16866
1423306_at	2010002N04Rik	4.5712	up	7.06214	up	4.55131	up	9.38257	up	2.88264	up	4.82019	up	1.46112	up	2.20276	up	1.44483	up	1.72743	up	1.0502	up	1.31369	up	1.23694	up	1.38763	up		234.143	234.143	1070.32	1653.55	1065.66	2196.87	674.95	1128.61	342.112	515.76	338.296	404.466	245.896	307.59	289.62	324.905		-0.714122	-0.714122
1419603_at	Ifi204	1.73416	up	4.00234	up	1.36346	up	9.36888	up	1.01311	down	2.27549	up	3.45836	up	10.8648	up	2.01424	up	11.3558	up	2.5972	up	7.1086	up	1.30591	up	2.29163	up		35.4995	35.4995	61.5618	142.081	48.4021	332.59	35.0402	80.7788	122.77	385.694	71.5046	403.127	92.199	252.352	46.3592	81.3517		-1.28204	-1.28204
1416273_at	Tnfaip2	2.24258	up	11.8331	up	2.52192	up	9.33089	up	2.42639	up	3.37818	up	1.54563	up	2.37706	up	1.07673	up	1.83034	up	1.08425	down	1.0115	down	1.10416	down	1.01221	down		869.322	869.322	1949.52	10286.7	2192.36	8111.55	2109.31	2936.73	1343.65	2066.43	936.025	1591.15	801.77	859.436	787.316	858.839		-0.676602	-0.676602
1435906_x_at	Gbp2	2.05642	up	6.55756	up	1.55518	up	9.32315	up	1.45165	up	2.63615	up	2.87509	up	5.11523	up	2.11138	up	5.5064	up	1.45267	up	2.95156	up	1.40462	up	2.45065	up		352.18	352.18	724.231	2309.44	547.704	3283.43	511.243	928.4	1012.55	1801.48	743.588	1939.25	511.603	1039.48	494.678	863.07		-1.19303	-1.19303
1420499_at	Gch1	2.89835	up	9.9665	up	2.61377	up	9.31585	up	2.81609	up	6.9562	up	1.4642	up	4.36817	up	1.08095	up	2.35125	up	1.02863	down	1.22052	up	1.04711	down	1.37223	up		138.022	138.022	400.037	1375.6	360.759	1285.8	388.683	960.112	202.093	602.905	149.195	324.525	134.18	168.46	131.812	189.398		-0.868814	-0.868814
1441115_at	D18Ertd232e	2.07611	up	8.05664	up	2.18813	up	9.2796	up	1.40511	up	1.78222	up	1.19746	down	1.0627	down	1.34689	down	1.03989	down	1.13346	down	1.02518	down	1.11685	down	1.15675	down		28.6591	28.6591	59.4994	230.896	62.7096	265.945	40.2691	51.0768	23.9332	26.9683	21.278	27.5597	25.2845	27.955	25.6606	24.7755		-0.0125227	-0.0125227
1419905_s_at	Hpgd	3.02092	down	5.31262	down	3.30759	down	9.19808	down	2.34169	down	5.22241	down	1.31461	up	2.29375	down	1.46806	up	1.13504	up	1.51759	up	1.58704	up	1.75767	up	1.21507	up		587.549	587.549	194.494	110.595	177.637	63.8774	250.908	112.505	772.398	256.152	862.559	666.89	891.657	932.467	1032.72	713.912		0	0
1420697_at	Slc15a3	2.53701	up	6.16905	up	2.54322	up	9.16857	up	3.06842	up	14.583	up	2.46622	up	9.72955	up	1.68488	up	7.66887	up	1.1941	up	1.55211	up	1.10042	up	1.40264	up		129.382	129.382	328.243	798.164	329.046	1186.25	396.998	1886.78	319.084	1258.83	217.993	992.213	154.496	200.815	142.375	181.477		-1.20134	-1.20134
1418133_at	Bcl3	5.66835	up	10.8633	up	5.15113	up	9.14718	up	3.70202	up	4.94013	up	1.30863	up	2.44351	up	1.01146	down	1.54921	up	1.33936	down	1.08039	down	1.84538	down	1.20636	down		210.733	210.733	1194.51	2289.27	1085.51	1927.61	780.138	1041.05	275.772	514.929	208.346	326.469	157.339	195.053	114.195	174.685		-0.526668	-0.526668
1441727_s_at	Zfp467	2.64768	down	5.56551	down	2.40074	down	9.13662	down	1.01267	up	1.47237	down	1.10736	down	1.28366	down	1.53408	down	1.45885	down	1.02281	down	1.2492	down	2.22587	down	2.10003	down		452.074	452.074	170.744	81.2279	188.306	49.4794	457.802	307.039	408.246	352.176	294.688	309.884	441.991	361.892	203.1	215.271		0.506068	0.506068
1415806_at	Plat	2.92875	up	5.38819	up	2.20057	up	9.07251	up	1.35225	up	3.28933	up	1.48754	up	1.71663	up	1.53659	up	1.46501	up	1.24166	up	1.28464	up	1.17868	up	1.29711	up		455.231	455.231	1333.26	2452.87	1001.77	4130.09	615.584	1497.41	677.174	781.462	699.504	666.92	565.244	584.808	536.569	590.484		-0.570033	-0.570033
1452349_x_at	Ifi205///Mnda	2.38173	up	6.55737	up	1.85515	up	9.05397	up	2.22999	up	2.25101	up	3.34505	up	6.31809	up	2.64014	up	7.52988	up	1.75506	up	3.76965	up	1.70529	up	2.65471	up		609.934	609.934	1452.7	3999.56	1131.52	5522.32	1360.14	1372.97	2040.26	3853.62	1610.31	4592.73	1070.47	2299.24	1040.11	1619.19		-1.34078	-1.34078
1444531_at		1.44822	up	4.32032	up	2.12293	up	8.87536	up	1.89243	up	1.94969	up	1.06787	up	1.3505	up	1.12961	up	1.20882	up	1.31203	up	1.09789	up	1.08618	up	1.1653	down		71.5563	71.5563	103.629	309.146	151.909	635.088	135.415	139.513	76.413	96.637	80.8308	86.4985	93.8838	78.5605	77.7232	61.406		-0.349327	-0.349327
1419714_at	Cd274	1.47425	up	6.26869	up	1.25115	up	8.80497	up	1.26078	up	9.25201	up	1.03147	up	5.22874	up	1.03978	up	6.68672	up	1.14963	down	1.33409	up	1.25268	down	1.20236	up		100.218	100.218	147.747	628.236	125.388	882.417	126.352	927.218	103.372	524.014	104.204	670.13	87.1739	133.7	80.003	120.498		-0.339629	-0.339629
1420664_s_at	Procr	3.25842	up	8.17203	up	3.04799	up	8.74148	up	4.70473	up	8.97897	up	3.6146	up	5.98965	up	3.5511	up	3.92862	up	1.71053	up	2.38893	up	1.48892	up	2.48595	up		63.0551	63.0551	205.46	515.288	192.191	551.194	296.657	566.169	227.919	377.678	223.915	247.719	107.857	150.634	93.884	156.752		-1.77138	-1.77138
1418240_at	Gbp2	1.75653	up	6.13485	up	1.54741	up	8.64132	up	1.713	up	2.27802	up	2.63863	up	4.95856	up	2.32127	up	5.86918	up	1.45038	up	2.6572	up	1.66502	up	2.71438	up		307.114	307.114	539.455	1884.1	475.231	2653.87	526.085	699.61	810.358	1522.84	712.892	1802.5	445.432	816.062	511.351	833.623		-1.08529	-1.08529
1421712_at	Sele	2.28204	up	10.3912	up	1.76961	up	8.6364	up	1.14617	up	1.38308	up	1.13925	up	1.19645	up	1.32472	up	1.19172	up	1.0771	down	1.27615	up	1.10003	up	1.12755	up		32.8019	32.8019	74.8552	340.851	58.0466	283.29	37.5967	45.3675	37.3697	39.2457	43.4534	39.0906	30.4538	41.8602	36.0832	36.9858		-0.27773	-0.27773
1448377_at	Slpi	2.29024	up	4.96328	up	2.50104	up	8.63432	up	6.16743	up	17.6234	up	3.52775	up	9.28334	up	2.7573	up	7.50711	up	1.26584	up	1.47932	up	1.10543	up	1.66579	up		623.271	623.271	1427.44	3093.47	1558.82	5381.52	3843.98	10984.1	2198.74	5786.04	1718.54	4678.97	788.959	922.02	688.983	1038.24		-1.45162	-1.45162
1418392_a_at	Gbp3	1.48914	up	4.59511	up	1.04527	up	8.60411	up	1.21724	up	1.31801	up	2.61316	up	4.22742	up	1.85991	up	4.76264	up	1.3431	up	2.9035	up	1.13482	up	2.12286	up		179.956	179.956	267.98	826.918	188.104	1548.36	219.05	237.184	470.255	760.75	334.702	857.068	241.7	522.503	204.218	382.021		-0.680521	-0.680521
1427736_a_at	Ccrl2	2.30947	up	7.00584	up	2.10529	up	8.52331	up	1.42323	up	6.7405	up	1.60872	up	4.08312	up	1.36136	up	4.73163	up	1.31773	up	1.28439	up	1.27325	up	1.35982	up		445.554	445.554	1028.99	3121.48	938.02	3797.59	634.124	3003.25	716.77	1819.25	606.559	2108.19	587.118	572.267	567.302	605.872		-0.593804	-0.593804
1449731_s_at	Nfkbia	3.35125	up	8.19023	up	2.66811	up	8.52014	up	1.15994	up	3.58537	up	1.09223	up	2.51976	up	1.06414	down	1.65014	up	1.28936	down	1.17862	down	1.28853	down	1.09414	down		1243.04	1243.04	4165.72	10180.7	3316.56	10590.8	1441.85	4456.74	1357.68	3132.15	1168.12	2051.18	964.074	1054.65	964.692	1136.08		-0.201109	-0.201109
1418572_x_at	Tnfrsf12a	3.47669	up	10.3641	up	5.06884	up	8.50191	up	6.80305	up	6.78339	up	2.14361	up	3.14276	up	1.7913	up	1.79706	up	1.01421	up	1.03501	down	1.08285	up	1.14937	up		284.583	284.583	989.408	2949.46	1442.51	2419.5	1936.04	1930.44	610.037	894.379	509.774	511.412	288.626	274.957	308.16	327.093		-1.06443	-1.06443
1417263_at	Ptgs2	2.48931	up	7.04265	up	1.92263	up	8.4927	up	1.86709	up	17.3022	up	2.68489	up	9.33429	up	1.78015	up	5.77128	up	1.14869	down	1.27896	up	1.29356	up	1.27748	up		57.9356	57.9356	144.22	408.02	111.389	492.03	108.171	1002.41	155.551	540.787	103.134	334.363	50.436	74.097	74.9433	74.0118		-0.987769	-0.987769
1418480_at	Ppbp	6.78296	up	3.41105	up	7.95723	up	8.47845	up	17.7507	up	40.3371	up	21.6573	up	32.703	up	6.24139	up	25.7248	up	1.13594	down	1.11195	up	1.10786	down	1.50433	up		77.2024	77.2024	523.661	263.341	614.317	654.557	1370.4	3114.12	1672	2524.75	481.85	1986.01	67.9636	85.8453	69.6858	116.138		-2.58482	-2.58482
1441887_x_at	Gm6377	2.7091	up	13.483	up	1.33956	up	8.41056	up	1.16364	up	3.54329	up	3.35662	up	6.07971	up	1.67191	up	4.71248	up	1.17505	up	1.58466	up	1.28967	up	1.83968	up		15.4392	15.4392	41.8262	208.166	20.6817	129.852	17.9656	54.7054	51.8233	93.8656	25.8129	72.7567	18.1418	24.4659	19.9114	28.4031		-0.800576	-0.800576
1451905_a_at	Mx1	1.38021	down	5.36927	up	1.69609	down	8.38873	up	1.32548	down	1.83308	down	1.65151	up	3.50227	up	1.19416	down	3.32303	up	1.06007	down	1.20194	up	1.17637	down	1.12944	down		118.124	118.124	85.5844	634.243	69.645	990.914	89.1181	64.4403	195.083	413.704	98.9185	392.531	111.43	141.978	100.414	104.587		0.103113	0.103113
1421392_a_at	Birc3	3.3998	up	8.75012	up	2.30314	up	8.38726	up	1.98722	up	5.16963	up	2.00031	up	3.06607	up	1.98093	up	3.08895	up	1.28849	up	1.55708	up	1.42055	up	1.86786	up		547.695	547.695	1862.05	4792.4	1261.42	4593.67	1088.39	2831.38	1095.56	1679.27	1084.95	1691.8	705.699	852.805	778.028	1023.02		-1.11097	-1.11097
1452426_x_at		5.45888	up	13.6721	up	3.16723	up	8.35543	up	1.00774	down	1.34492	down	1.19207	down	1.14266	down	1.64233	down	1.2166	down	1.22213	down	1.0243	down	1.93036	down	1.41891	down		75.7363	75.7363	413.435	1035.47	239.874	632.809	75.1545	56.3128	63.5333	66.2807	46.1151	62.2526	61.9708	73.9395	39.2343	53.3764		0.149063	0.149063
1438855_x_at	Tnfaip2	3.07603	up	10.2264	up	2.56015	up	8.31706	up	2.13068	up	3.16705	up	1.88145	up	3.42499	up	1.42481	up	2.28514	up	1.07352	up	1.05372	up	1.57699	down	1.33663	down		1201.62	1201.62	3696.23	12288.3	3076.33	9993.96	2560.27	3805.6	2260.79	4115.54	1712.08	2745.87	1289.96	1266.18	761.973	898.995		-1.02966	-1.02966
1427932_s_at	1200003I10Rik///1200015M12Rik///A130040M12Rik	3.88147	up	7.58427	up	4.96588	up	8.28815	up	2.97876	up	4.98566	up	1.35808	up	2.50394	up	1.14103	down	1.3775	up	1.02425	up	1.01296	up	1.14376	up	1.10102	up		2421.11	2421.11	9397.44	18362.3	12022.9	20066.5	7211.9	12070.8	3288.05	6062.3	2121.86	3335.07	2479.82	2452.47	2769.16	2665.69		-0.441565	-0.441565
1455298_at		2.37663	down	6.34967	down	3.21764	down	8.28714	down	3.33702	down	8.87992	down	2.7529	down	4.10468	down	3.94041	down	5.07522	down	1.79608	down	2.84475	down	2.34542	down	2.73329	down		679.64	679.64	285.968	107.036	211.223	82.0114	203.667	76.5368	246.881	165.577	172.479	133.914	378.403	238.911	289.773	248.652		1.62318	1.62318
1450716_at	Adamts1	6.55751	up	9.53162	up	3.91766	up	8.26515	up	4.06626	up	4.74092	up	2.33793	up	3.56042	up	1.92846	up	1.824	up	1.32914	down	1.10263	down	1.10286	up	1.19986	up		281.929	281.929	1848.75	2687.23	1104.5	2330.18	1146.39	1336.6	659.129	1003.79	543.688	514.238	212.113	255.687	310.929	338.276		-1.22856	-1.22856
1418203_at	Pmaip1	5.48076	up	6.58738	up	3.52159	up	8.20176	up	2.10282	up	8.90373	up	1.92773	up	4.67152	up	1.71846	up	3.17726	up	1.18089	up	1.43369	up	1.17813	up	1.58977	up		55.8881	55.8881	306.309	368.156	196.815	458.38	117.523	497.612	107.737	261.082	96.0414	177.571	65.9977	80.1263	65.8433	88.8491		-0.99109	-0.99109
1435226_at	Rnf19b	3.33891	up	7.26848	up	2.9919	up	8.15453	up	1.48555	up	3.21884	up	1.09156	up	1.93136	up	1.1133	down	1.3652	up	1.32162	down	1.22143	down	1.21311	down	1.17518	down		281.538	281.538	940.031	2046.36	842.336	2295.81	418.239	906.227	307.315	543.753	252.886	384.357	213.024	230.498	232.08	239.57		-0.357555	-0.357555
1417268_at	Cd14	3.12719	up	7.51962	up	3.1707	up	8.13827	up	2.10925	up	6.10253	up	2.11656	up	3.49794	up	1.63776	up	2.6775	up	1.16967	up	1.22767	up	1.08838	up	1.57975	up		1804.04	1804.04	5641.58	13565.7	5720.09	14681.8	3805.18	11009.2	3818.37	6310.44	2954.59	4830.32	2110.14	2214.78	1963.49	2849.93		-1.09645	-1.09645
1460682_s_at	Ceacam1///Ceacam2	5.78115	up	8.20983	up	6.50182	up	8.10242	up	7.03753	up	19.2296	up	2.96902	up	7.13619	up	2.39571	up	3.63331	up	1.04019	up	1.39688	up	1.159	up	1.95442	up		237.599	237.599	1373.6	1950.65	1544.83	1925.13	1672.11	4568.94	705.436	1695.55	569.218	863.27	247.148	331.897	275.379	464.368		-1.60784	-1.60784
1450165_at	Slfn2	1.38221	up	6.05918	up	1.55516	up	8.09088	up	1.86482	up	7.53393	up	2.15999	up	5.85692	up	1.92724	up	6.2292	up	1.06767	up	1.81232	up	1.10499	up	1.58828	up		349.12	349.12	482.556	2115.38	542.936	2824.69	651.046	2630.24	754.094	2044.77	672.838	2174.74	372.746	632.716	385.774	554.499		-0.853803	-0.853803
1416011_x_at	Ehd1	1.70005	up	7.13241	up	1.98883	up	8.02513	up	2.47222	up	9.28859	up	2.40751	up	5.10841	up	1.65076	up	3.51602	up	1.32632	up	1.53875	up	1.00229	up	1.16908	up		259.193	259.193	440.641	1848.67	515.491	2080.06	640.782	2407.54	624.01	1324.06	427.866	911.328	343.772	398.833	259.787	303.017		-0.884217	-0.884217
1419098_at	Stom	1.12813	up	4.0588	up	3.40773	up	8.02171	up	8.01255	up	12.6694	up	4.55411	up	9.2402	up	5.84292	up	5.99108	up	4.88484	up	6.02622	up	5.29566	up	6.0585	up		90.6279	90.6279	102.24	367.84	308.836	726.99	726.16	1148.2	412.729	837.42	529.532	542.959	442.702	546.143	479.934	549.069		-2.37524	-2.37524
1418571_at	Tnfrsf12a	3.6638	up	9.22582	up	5.24408	up	8.00472	up	6.5257	up	6.66737	up	1.96379	up	2.98496	up	1.76005	up	1.77967	up	1.01465	up	1.09598	up	1.08105	up	1.0744	up		343.778	343.778	1259.53	3171.63	1802.8	2751.85	2243.39	2292.09	675.107	1026.16	605.068	611.812	348.814	376.772	371.642	369.353		-1.06584	-1.06584
1451567_a_at	Gm16340///Ifi203///LOC100862472///LOC100862473	2.42807	up	8.75631	up	1.83144	up	7.95672	up	2.03129	up	1.59337	up	2.78398	up	6.91261	up	2.24772	up	6.23493	up	1.5218	up	2.87878	up	1.71846	up	2.44668	up		57.1712	57.1712	138.816	500.609	104.705	454.895	116.131	91.0951	159.164	395.202	128.505	356.458	87.0029	164.583	98.2466	139.88		-1.22338	-1.22338
1447284_at	Trem1	1.92168	up	5.44335	up	1.89161	up	7.93212	up	1.53644	up	10.4792	up	1.88164	up	3.27953	up	1.09436	up	2.20232	up	1.21957	down	1.07355	down	1.02308	up	1.02129	up		125.905	125.905	241.95	685.346	238.164	998.695	193.446	1319.39	236.908	412.909	137.785	277.284	103.238	117.279	128.812	128.586		-0.488551	-0.488551
1434484_at	1100001G20Rik	1.45473	up	3.99722	up	1.5336	up	7.89708	up	2.1696	up	64.7556	up	1.54241	up	22.4485	up	1.00675	down	18.211	up	1.14684	down	1.2449	up	1.0802	down	1.484	up		60.965	60.965	88.6879	243.691	93.4957	481.445	132.27	3947.83	94.0333	1368.57	60.5561	1110.24	53.1593	75.8954	56.4385	90.4724		-0.444294	-0.444294
1436196_at	C030046G05	3.17914	up	6.63559	up	2.95181	up	7.88056	up	1.04859	up	2.53689	up	1.30388	up	1.98231	up	1.29467	up	1.66356	up	1.10111	up	1.25487	up	1.11926	down	1.01427	down		315.017	315.017	1001.48	2090.32	929.87	2482.51	330.324	799.163	410.745	624.462	407.844	524.051	346.867	395.305	281.451	310.585		-0.372589	-0.372589
1418309_at	Tnfrsf11b	1.50536	up	5.11383	up	2.06775	up	7.84729	up	2.88373	up	3.93522	up	2.55356	up	3.28198	up	2.95934	up	3.359	up	1.45682	up	1.71805	up	1.30644	up	2.05334	up		65.7141	65.7141	98.9234	336.05	135.88	515.678	189.502	258.599	167.805	215.672	194.47	220.733	95.7334	112.9	85.8517	134.934		-1.20784	-1.20784
1423520_at	Lmnb1	1.9484	up	3.27046	up	1.99686	up	7.70847	up	1.71371	up	4.95407	up	1.41079	up	3.79543	up	1.4697	up	1.66753	up	1.01879	up	1.17169	up	1.1847	down	1.00318	down		95.7133	95.7133	186.487	313.027	191.126	737.803	164.025	474.171	135.032	363.274	140.67	159.605	97.5117	112.146	80.7914	95.4101		-0.717725	-0.717725
1427747_a_at	Lcn2	4.99175	up	6.61468	up	5.30866	up	7.6616	up	5.96284	up	7.44538	up	5.37276	up	8.10788	up	3.99315	up	7.23427	up	2.01099	up	5.0015	up	1.32225	up	4.87851	up		1980.58	1980.58	9886.55	13100.9	10514.2	15174.4	11809.9	14746.1	10641.2	16058.3	7908.74	14328	3982.92	9905.84	2618.82	9662.25		-2.40463	-2.40463
1417409_at	Jun	7.19578	up	9.95439	up	6.24034	up	7.59624	up	3.4282	up	6.85648	up	1.40499	up	5.10516	up	1.24957	up	2.92544	up	1.07151	up	1.6674	up	1.1607	down	1.2951	up		213.452	213.452	1535.95	2124.78	1332.01	1621.43	731.756	1463.53	299.899	1089.71	266.724	624.44	228.717	355.909	183.899	276.441		-1.10814	-1.10814
1450672_a_at	Atrip///Trex1	1.31456	up	5.24354	up	1.57943	up	7.5962	up	1.38131	up	2.16552	up	1.35386	up	3.86366	up	1.18698	up	3.37362	up	1.0556	down	1.31393	up	1.01329	down	1.30016	up		316.115	316.115	415.552	1657.56	499.283	2401.28	436.653	684.554	427.976	1221.36	375.224	1066.45	299.464	415.352	311.969	411.002		-0.448288	-0.448288
1452348_s_at	Ifi204///Ifi205///Mnda///Mndal	2.04722	up	5.01175	up	1.54711	up	7.56686	up	1.48828	up	1.6699	up	2.91361	up	5.16174	up	1.90746	up	5.60475	up	1.67971	up	4.07478	up	1.13587	up	2.40564	up		230.483	230.483	471.847	1155.12	356.582	1744.03	343.023	384.883	671.535	1189.69	439.637	1291.8	387.145	939.165	261.799	554.458		-1.05923	-1.05923
1418932_at	Nfil3	6.79277	up	6.97164	up	6.58	up	7.56498	up	3.27036	up	7.061	up	1.21167	up	3.1059	up	1.00573	down	1.58223	up	1.42554	down	1.2811	down	1.68414	down	1.50622	down		135.413	135.413	919.831	944.052	891.019	1024.4	442.849	956.152	164.076	420.579	134.641	214.254	94.9907	105.701	80.4052	89.9029		-0.638259	-0.638259
1449279_at	Gpx2	2.81541	up	3.77371	up	4.99051	up	7.53643	up	10.0255	up	15.0001	up	4.06247	up	7.80849	up	2.70033	up	3.01395	up	1.10064	up	1.20672	up	1.25915	up	1.45464	up		338.29	338.29	952.425	1276.61	1688.24	2549.5	3391.54	5074.38	1374.3	2641.54	913.497	1019.59	372.336	408.221	425.959	492.092		-1.63451	-1.63451
1455660_at	Csf2rb	3.73829	up	6.1837	up	3.10891	up	7.47767	up	3.15731	up	14.9902	up	3.22385	up	7.53661	up	2.1682	up	5.40902	up	1.02616	up	1.29048	up	1.05825	down	1.25076	up		172.445	172.445	644.65	1066.35	536.117	1289.49	544.462	2584.99	555.937	1299.65	373.895	932.759	176.956	222.537	162.953	215.687		-1.45205	-1.45205
1425837_a_at	Ccrn4l	7.83106	up	10.528	up	4.30227	up	7.42558	up	2.66233	up	2.95268	up	1.50179	up	2.28481	up	1.1872	up	1.79846	up	1.02225	down	1.20901	down	1.45837	down	1.22394	down		164.832	164.832	1290.81	1735.36	709.153	1223.98	438.837	486.696	247.544	376.61	195.689	296.445	161.244	136.337	113.025	134.674		-0.846765	-0.846765
1449591_at	Casp4	3.15662	up	6.47556	up	2.6246	up	7.29743	up	2.2806	up	6.62279	up	2.74023	up	3.74675	up	2.32467	up	4.0768	up	1.47386	up	1.84731	up	1.23136	up	1.97708	up		240.25	240.25	758.38	1555.76	630.56	1753.21	547.915	1591.13	658.34	900.157	558.502	979.452	354.095	443.818	295.835	474.994		-1.27769	-1.27769
1452473_at	Prr15	1.56647	down	5.85067	down	1.94125	down	7.28964	down	1.36679	down	1.93273	down	1.17425	down	1.41348	down	1.22246	down	1.64376	down	1.07042	down	1.27255	down	1.08405	down	1.41153	down		411.195	411.195	262.498	70.2817	211.82	56.4082	300.848	212.754	350.177	290.909	336.366	250.155	384.144	323.126	379.314	291.311		0.382201	0.382201
1435331_at	Pyhin1	1.04545	down	4.41616	up	1.2456	down	7.28419	up	1.81971	up	3.93688	up	5.48234	up	23.4707	up	2.72928	up	29.471	up	1.76152	up	6.02845	up	1.28957	up	3.76132	up		60.1502	60.1502	57.5352	265.633	48.2902	438.146	109.456	236.804	329.764	1411.77	164.166	1772.68	105.956	362.612	77.5681	226.244		-1.56591	-1.56591
1450928_at	Id4	1.92157	down	5.41367	down	2.16888	down	7.26517	down	2.00913	down	4.69836	down	1.41779	down	3.1034	down	1.86903	down	2.49176	down	1.03213	up	1.49977	down	1.37328	down	1.87854	down		3630.88	3630.88	1889.53	670.687	1674.08	499.765	1807.19	772.796	2560.93	1169.97	1942.65	1457.16	3747.53	2420.95	2643.95	1932.82		0.916068	0.916068
1420464_s_at	Gm10693///Gm14548///Gm15448///Lilra6///Lilrb3///Pira1///Pira11///Pira2///Pira4///Pira6///Pira7	1.41672	up	5.39067	up	2.6098	up	7.26407	up	4.65383	up	23.2865	up	4.26539	up	11.1337	up	3.02301	up	8.73068	up	2.34165	up	4.4048	up	1.66881	up	3.58042	up		87.6441	87.6441	124.167	472.46	228.733	636.653	407.881	2040.92	373.837	975.799	264.949	765.193	205.232	386.055	146.262	313.802		-1.90252	-1.90252
1417290_at	Lrg1	2.45052	up	5.81633	up	3.77182	up	7.2331	up	6.39622	up	15.7923	up	1.66693	up	6.85943	up	1.02649	up	2.21847	up	1.97447	down	1.0575	down	1.77485	down	1.18356	up		363.71	363.71	891.277	2115.46	1371.85	2630.75	2326.37	5743.81	606.279	2494.84	373.346	806.879	184.207	343.934	204.924	430.474		-0.949348	-0.949348
1448306_at	Nfkbia	3.72051	up	7.70014	up	2.98748	up	7.22846	up	1.48518	up	4.20852	up	1.39932	down	1.46893	up	1.50422	down	1.55956	up	1.54413	down	1.57875	down	1.60949	down	1.26698	down		1942.66	1942.66	7227.69	14958.8	5803.66	14042.5	2885.21	8175.73	1388.29	2853.64	1291.47	3029.7	1258.1	1230.51	1207.01	1533.3		-0.324103	-0.324103
1435749_at	Gda	2.64653	up	5.63146	up	3.51609	up	7.16999	up	4.02012	up	14.3464	up	2.75823	up	6.85399	up	2.29831	up	4.27138	up	1.5931	up	2.13336	up	1.51414	up	2.19384	up		231.847	231.847	613.591	1305.64	815.195	1662.34	932.053	3326.18	639.488	1589.08	532.858	990.309	369.357	494.613	351.05	508.635		-1.57532	-1.57532
1438767_at	Osm	1.94613	up	4.34441	up	1.7835	up	7.11341	up	1.31386	up	4.48199	up	1.66965	up	2.14271	up	1.34231	up	1.93522	up	1.13535	up	1.11667	up	1.22503	up	1.18448	up		141.583	141.583	275.539	615.094	252.514	1007.14	186.02	634.574	236.395	303.372	190.048	273.995	160.746	158.101	173.444	167.703		-0.631628	-0.631628
1417821_at	D17H6S56E-5	1.67526	up	7.33307	up	4.40264	up	7.08933	up	4.80573	up	4.0366	up	3.89785	up	4.19438	up	3.09904	up	3.77329	up	2.04668	up	2.61878	up	1.48418	up	2.19084	up		568	568	951.545	4165.18	2500.7	4026.74	2729.66	2292.79	2213.98	2382.41	1760.25	2143.23	1162.51	1487.47	843.013	1244.4		-1.80815	-1.80815
1417856_at	Relb	2.63229	up	7.67825	up	2.58736	up	7.08149	up	1.89355	up	3.75168	up	1.0211	down	1.8416	up	1.42793	down	1.06577	up	1.60539	down	1.22939	down	1.33246	down	1.15534	down		214.533	214.533	564.714	1647.24	555.074	1519.21	406.228	804.859	210.099	395.085	150.24	228.643	133.633	174.504	161.005	185.689		-0.0922198	-0.0922198
1447854_s_at	Hist2h2be	2.07541	down	4.59599	down	2.8814	down	7.03809	down	1.62342	down	3.40964	down	1.44857	up	1.76126	down	1.52906	up	1.01159	up	1.75089	up	1.26677	up	1.319	up	1.08117	up		454.047	454.047	218.775	98.7921	157.578	64.5129	279.685	133.166	657.718	257.796	694.266	459.309	794.986	575.174	598.889	490.904		0.208405	0.208405
1451340_at	Arid5a	4.30041	up	6.80913	up	4.02941	up	7.01723	up	2.20698	up	3.16049	up	1.17103	up	2.01624	up	1.12437	up	1.48208	up	1.02923	down	1.03287	down	1.0234	up	1.22622	up		202.872	202.872	872.434	1381.38	817.456	1423.6	447.736	641.176	237.57	409.038	228.104	300.674	197.111	196.416	207.619	248.766		-0.492979	-0.492979
1448175_at	Ehd1	1.5171	up	6.06483	up	1.71087	up	7.00639	up	2.38882	up	9.94637	up	1.74322	up	4.02312	up	1.17896	up	2.71782	up	1.08879	up	1.17789	up	1.11273	down	1.17846	up		200.825	200.825	304.671	1217.97	343.584	1407.06	479.733	1997.47	350.08	807.941	236.763	545.805	218.657	236.549	180.479	236.664		-0.754462	-0.754462
1444459_at		1.76997	up	4.95898	up	1.77983	up	6.99691	up	1.39948	up	4.15936	up	1.24799	up	2.12717	up	1.10079	up	1.17254	up	1.12279	down	1.03993	up	1.03566	down	1.05151	up		74.7837	74.7837	132.365	370.851	133.102	523.255	104.658	311.052	93.3295	159.078	82.3208	87.6868	66.6055	77.7698	72.2091	78.6361		-0.347517	-0.347517
1425675_s_at	Ceacam1	2.52577	up	5.60555	up	5.14993	up	6.96898	up	6.65208	up	17.8141	up	3.66077	up	8.15636	up	2.77416	up	4.16471	up	1.31041	up	1.76623	up	1.39325	up	2.07827	up		104.462	104.462	263.847	585.567	537.972	727.993	694.89	1860.9	382.411	852.03	289.795	435.054	136.888	184.504	145.542	217.1		-1.78467	-1.78467
1430826_s_at	Gcnt2	1.3812	up	5.30924	up	2.15083	up	6.95167	up	4.79799	up	9.41253	up	3.17217	up	5.07864	up	2.89131	up	3.25866	up	2.83535	up	3.09481	up	2.79553	up	2.85208	up		65.2559	65.2559	90.1311	346.459	140.354	453.637	313.097	614.223	207.003	331.411	188.675	212.646	185.023	201.954	182.425	186.115		-1.61696	-1.61696
1417130_s_at	Angptl4	3.46011	up	6.21332	up	5.07878	up	6.9336	up	3.71206	up	5.12559	up	1.236	up	1.26834	up	1.13311	up	1.2675	up	1.01889	down	1.19208	up	1.13665	up	1.11003	up		391.916	391.916	1356.07	2435.1	1990.45	2717.39	1454.82	2008.8	484.407	497.08	444.083	496.754	384.651	467.194	445.471	435.039		-0.506977	-0.506977
1416432_at	Pfkfb3	4.7389	up	4.87799	up	3.58732	up	6.92011	up	3.49695	up	11.3433	up	1.73702	up	5.13627	up	1.55811	up	3.39181	up	1.11127	down	1.52325	up	1.25774	down	1.17717	up		120.109	120.109	569.184	585.891	430.87	831.168	420.015	1362.44	208.632	616.913	187.143	407.387	108.083	182.956	95.4956	141.389		-1.30673	-1.30673
1418806_at	Csf3r	1.66248	up	7.56973	up	1.84219	up	6.89964	up	2.2388	up	19.7564	up	1.96774	up	12.3989	up	1.04588	down	4.62471	up	1.00143	up	1.24502	up	1.18643	up	1.39566	up		142.124	142.124	236.277	1075.84	261.819	980.601	318.186	2807.86	279.663	1762.17	135.889	657.281	142.327	176.947	168.62	198.356		-0.720756	-0.720756
1448562_at	Upp1	2.41626	up	4.7013	up	3.02073	up	6.89709	up	4.67646	up	28.348	up	3.21666	up	11.791	up	2.57767	up	8.12432	up	1.06091	up	1.34983	up	1.43116	up	1.71179	up		95.5807	95.5807	230.948	449.353	288.724	659.229	446.979	2709.52	307.45	1126.99	246.376	776.528	101.403	129.018	136.791	163.615		-1.52486	-1.52486
1452595_at	Adamts4	3.2631	up	11.9805	up	2.6217	up	6.87865	up	1.81508	up	2.27906	up	1.08171	up	1.4236	up	1.19772	up	1.05056	up	1.12265	down	1.1241	down	1.0366	up	1.16936	down		90.1831	90.1831	294.277	1080.43	236.433	620.338	163.69	205.533	97.5518	128.385	108.014	94.7428	80.3303	80.2269	93.4839	77.1217		-0.12613	-0.12613
1423100_at	Fos	10.0478	up	9.27562	up	5.54527	up	6.86755	up	3.6412	up	3.87368	up	1.78382	up	3.52388	up	1.38985	up	2.54641	up	1.11178	up	1.19807	up	1.08851	down	1.29937	up		531.169	531.169	5337.08	4926.92	2945.47	3647.83	1934.09	2057.58	947.506	1871.77	738.245	1352.57	590.543	636.377	487.976	690.182		-1.12986	-1.12986
1419481_at	Sell	2.19351	up	5.30918	up	2.0986	up	6.79686	up	1.99325	up	22.954	up	2.73972	up	19.6112	up	1.69213	up	8.67063	up	1.21957	up	2.12767	up	1.60961	up	2.19404	up		82.9784	82.9784	182.013	440.547	174.138	563.992	165.397	1904.69	227.338	1627.3	140.41	719.475	101.198	176.551	133.563	182.058		-1.06943	-1.06943
1422704_at	Gyk	2.2212	up	5.13474	up	2.04095	up	6.79603	up	1.55988	up	4.77488	up	1.87272	up	3.10691	up	1.82812	up	2.08823	up	1.55335	up	1.57049	up	1.38072	up	1.58772	up		270.986	270.986	601.914	1391.44	553.068	1841.63	422.706	1293.92	507.481	841.93	495.395	565.88	420.936	425.58	374.155	430.249		-0.866601	-0.866601
1441150_x_at	Samsn1	4.12542	up	6.23062	up	3.98024	up	6.78392	up	1.97327	up	2.77891	up	1.03162	up	1.32521	up	1.30771	down	1.10326	up	1.32638	down	1.21223	down	1.24611	down	1.21643	down		469.925	469.925	1938.64	2927.93	1870.42	3187.94	927.289	1305.88	484.786	622.751	359.349	518.448	354.292	387.654	377.115	386.315		-0.0788813	-0.0788813
1423259_at	Id4	2.15038	down	4.9777	down	2.22377	down	6.77383	down	1.38808	down	3.07488	down	1.74121	down	1.98398	down	2.02493	down	2.40138	down	1.24262	down	1.82453	down	1.5355	down	1.86679	down		4062.27	4062.27	1889.09	816.094	1826.75	599.701	2926.54	1321.12	2333.02	2047.54	2006.13	1691.64	3269.13	2226.48	2645.58	2176.07		0.901312	0.901312
1455186_a_at	1190003J15Rik	2.98943	up	5.12304	up	2.9544	up	6.74027	up	2.65052	up	3.92851	up	2.56041	up	2.94511	up	2.31182	up	2.4123	up	1.744	up	1.67947	up	1.31278	up	1.51941	up		780.107	780.107	2332.07	3996.52	2304.74	5258.13	2067.69	3064.66	1997.39	2297.5	1803.47	1881.85	1360.51	1310.16	1024.11	1185.3		-1.20462	-1.20462
1416077_at	Adm	3.1693	up	6.50414	up	3.30217	up	6.73854	up	4.82052	up	3.387	up	1.17406	down	2.13923	up	1.09692	down	1.19113	down	2.05268	down	1.51238	down	1.53624	down	1.21937	down		170.9	170.9	541.634	1111.56	564.343	1151.62	823.828	578.84	145.564	365.596	155.8	143.478	83.2573	113.001	111.246	140.155		-0.200068	-0.200068
1439902_at	C5ar1	2.1007	up	4.363	up	2.2384	up	6.69793	up	3.39683	up	15.9324	up	1.95872	up	7.97062	up	1.51826	up	3.76771	up	1.47076	down	1.28517	up	1.52886	down	1.02003	up		64.916	64.916	136.369	283.228	145.308	434.803	220.509	1034.27	127.152	517.421	98.5596	244.585	44.1377	83.4284	42.4605	66.2162		-1.09445	-1.09445
1435872_at		3.45339	up	5.00448	up	1.99314	up	6.67649	up	2.60286	up	7.13047	up	1.19344	down	4.46249	up	1.36598	up	2.95409	up	1.09064	up	1.12287	up	1.08748	down	1.1171	up		328.23	328.23	1133.51	1642.62	654.21	2191.42	854.339	2340.44	275.028	1464.72	448.357	969.623	357.982	368.559	301.826	366.666		-0.897663	-0.897663
1439221_s_at	Cd40	1.32182	up	5.32887	up	1.18718	up	6.66539	up	1.69007	up	2.03776	up	2.30713	up	3.0525	up	2.23146	up	2.75118	up	1.19543	up	1.78354	up	1.32101	up	1.6311	up		39.5632	39.5632	52.2954	210.827	46.9685	263.704	66.8645	80.6203	91.2773	120.767	88.2835	108.845	47.295	70.5624	52.2633	64.5316		-0.862087	-0.862087
1416881_at	Mcl1	3.51074	up	5.92374	up	3.96564	up	6.63836	up	3.15378	up	6.95709	up	1.95062	up	3.9075	up	1.46354	up	2.5012	up	1.37671	up	1.51846	up	1.12011	up	1.57985	up		470.581	470.581	1652.09	2787.6	1866.15	3123.88	1484.11	3273.87	917.925	1838.79	688.714	1177.02	647.855	714.56	527.103	743.446		-1.11381	-1.11381
1429692_s_at	Gch1	2.90318	up	7.56113	up	2.07649	up	6.59015	up	1.78756	up	3.66808	up	1.32816	up	2.24722	up	1.032	up	1.83112	up	1.03343	down	1.13587	up	1.03982	down	1.16968	up		63.1255	63.1255	183.265	477.3	131.08	416.007	112.84	231.549	83.8407	141.857	65.1453	115.591	61.0837	71.702	60.7079	73.8369		-0.69472	-0.69472
1422703_at	Gyk	1.92954	up	4.40245	up	1.9852	up	6.57203	up	1.32048	up	5.03337	up	1.47345	up	2.08527	up	1.36779	up	1.89103	up	1.24101	up	1.45145	up	1.19876	up	1.31461	up		153.772	153.772	296.709	676.973	305.268	1010.59	203.052	773.99	226.575	320.655	210.328	290.788	190.832	223.192	184.336	202.151		-0.549973	-0.549973
1419132_at	Tlr2	1.63653	up	5.90199	up	1.45342	up	6.56417	up	1.80094	up	8.68669	up	2.11982	up	4.26668	up	2.26434	up	4.74809	up	1.35745	up	1.64869	up	1.26421	up	1.54354	up		266.991	266.991	436.938	1575.78	388.049	1752.58	480.836	2319.27	565.974	1139.17	604.56	1267.7	362.426	440.186	337.533	412.113		-0.891007	-0.891007
1417789_at	Ccl11	1.98142	up	5.66958	up	2.263	up	6.54522	up	1.06984	up	1.89945	up	1.19917	up	1.01608	down	1.09188	up	1.16766	up	1.12409	down	1.03148	down	1.35231	up	1.32806	up		42.4635	42.4635	84.1382	240.751	96.095	277.933	45.4291	80.6574	50.9209	41.7915	46.3652	49.5828	37.7761	41.1677	57.4241	56.3942		-0.27805	-0.27805
1434350_at	Csrnp1	4.17598	up	6.66074	up	3.53326	up	6.53182	up	1.5603	up	2.39732	up	1.17536	down	1.75245	up	1.21408	down	1.11198	up	1.2975	down	1.14258	down	1.11179	down	1.12664	down		300.981	300.981	1256.89	2004.75	1063.44	1965.95	469.62	721.548	256.076	527.453	247.908	334.683	231.969	263.422	270.718	267.148		-0.0376635	-0.0376635
1449363_at	Atf3	12.3286	up	9.57305	up	5.25653	up	6.53092	up	1.90044	up	3.87371	up	1.1531	up	3.20309	up	1.2066	up	2.83859	up	1.30877	up	1.47611	up	1.00225	up	1.37577	up		157.306	157.306	1939.37	1505.9	826.883	1027.35	298.951	609.357	181.389	503.864	189.805	446.527	205.877	232.2	157.66	216.416		-0.703332	-0.703332
1441592_at		2.37726	up	6.24974	up	3.51326	up	6.50893	up	1.6597	up	1.28127	up	1.40361	down	1.11925	up	1.52999	down	1.07458	down	1.56546	down	1.42369	down	1.45174	down	1.18575	down		100.731	100.731	239.463	629.542	353.894	655.651	167.183	129.064	71.7659	112.744	65.8377	93.7402	64.3459	70.7532	69.3863	84.9509		-0.0902083	-0.0902083
1421529_a_at	Txnrd1	2.49318	up	5.11467	up	2.85099	up	6.50253	up	2.06821	up	2.31473	up	1.2575	up	1.39327	up	1.01762	up	1.20011	up	1.1313	down	1.10157	down	1.25872	down	1.22882	down		840.886	840.886	2096.48	4300.86	2397.36	5467.89	1739.13	1946.42	1057.42	1171.58	855.707	1009.15	743.294	763.355	668.048	684.307		-0.280078	-0.280078
1450723_at	Isl1	3.07429	down	7.15406	down	2.76296	down	6.45271	down	1.26992	down	2.32766	down	1.02355	down	1.44715	down	1.08023	down	1.28928	down	1.10223	down	1.57385	down	1.00969	down	1.25957	down		1945.95	1945.95	632.975	272.007	704.3	301.571	1532.34	836.01	1901.18	1344.68	1801.42	1509.33	1765.46	1236.43	1927.28	1544.94		0.34978	0.34978
1418580_at	Rtp4	1.01394	down	3.87355	up	1.07075	down	6.41485	up	1.26752	up	2.66322	up	2.63137	up	7.56347	up	2.48783	up	7.82824	up	1.91332	up	3.46223	up	1.77073	up	2.56471	up		483.39	483.39	476.746	1872.43	451.448	3100.87	612.705	1287.38	1271.98	3656.11	1202.59	3784.09	924.881	1673.61	855.954	1239.76		-1.25084	-1.25084
1416012_at	Ehd1	1.20317	up	6.27769	up	1.92924	up	6.4074	up	1.8461	up	5.75949	up	1.15104	up	2.1022	up	1.03636	down	1.30456	up	1.07533	down	1.00176	down	1.00358	up	1.06135	up		142.768	142.768	171.774	896.254	275.434	914.772	263.563	822.271	164.332	300.126	137.759	186.249	132.767	142.517	143.28	151.526		-0.321256	-0.321256
1451537_at	Chi3l1	4.39755	up	5.99605	up	3.16139	up	6.38035	up	9.44377	up	21.1408	up	7.39743	up	12.2778	up	4.20439	up	8.41127	up	1.15863	down	2.14274	up	1.04484	up	3.7994	up		317.468	317.468	1396.08	1903.55	1003.64	2025.56	2998.1	6711.52	2348.45	3897.8	1334.76	2670.31	274.002	680.251	331.703	1206.19		-2.16599	-2.16599
1425829_a_at	Steap4	1.23383	up	5.50418	up	2.12515	up	6.34516	up	1.63261	up	3.51741	up	1.46558	up	1.95602	up	1.39563	up	1.88656	up	1.38872	up	1.55823	up	1.38925	up	1.74375	up		548.392	548.392	676.625	3018.45	1165.41	3479.64	895.313	1928.92	803.713	1072.67	765.352	1034.58	761.564	854.52	761.856	956.257		-0.680692	-0.680692
1449277_at	Ccl19///Gm12407///Gm13309///Gm2023///Gm2457///Gm2564///LOC100043918///LOC100043921///LOC100861618///LOC100861647	2.39248	up	6.59702	up	2.30739	up	6.33833	up	2.0703	up	1.27004	up	1.13561	up	1.00899	down	1.25626	down	1.12711	down	1.39328	down	1.20885	down	1.18798	down	1.06318	up		260.068	260.068	622.207	1715.67	600.078	1648.39	538.417	330.298	295.335	257.75	207.017	230.737	186.659	215.136	218.916	276.498		-0.159681	-0.159681
1425663_at	Il1rn	1.29345	up	3.53135	up	1.19133	up	6.33684	up	1.26464	up	18.0808	up	1.87092	up	9.13416	up	1.48195	up	9.77599	up	1.19666	up	1.40527	up	1.02771	up	1.45096	up		160.222	160.222	207.239	565.8	190.878	1015.3	202.623	2896.94	299.762	1463.49	237.441	1566.33	191.732	225.155	164.662	232.476		-0.48084	-0.48084
1437052_s_at	Slc2a3	2.37497	up	4.43693	up	1.92418	up	6.31884	up	1.10341	up	5.10398	up	1.30722	down	1.51153	up	1.5962	down	1.14409	down	1.79166	down	1.29382	down	1.33091	down	1.28949	down		260.185	260.185	617.932	1154.42	500.645	1644.07	287.092	1327.98	199.037	393.278	163.003	227.417	145.22	201.099	195.494	201.774		0.00247049	0.00247049
1451054_at	Orm1	2.06511	up	2.12774	up	3.1532	up	6.3036	up	30.0581	up	133.283	up	22.836	up	69.1767	up	10.4473	up	54.401	up	2.47775	up	24.1304	up	1.95965	up	14.5759	up		46.1854	46.1854	95.3781	98.2704	145.632	291.134	1388.25	6155.73	1054.69	3194.95	482.514	2512.53	114.436	1114.47	90.5074	673.193		-2.96173	-2.96173
1441604_at	Esd///Gm2904	1.62681	up	4.65978	up	2.14437	up	6.26047	up	1.41053	up	4.25517	up	1.06908	up	2.35673	up	1.29053	up	1.39863	up	1.52527	up	1.40564	up	1.4852	up	1.25843	up		100.334	100.334	163.224	467.534	215.153	628.138	141.524	426.938	107.265	236.46	129.484	140.33	153.037	141.033	149.016	126.263		-0.610797	-0.610797
1419697_at	Cxcl11	1.12475	up	4.21438	up	1.09936	down	6.25845	up	1.34926	down	1.11149	down	1.0151	down	6.3376	up	1.02096	up	2.93616	up	1.05393	down	1.19878	up	1.05768	up	1.25855	up		57.9266	57.9266	65.1529	244.124	52.6914	362.531	42.9323	52.1162	57.0648	367.115	59.1408	170.082	54.9626	69.441	61.2679	72.9035		-0.0450599	-0.0450599
1418809_at	Pira1///Pira2///Pira6	2.31179	up	3.7726	up	1.92578	up	6.25267	up	4.23621	up	24.9117	up	5.88266	up	16.8628	up	4.52513	up	11.4277	up	2.17576	up	3.11732	up	1.69213	up	3.09809	up		41.9426	41.9426	96.9626	158.233	80.7721	262.253	177.678	1044.86	246.734	707.27	189.796	479.306	91.257	130.748	70.9724	129.942		-1.72667	-1.72667
1435084_at	C730049O14Rik	3.15506	up	4.13642	up	2.72147	up	6.23051	up	1.06985	up	1.54405	up	1.01647	down	1.03321	up	1.13836	up	1.13545	up	1.06637	down	1.04271	down	1.04652	down	1.08657	down		257.345	257.345	811.938	1064.49	700.357	1603.39	275.32	397.354	253.176	265.891	292.952	292.202	241.327	246.805	245.905	236.842		-0.095454	-0.095454
1421326_at	Csf2rb	2.58518	up	5.11097	up	2.79575	up	6.18641	up	2.76759	up	15.2522	up	2.18834	up	5.89447	up	1.32347	up	3.3497	up	1.14037	down	1.07831	up	1.13516	down	1.03575	up		77.3051	77.3051	199.847	395.104	216.125	478.24	213.949	1179.08	169.169	455.673	102.311	258.949	67.7895	83.3588	68.1005	80.0687		-1.10924	-1.10924
1431786_s_at	1190003J15Rik	2.79125	up	5.46233	up	3.00573	up	6.13989	up	2.90465	up	4.21184	up	2.07907	up	2.48675	up	1.84589	up	2.03778	up	1.33114	up	1.27284	up	1.275	up	1.47917	up		874.069	874.069	2439.74	4774.45	2627.21	5366.68	2538.86	3681.43	1817.25	2173.59	1613.43	1781.16	1163.51	1112.55	1114.44	1292.9		-0.943204	-0.943204
1421034_a_at	Il4ra	2.12084	up	3.78564	up	3.02425	up	6.11383	up	2.72889	up	5.47884	up	2.26163	up	3.57878	up	1.60053	up	2.40513	up	1.05081	up	1.26217	up	1.08586	up	1.3901	up		203.847	203.847	432.327	771.691	616.485	1246.29	556.276	1116.85	461.028	729.524	326.263	490.279	214.204	257.289	221.349	283.369		-1.1328	-1.1328
1429086_at	Gm16136	2.5469	down	5.78984	down	2.84436	down	6.10919	down	1.47097	down	3.01265	down	1.0542	up	1.83142	down	1.05245	up	1.27275	down	1.37169	up	1.10601	up	1.3155	up	1.1184	up		2036.13	2036.13	799.452	351.673	715.848	333.289	1384.21	675.86	2146.49	1111.78	2142.93	1599.78	2792.95	2251.98	2678.53	2277.2		0.146232	0.146232
1457035_at	AI607873	2.3108	up	4.25768	up	1.52058	up	6.0366	up	1.21052	up	1.64556	up	2.24551	up	4.91256	up	1.89788	up	6.32436	up	1.5191	up	3.33907	up	1.29202	up	1.73269	up		76.6613	76.6613	177.149	326.399	116.57	462.773	92.7999	126.15	172.144	376.604	145.494	484.834	116.456	255.978	99.0478	132.83		-0.861331	-0.861331
1446558_at	Dennd4a	1.95187	up	5.99108	up	1.57322	up	6.02801	up	1.23443	up	1.12474	up	1.19384	up	1.44554	up	1.07224	up	1.12935	up	1.14915	up	1.1915	up	1.17531	up	1.38917	up		12.7655	12.7655	24.9167	76.4794	20.083	76.9509	15.7582	14.3579	15.24	18.453	13.6877	14.4167	14.6695	15.2102	15.0035	17.7336		-0.263581	-0.263581
1424486_a_at	Txnrd1	1.13891	up	4.2646	up	2.30449	up	6.01962	up	3.62169	up	3.72545	up	1.4902	up	2.58989	up	1.55154	up	1.65172	up	2.04871	up	2.04643	up	1.46516	up	1.62694	up		112.918	112.918	128.604	481.552	260.219	679.725	408.956	420.671	168.271	292.447	175.198	186.509	231.337	231.079	165.444	183.711		-1.02862	-1.02862
1448617_at	Cd53	1.98897	up	3.07379	up	2.2554	up	5.98164	up	2.86777	up	9.46563	up	5.64774	up	7.78886	up	3.60869	up	8.42543	up	1.90602	up	2.92492	up	1.89609	up	3.01335	up		492.278	492.278	979.126	1513.16	1110.28	2944.63	1411.74	4659.72	2780.26	3834.28	1776.48	4147.65	938.292	1439.87	933.402	1483.41		-1.5484	-1.5484
1419478_at	Sectm1b	1.70291	up	2.54235	up	2.61787	up	5.97986	up	4.28173	up	5.65093	up	1.24009	up	3.36573	up	1.41132	up	2.04369	up	1.05015	down	1.34316	up	1.11316	up	1.56511	up		96.0585	96.0585	163.579	244.214	251.469	574.417	411.297	542.82	119.122	323.307	135.569	196.314	91.4715	129.022	106.928	150.343		-0.780854	-0.780854
1417961_a_at	Trim30a	1.27346	up	4.38281	up	1.31269	up	5.97581	up	2.02469	up	8.04027	up	2.99702	up	10.3585	up	2.65233	up	9.98345	up	2.07525	up	4.09055	up	2.24794	up	3.4588	up		178.005	178.005	226.683	780.164	233.666	1063.73	360.405	1431.21	533.486	1843.87	472.129	1777.11	369.406	728.141	400.145	615.685		-1.44784	-1.44784
1419004_s_at	Bcl2a1a///Bcl2a1b///Bcl2a1d	1.87379	up	5.23655	up	1.50518	up	5.88738	up	1.90665	up	6.6588	up	4.13384	up	5.24914	up	2.99908	up	6.47427	up	1.60466	up	2.06687	up	1.27783	up	1.93768	up		450.305	450.305	843.779	2358.04	677.792	2651.12	858.573	2998.49	1861.49	2363.72	1350.5	2915.4	722.586	930.722	575.414	872.548		-1.04745	-1.04745
1422720_at	Isl1	2.97701	down	5.88636	down	2.61476	down	5.86975	down	1.04607	down	1.84201	down	1.27995	down	1.72653	down	1.19742	down	1.35145	down	1.08169	down	1.4211	down	1.09242	down	1.24787	down		1280.45	1280.45	430.114	217.529	489.702	218.144	1224.07	695.14	1000.39	741.636	1069.34	947.467	1183.75	901.028	1172.13	1026.11		0.434507	0.434507
1437060_at	Olfm4	1.40905	up	3.01851	up	1.44243	up	5.84165	up	3.1549	up	41.6766	up	1.40716	up	10.0364	up	1.13184	up	2.98929	up	1.2979	up	1.09803	up	1.25857	up	1.2974	up		15.8987	15.8987	22.402	47.9903	22.9328	92.8746	50.1588	662.604	22.372	159.565	17.9948	47.5258	20.6349	17.4573	20.0095	20.627		-0.578555	-0.578555
1422008_a_at	Aqp3	1.0689	up	4.11543	up	1.19593	up	5.83448	up	1.74708	up	4.42828	up	1.69997	up	5.01827	up	1.18586	down	1.77576	up	1.77887	up	2.33073	up	1.0026	down	1.38674	up		53.9148	53.9148	57.6297	221.883	64.4785	314.565	94.1937	238.75	91.6538	270.559	45.4649	95.7397	95.9076	125.661	53.7751	74.766		-0.715373	-0.715373
1451860_a_at	Trim30a	1.31686	up	3.65761	up	1.05	down	5.81518	up	1.7852	up	7.0847	up	2.89471	up	12.7812	up	1.88294	up	9.90079	up	1.15148	up	2.58189	up	1.06612	down	2.24248	up		86.9708	86.9708	114.529	318.105	82.8291	505.751	155.26	616.163	251.756	1111.59	163.761	861.08	100.145	224.549	81.5771	195.03		-1.14854	-1.14854
1417601_at	Rgs1	7.22261	up	7.37577	up	3.69109	up	5.81463	up	1.97555	up	2.43438	up	2.9757	up	2.58085	up	2.70407	up	3.84468	up	1.73006	up	2.01859	up	1.24436	up	3.39666	up		113.456	113.456	819.446	836.823	418.774	659.703	224.137	276.195	337.609	292.812	306.792	436.201	196.285	229.02	141.18	385.371		-1.4179	-1.4179
1420249_s_at	Ccl6	2.69665	up	3.50408	up	2.8992	up	5.80237	up	3.97713	up	9.53879	up	12.3199	up	11.6567	up	5.72017	up	14.4504	up	2.14347	up	2.47362	up	1.70601	up	2.3004	up		91.6025	91.6025	247.02	320.982	265.573	531.511	364.315	873.776	1128.54	1067.78	523.982	1323.69	196.347	226.589	156.275	210.722		-1.73947	-1.73947
1449227_at	Ch25h	3.27889	up	7.33809	up	2.01476	up	5.79758	up	2.23106	up	1.22661	up	1.69188	up	1.55562	up	1.2384	up	1.20733	up	1.2715	down	1.26124	down	1.22071	down	1.13526	up		209.282	209.282	686.213	1535.73	421.653	1213.33	466.92	256.708	354.08	325.564	259.175	252.672	164.594	165.934	171.443	237.59		-0.377934	-0.377934
1435454_a_at	BC006779	2.16764	up	5.73797	up	1.42948	up	5.78255	up	1.3259	up	1.65146	up	1.52507	up	3.43478	up	1.10714	up	2.36416	up	1.00007	down	1.37092	up	1.49745	down	1.13597	down		210.425	210.425	456.125	1207.41	300.799	1216.79	279.003	347.508	320.913	722.765	232.97	497.479	210.41	288.475	140.522	185.238		-0.455173	-0.455173
1449317_at	Cflar	1.45828	up	3.47594	up	1.55538	up	5.72219	up	1.09573	down	3.1206	up	1.05149	down	2.10929	up	1.10992	down	1.51605	up	1.2166	down	1.14435	down	1.003	up	1.04236	up		153.714	153.714	224.157	534.299	239.084	879.579	140.284	479.678	146.187	324.227	138.491	233.037	126.347	134.325	154.175	160.225		-0.0554366	-0.0554366
1435094_at	Kcnj16	1.74693	down	4.21722	down	2.31079	down	5.66433	down	1.67624	down	3.73104	down	1.36332	down	2.56103	down	1.37928	down	2.05076	down	1.02568	down	1.47007	down	1.17825	down	1.24059	down		1043.12	1043.12	597.119	247.349	451.414	184.157	622.3	279.58	765.138	407.307	756.28	508.654	1017	709.576	885.314	840.827		0.595745	0.595745
1458703_at		1.7884	up	5.55649	up	2.30553	up	5.64595	up	3.39654	up	7.24646	up	1.03602	down	2.55011	up	1.58394	down	1.23914	down	1.15343	down	1.33914	down	1.25175	down	1.15384	down		115.267	115.267	206.144	640.481	265.752	650.793	391.51	835.279	111.26	293.945	72.7724	93.0218	99.9342	86.0758	92.0848	99.8991		-0.186107	-0.186107
1452519_a_at	Zfp36	4.55436	up	8.23899	up	3.27705	up	5.60933	up	1.97339	up	3.22437	up	1.29514	down	1.86111	up	1.81783	down	1.18018	up	1.67203	down	1.64825	down	1.78365	down	1.36394	down		790.797	790.797	3601.57	6515.37	2591.48	4435.84	1560.55	2549.82	610.589	1471.76	435.022	933.282	472.957	479.781	443.36	579.79		-0.128096	-0.128096
1455898_x_at	Slc2a3	2.30868	up	4.22397	up	1.89429	up	5.60728	up	1.18317	up	5.34867	up	1.27566	down	1.30165	up	1.3277	down	1.02516	down	1.58381	down	1.21177	down	1.41292	down	1.15132	down		154.426	154.426	356.519	652.29	292.528	865.909	182.712	825.973	121.056	201.008	116.311	150.636	97.503	127.439	109.296	134.129		-0.0625617	-0.0625617
1419599_s_at	Ms4a6d	3.63513	up	4.16326	up	4.30205	up	5.59091	up	5.94784	up	10.1474	up	13.9747	up	22.2835	up	9.38465	up	27.4603	up	3.66765	up	8.65858	up	2.34075	up	5.33085	up		130.102	130.102	472.937	541.648	559.704	727.389	773.825	1320.2	1818.13	2899.13	1220.96	3572.64	477.168	1126.5	304.535	693.553		-2.39826	-2.39826
1417266_at	Ccl6	2.18805	up	4.73053	up	2.91488	up	5.58105	up	7.1482	up	12.5927	up	12.0775	up	14.2128	up	6.57089	up	17.4204	up	2.07531	up	2.64675	up	1.46822	up	2.56202	up		284.944	284.944	623.473	1347.94	830.578	1590.29	2036.83	3588.2	3441.41	4049.84	1872.34	4963.83	591.347	754.176	418.359	730.031		-1.96339	-1.96339
1458299_s_at	Nfkbie	3.25441	up	6.34544	up	1.81033	up	5.57732	up	1.97654	up	3.42301	up	1.57338	up	2.23649	up	1.16603	up	1.90231	up	1.3027	down	1.13524	down	1.49969	down	1.3225	down		128.772	128.772	419.076	817.114	233.12	718.201	254.523	440.787	202.606	287.997	150.152	244.964	98.8497	113.431	85.8657	97.3701		-0.757293	-0.757293
1442229_at	Pax9	1.82291	down	4.3082	down	2.00822	down	5.57172	down	1.62858	down	2.27688	down	1.2843	down	1.5996	down	2.10342	down	1.83676	down	1.06049	down	1.57026	down	2.13514	down	2.32925	down		2341.73	2341.73	1284.61	543.552	1166.07	420.289	1437.9	1028.48	1823.35	1463.95	1113.3	1274.93	2208.17	1491.3	1096.76	1005.36		0.843939	0.843939
1418280_at	Klf6	3.05237	up	4.82586	up	3.79289	up	5.56423	up	2.0727	up	3.14045	up	1.01233	up	1.52004	up	1.01807	down	1.16126	up	1.29188	down	1.22243	down	1.1755	down	1.04418	down		222.41	222.41	678.877	1073.32	843.576	1237.54	460.989	698.467	225.153	338.072	218.462	258.275	172.16	181.941	189.205	212.999		-0.220323	-0.220323
1432548_at	Parp14	1.19705	up	6.6047	up	1.07724	up	5.54324	up	1.22564	up	1.53256	up	1.22206	down	1.99317	up	1.19365	down	1.65641	up	1.57138	down	1.02242	up	1.3774	down	1.26857	down		70.6098	70.6098	84.5232	466.357	76.0637	391.407	86.5422	108.214	57.7793	140.737	59.1548	116.959	44.9349	72.1932	51.2631	55.661		-0.180621	-0.180621
1448025_at	LOC100038947///Sirpb1a///Sirpb1b	1.6973	up	4.23844	up	1.53378	up	5.52447	up	3.17486	up	18.1546	up	6.90275	up	14.7041	up	3.96224	up	14.1301	up	1.80193	up	3.74783	up	1.46387	up	3.67489	up		133.379	133.379	226.383	565.317	204.574	736.846	423.459	2421.43	920.679	1961.21	528.478	1884.65	240.339	499.88	195.249	490.152		-1.90314	-1.90314
1442074_at		1.59674	up	4.33983	up	1.38487	up	5.4851	up	2.12733	up	4.95379	up	1.22785	up	2.65083	up	1.28189	up	1.43052	up	1.36477	up	1.47732	up	1.34645	up	1.87399	up		29.7094	29.7094	47.4381	128.934	41.1435	162.959	63.2017	147.174	36.4785	78.7546	38.0843	42.4999	40.5465	43.8903	40.0023	55.675		-0.750829	-0.750829
1457231_at		3.60212	up	6.15131	up	2.66371	up	5.48034	up	1.76363	up	3.47702	up	1.01418	up	1.94972	up	1.22605	up	1.8478	up	1.45582	down	1.35702	down	1.66924	down	1.16821	down		42.285	42.285	152.316	260.108	112.635	231.736	74.575	147.026	42.8847	82.4439	51.8435	78.1344	29.0455	31.1601	25.3319	36.1963		-0.60876	-0.60876
1419282_at	Ccl12///LOC100862578	1.09427	up	6.34261	up	1.11435	down	5.47414	up	4.52619	up	2.95429	up	8.89365	up	29.7914	up	3.86632	up	20.0857	up	2.09976	up	3.32137	up	2.43585	up	3.35233	up		91.018	91.018	99.5982	577.292	81.6782	498.245	411.965	268.894	809.483	2711.55	351.905	1828.16	191.116	302.304	221.706	305.123		-1.74254	-1.74254
1447839_x_at	Adm	2.92203	up	5.55134	up	2.95416	up	5.47239	up	3.57853	up	2.53295	up	1.09597	down	1.77321	up	1.18602	up	1.05975	down	1.48008	down	1.4441	down	1.258	down	1.03837	down		392.075	392.075	1145.65	2176.54	1158.25	2145.58	1403.05	993.107	357.743	695.229	465.01	369.968	264.9	271.501	311.666	377.587		-0.403287	-0.403287
1450194_a_at	Myb	1.50695	down	3.36154	down	1.65159	down	5.45456	down	1.67224	down	2.54782	down	1.07435	down	2.51983	down	1.00887	down	1.70593	down	1.48944	up	1.2757	up	1.10149	up	1.03291	up		1252.42	1252.42	831.091	372.572	758.311	229.609	748.946	491.563	1165.75	497.024	1241.4	734.154	1865.4	1597.71	1379.53	1293.63		0.302943	0.302943
1428776_at	Slc10a6	4.16447	up	5.64107	up	3.48478	up	5.4403	up	1.2912	up	1.02701	down	1.5616	down	1.74406	down	1.31841	down	1.73574	down	1.46797	down	1.30125	down	1.18933	down	1.12854	down		229.051	229.051	953.877	1292.09	798.193	1246.11	295.75	223.026	146.677	131.333	173.733	131.962	156.032	176.024	192.588	202.962		0.00463247	0.00463247
1435330_at	Pyhin1	1.07394	up	3.05713	up	1.01641	up	5.42991	up	1.26008	up	2.82313	up	3.71369	up	11.7492	up	2.30119	up	12.5959	up	1.16216	up	2.6069	up	1.33896	up	2.02773	up		134.1	134.1	144.015	409.962	136.301	728.152	168.977	378.583	498.007	1575.57	308.59	1689.11	155.846	349.585	179.555	271.919		-1.01987	-1.01987
1423760_at	Cd44	2.02702	up	4.61257	up	2.45163	up	5.42934	up	2.72523	up	7.85935	up	2.06336	up	4.50128	up	2.88588	up	4.4389	up	2.12307	up	2.42716	up	2.04021	up	2.31229	up		560.666	560.666	1136.48	2586.11	1374.55	3044.05	1527.94	4406.48	1156.85	2523.72	1618.02	2488.74	1190.33	1360.83	1143.88	1296.42		-1.24154	-1.24154
1417523_at	Plek	1.31521	up	3.79472	up	1.66843	up	5.42784	up	2.17255	up	13.1646	up	3.02976	up	7.14019	up	2.33995	up	4.81934	up	1.41767	up	2.2662	up	1.17095	up	2.37823	up		131.168	131.168	172.513	497.744	218.844	711.956	284.968	1726.77	397.407	936.561	306.925	632.141	185.952	297.252	153.59	311.947		-1.23153	-1.23153
1428492_at	Glipr2	1.12085	up	4.22608	up	2.16537	up	5.4246	up	4.53267	up	11.525	up	2.4789	up	5.76003	up	2.36269	up	2.60795	up	1.47664	up	1.76987	up	1.34224	up	1.91636	up		111.668	111.668	125.163	471.917	241.801	605.752	506.152	1286.97	276.812	643.208	263.836	291.224	164.893	197.638	149.884	213.996		-1.03598	-1.03598
1441216_at	St3gal1	1.74708	up	5.94791	up	1.90146	up	5.40764	up	1.58442	up	2.16881	up	1.0703	down	1.45003	up	1.40015	down	1.01004	down	1.08526	down	1.05545	down	1.09417	up	1.09451	down		92.8683	92.8683	162.249	552.372	176.586	502.198	147.142	201.414	86.7688	134.662	66.3274	91.9451	85.5725	87.9897	101.614	84.8495		-0.172321	-0.172321
1456643_at	9230114K14Rik	1.70424	down	2.64914	down	2.33143	down	5.39826	down	1.00852	down	1.49432	down	1.11104	up	1.61205	down	1.16037	up	1.42894	down	1.30558	up	1.11389	down	1.19391	up	1.11863	down		226.191	226.191	132.722	85.3828	97.0181	41.9007	224.281	151.367	251.308	140.313	262.466	158.293	295.311	203.065	270.052	202.203		0.184949	0.184949
1447927_at	Gbp10///Gbp6	1.09709	up	3.91826	up	1.34546	down	5.36908	up	1.4393	down	1.20807	down	1.25694	up	1.31808	up	1.2948	up	2.70738	up	1.00491	down	2.2269	up	1.2508	up	1.79037	up		175.326	175.326	192.349	686.973	130.309	941.341	121.813	145.129	220.375	231.094	227.013	474.675	174.469	390.434	219.299	313.898		-0.349849	-0.349849
1450829_at	Tnfaip3	1.18971	up	5.30529	up	1.13696	up	5.34774	up	1.36083	down	2.33375	up	1.32107	down	1.35083	up	1.35984	down	1.49638	up	1.19736	down	1.19888	down	1.14468	down	1.12454	down		169.932	169.932	202.17	901.539	193.207	908.753	124.873	396.579	128.632	229.549	124.965	254.284	141.922	141.742	148.454	151.113		0.0358129	0.0358129
1435748_at	Gda	2.37651	up	3.81736	up	2.53175	up	5.33445	up	3.36038	up	9.94361	up	2.32534	up	5.42324	up	1.96669	up	3.38428	up	1.00674	up	1.26382	up	1.16604	up	1.37697	up		328.084	328.084	779.695	1252.42	830.628	1750.15	1102.49	3262.34	762.907	1779.28	645.239	1110.33	330.294	414.638	382.558	451.762		-1.15544	-1.15544
1422612_at	Hk2	4.19441	up	6.07373	up	2.90508	up	5.33092	up	2.44592	up	4.31186	up	1.23064	up	2.14395	up	1.1737	up	1.76604	up	1.16497	down	1.06605	down	1.23751	down	1.10794	down		377.061	377.061	1581.55	2290.17	1095.39	2010.08	922.261	1625.83	464.027	808.401	442.558	665.903	323.665	353.7	304.693	340.325		-0.584527	-0.584527
1435761_at	BC100530///Stfa1	1.17496	up	2.98849	up	1.4679	up	5.31742	up	1.0154	up	22.3677	up	1.52938	up	9.59371	up	1.13334	up	8.82656	up	1.0555	up	1.15804	up	1.18124	up	1.33438	up		48.9454	48.9454	57.509	146.273	71.8469	260.263	49.699	1094.79	74.856	469.568	55.4719	432.019	51.6617	56.6806	57.8164	65.3115		-0.387526	-0.387526
1427429_at	Csf2	1.34969	up	3.62783	up	1.15121	up	5.31002	up	1.40898	down	1.42718	up	1.00624	up	1.05911	up	1.00885	down	1.24204	up	1.10641	down	1.17707	down	1.32793	down	1.00116	down		134.242	134.242	181.185	487.005	154.54	712.825	95.2756	191.587	135.079	142.177	133.064	166.734	121.331	114.047	101.091	134.086		-0.110849	-0.110849
1417426_at	Srgn	2.3617	up	3.87213	up	2.50695	up	5.30882	up	2.09316	up	4.68987	up	2.97108	up	4.11867	up	2.15088	up	3.8241	up	1.20419	up	1.56541	up	1.6496	up	2.04093	up		2326.07	2326.07	5493.48	9006.85	5831.34	12348.7	4868.84	10909	6910.93	9580.32	5003.09	8895.12	2801.02	3641.25	3837.09	4747.36		-1.25532	-1.25532
1436576_at	Fam26f	1.17604	down	3.48246	up	1.46593	down	5.30711	up	1.29443	down	1.487	down	1.02372	up	1.48765	up	1.18105	up	1.98567	up	1.17616	down	1.45245	up	1.02631	up	1.3319	up		113.002	113.002	96.0868	393.525	77.0857	599.713	87.2983	75.9931	115.682	168.108	133.461	224.384	96.0767	164.13	115.975	150.507		-0.0579853	-0.0579853
1447016_at	LOC100862515///Tbc1d1	3.18666	up	7.55087	up	2.11255	up	5.28977	up	1.83629	up	2.47063	up	1.1853	up	1.88081	up	1.15034	up	1.28508	up	1.26219	up	1.28639	up	1.4437	up	1.36417	up		46.3013	46.3013	147.546	349.615	97.8136	244.923	85.0226	114.393	54.8809	87.0837	53.262	59.5008	58.4411	59.5617	66.8454	63.1627		-0.541769	-0.541769
1427624_s_at	Il22///Iltifb	1.09416	up	3.15453	up	1.02925	down	5.27614	up	1.13215	down	1.04685	up	1.194	down	1.15223	up	1.20274	down	1.02355	down	1.10932	down	1.09524	down	1.0083	down	1.02832	up		17.9881	17.9881	19.6819	56.7439	17.4769	94.9074	15.8883	18.8307	15.0654	20.7264	14.956	17.5742	16.2154	16.4239	17.8399	18.4975		0.0209942	0.0209942
1455773_at		1.35436	up	4.82192	up	1.60377	up	5.26504	up	3.594	up	5.31133	up	1.03578	down	1.95649	up	1.28946	down	1.05893	up	1.11296	down	1.01006	down	1.17543	up	1.09041	up		45.0112	45.0112	60.9613	217.041	72.1875	236.986	161.77	239.07	43.4565	88.064	34.9071	47.6636	40.443	44.5628	52.9077	49.0807		-0.412307	-0.412307
1418424_at	Tnfaip6	3.37988	up	5.96667	up	2.11082	up	5.24924	up	1.05561	up	1.50342	up	1.42596	up	1.18463	up	1.52005	up	1.37234	up	1.44605	up	1.37621	up	1.23061	up	1.28768	up		108.902	108.902	368.075	649.781	229.872	571.651	114.958	163.725	155.29	129.008	165.536	149.451	157.478	149.872	134.015	140.231		-0.474467	-0.474467
1427075_s_at	Pcmtd2	1.61387	down	3.54211	down	1.9812	down	5.24772	down	1.91067	down	2.42235	down	1.40723	up	1.28041	down	1.44725	up	1.15932	up	1.80936	up	1.66685	up	1.27719	up	1.20243	up		333.342	333.342	206.549	94.1086	168.253	63.5214	174.464	137.611	469.088	260.34	482.43	386.449	603.138	555.632	425.741	400.82		0.0644555	0.0644555
1450377_at	Thbs1	3.02792	up	3.98377	up	3.39013	up	5.24413	up	3.42757	up	6.33256	up	2.3064	up	4.19472	up	1.64458	up	3.48692	up	1.02192	down	1.72585	up	1.26023	up	1.44857	up		401.012	401.012	1214.23	1597.54	1359.48	2102.96	1374.5	2539.43	924.894	1682.13	659.495	1398.3	392.408	692.085	505.368	580.895		-1.28791	-1.28791
1422734_a_at	Myb	1.57619	down	3.56139	down	1.6492	down	5.23717	down	1.68159	down	2.66859	down	1.17722	down	3.22981	down	1.16373	down	1.8294	down	1.62456	up	1.27674	up	1.13082	up	1.00926	down		477.12	477.12	302.705	133.97	289.305	91.1027	283.732	178.791	405.293	147.724	409.993	260.807	775.111	609.158	539.537	472.741		0.463336	0.463336
1451733_at	Gcnt2	1.44191	up	3.67092	up	2.73442	up	5.22169	up	2.90014	up	5.15529	up	2.03101	up	2.89366	up	1.71641	up	2.43185	up	1.64977	up	1.44888	up	1.48063	up	1.51305	up		64.9943	64.9943	93.7157	238.589	177.722	339.38	188.493	335.065	132.004	188.072	111.557	158.057	107.226	94.169	96.2326	98.3397		-1.07883	-1.07883
1452160_at	Tiparp	3.10886	up	4.42171	up	2.62526	up	5.21624	up	1.37378	up	2.19599	up	1.31888	up	1.66852	up	1.98755	up	1.8219	up	1.80165	up	1.5696	up	1.60475	up	1.56073	up		245.686	245.686	763.803	1086.35	644.989	1281.56	337.517	539.524	324.031	409.932	488.311	447.614	442.639	385.629	394.265	383.448		-0.748737	-0.748737
1434376_at	Cd44	2.03159	up	3.63451	up	2.15435	up	5.20457	up	1.93583	up	5.33709	up	2.06125	up	3.50738	up	1.79952	up	2.91279	up	1.35008	up	1.54903	up	1.26361	up	1.46033	up		597.721	597.721	1214.33	2172.42	1287.7	3110.89	1157.09	3190.09	1232.05	2096.43	1075.61	1741.04	806.973	925.891	755.287	872.868		-0.883705	-0.883705
1420342_at	Gdap10	1.3805	down	3.64301	up	1.06996	up	5.1698	up	2.38698	up	3.66203	up	1.18527	up	2.35984	up	1.22047	down	1.27076	up	1.32907	up	1.15284	up	1.5376	up	1.27106	up		203.946	203.946	147.733	742.979	218.213	1054.36	486.816	746.857	241.73	481.281	167.104	259.167	271.059	235.117	313.587	259.229		-0.888113	-0.888113
1421317_x_at	Myb	1.49849	down	3.11988	down	1.63772	down	5.15533	down	1.37943	down	2.35154	down	1.12458	down	2.19835	down	1.0553	up	1.28479	down	1.09339	up	1.03701	up	1.1839	up	1.09457	up		1808.13	1808.13	1206.63	579.55	1104.05	350.729	1310.78	768.912	1607.83	822.491	1908.12	1407.33	1976.98	1875.04	2140.65	1979.11		0.277472	0.277472
1421415_s_at	Gcnt2	1.10236	down	3.43369	up	2.66546	up	5.14673	up	2.90622	up	4.75835	up	2.39111	up	3.90289	up	2.27527	up	2.74966	up	2.17935	up	2.17193	up	2.08488	up	2.21448	up		103.127	103.127	93.5512	354.106	274.881	530.767	299.71	490.714	246.588	402.493	234.642	283.565	224.75	223.985	215.008	228.373		-1.23572	-1.23572
1452532_x_at	Ceacam1	1.9327	up	4.20984	up	3.17222	up	5.13055	up	6.29867	up	13.6584	up	2.75757	up	6.15424	up	2.51676	up	2.91038	up	1.40086	up	2.03445	up	1.4464	up	2.52055	up		70.212	70.212	135.699	295.581	222.728	360.226	442.242	958.98	193.614	432.101	176.707	204.343	98.3569	142.843	101.555	176.973		-1.4413	-1.4413
1442350_at		2.90027	up	3.76022	up	2.23538	up	5.1302	up	1.92185	up	2.75596	up	3.0144	up	3.17803	up	2.23047	up	3.24676	up	1.65913	up	1.5924	up	1.49125	up	1.35679	up		110.19	110.19	319.581	414.339	246.317	565.298	211.769	303.68	332.157	350.187	245.776	357.762	182.82	175.466	164.321	149.505		-1.13407	-1.13407
1425137_a_at	H2-Q10	1.60717	up	3.83918	up	1.49599	up	5.12925	up	1.19603	up	10.8627	up	1.14743	down	4.28543	up	1.18157	down	1.45515	up	1.22507	down	1.06705	down	1.06199	down	1.07438	up		73.3746	73.3746	117.925	281.698	109.768	376.357	87.7582	797.047	63.9471	314.442	62.099	106.771	59.8942	68.7637	69.0917	78.8323		-0.0898571	-0.0898571
1440481_at	Stat1	1.57291	up	4.12208	up	1.02908	up	5.07246	up	1.24943	up	2.04554	up	1.20885	up	2.60524	up	1.18894	up	2.70606	up	1.05472	down	1.54947	up	1.11658	down	1.25366	up		71.0921	71.0921	111.821	293.047	73.1598	360.612	88.8245	145.422	85.9396	185.212	84.5241	192.38	67.4037	110.155	63.6694	89.1253		-0.335951	-0.335951
1449773_s_at	Gadd45b	3.02389	up	5.23867	up	2.22396	up	5.05782	up	2.3671	up	8.32054	up	1.79124	up	3.52085	up	1.51162	up	3.6295	up	1.11362	up	1.07527	up	1.10702	down	1.18835	down		298.992	298.992	904.12	1566.32	664.946	1512.25	707.744	2487.77	535.566	1052.7	451.962	1085.19	332.963	321.496	270.087	251.603		-0.957736	-0.957736
1418825_at	Irgm1	1.42546	up	3.48472	up	1.2005	up	5.04433	up	1.08561	up	1.00727	up	1.8855	up	2.91185	up	1.79161	up	3.8258	up	1.50687	up	2.33899	up	1.25775	up	1.70895	up		345.456	345.456	492.432	1203.82	414.719	1742.59	375.031	347.967	651.356	1005.92	618.924	1321.65	520.557	808.017	434.496	590.368		-0.660578	-0.660578
1439610_at	Rab27b	1.59943	down	4.15936	down	2.42692	down	5.00991	down	2.1326	down	3.4747	down	1.17233	up	1.84279	down	1.11333	up	1.15383	down	1.16353	up	1.11308	down	1.20743	up	1.11747	down		461.854	461.854	288.762	111.04	190.305	92.1881	216.569	132.919	541.444	250.627	514.197	400.281	537.382	414.933	557.656	413.302		0.219808	0.219808
1446748_at	2010007H06Rik	1.67157	down	4.2171	down	1.83876	down	4.99838	down	1.4135	up	1.46726	up	1.13279	up	1.2814	up	1.46149	down	1.05072	up	1.50273	down	1.24104	down	1.6275	down	1.38373	down		173.19	173.19	103.609	41.0684	94.1881	34.6491	244.804	254.115	196.187	221.926	118.502	181.975	115.25	139.552	106.414	125.161		0.294288	0.294288
1455538_at	6330403M23Rik///Pura	2.31015	down	2.82487	down	2.15094	down	4.99171	down	1.00428	up	1.79872	down	1.1912	up	1.56751	down	1.1111	up	1.10537	down	1.13195	down	1.15716	down	1.09235	down	1.25683	down		537.28	537.28	232.574	190.196	249.788	107.635	539.579	298.701	640.006	342.761	596.972	486.062	474.649	464.31	491.857	427.49		0.227767	0.227767
1416854_at	Slc34a2	1.93511	up	3.08915	up	2.09003	up	4.98289	up	2.88432	up	7.72429	up	1.91263	up	5.59594	up	2.0576	up	3.30888	up	1.03113	down	1.33343	up	1.10123	down	1.62923	up		176.985	176.985	342.485	546.734	369.905	881.897	510.481	1367.08	338.507	990.398	364.164	585.623	171.642	235.998	160.716	288.349		-1.21775	-1.21775
1423392_at	Clic4	1.45389	up	4.88077	up	2.78714	up	4.97648	up	2.68581	up	2.23057	up	1.40461	up	1.94928	up	1.35017	up	1.51858	up	1.25487	up	1.44455	up	1.34836	up	1.42031	up		836.73	836.73	1216.51	4083.88	2332.08	4163.97	2247.3	1866.38	1175.28	1631.02	1129.73	1270.64	1049.99	1208.7	1128.21	1188.42		-0.564585	-0.564585
1426906_at	Mndal	1.39988	up	3.7893	up	1.06825	down	4.96547	up	1.01494	up	1.34226	down	1.99599	up	2.84653	up	2.3455	up	4.48646	up	1.15983	up	2.6855	up	1.21067	up	1.76258	up		348.632	348.632	488.041	1321.07	326.359	1731.12	353.841	259.735	695.865	992.393	817.717	1564.12	404.353	936.249	422.079	614.493		-0.598839	-0.598839
1439753_x_at	Six4	1.71746	down	4.02726	down	2.13626	down	4.95698	down	1.98659	down	3.0582	down	1.1484	down	1.94451	down	1.33583	down	1.56825	down	1.6964	up	1.17057	up	1.20819	down	1.43218	down		488.148	488.148	284.227	121.211	228.506	98.477	245.722	159.619	425.07	251.039	365.426	311.269	828.094	571.413	404.032	340.843		0.526556	0.526556
1448775_at	Gm16340///Ifi203///LOC100862472///LOC100862473	1.71627	up	4.9311	up	1.20791	up	4.94097	up	1.07415	up	1.85266	down	1.54802	up	1.94953	up	1.4192	up	2.77185	up	1.16446	down	1.77953	up	1.16044	up	1.56003	up		281.165	281.165	482.554	1386.45	339.623	1389.23	302.013	151.763	435.25	548.14	399.03	779.349	241.455	500.341	326.275	438.627		-0.489077	-0.489077
1456893_at		1.78367	up	3.62221	up	1.56735	up	4.93728	up	1.56239	up	11.5693	up	1.25623	up	4.43832	up	1.14279	up	1.85847	up	1.0179	down	1.16139	up	1.03485	down	1.03312	up		81.8183	81.8183	145.937	296.363	128.238	403.96	127.832	946.582	102.783	363.135	93.5007	152.057	80.3799	95.0231	79.0631	84.5284		-0.383158	-0.383158
1418295_s_at	Dgat1	1.3336	up	4.09598	up	2.1285	up	4.92881	up	2.18523	up	4.44434	up	1.2314	up	1.66025	up	1.08808	up	1.1895	up	1.19577	down	1.19041	down	1.17132	down	1.13021	down		306.32	306.32	408.509	1254.68	652.001	1509.79	669.379	1361.39	377.203	508.567	333.3	364.366	256.17	257.324	261.517	271.029		-0.264976	-0.264976
1440411_at		1.64556	down	3.70591	down	2.2275	down	4.92364	down	1.99645	down	2.63942	down	1.35788	up	1.67516	down	1.18728	up	1.19042	down	2.10786	up	1.4846	up	1.10761	up	1.00441	down		283.432	283.432	172.24	76.4809	127.242	57.5655	141.967	107.384	384.867	169.197	336.513	238.095	597.435	420.783	313.931	282.186		0.226845	0.226845
1452231_x_at	Mndal	1.47826	up	4.01072	up	1.1064	up	4.92037	up	1.21887	up	1.06567	down	2.37074	up	3.82981	up	2.27112	up	5.08851	up	1.33916	up	3.00772	up	1.55984	up	2.26971	up		482.588	482.588	713.389	1935.53	533.937	2374.51	588.213	452.849	1144.09	1848.22	1096.01	2455.65	646.264	1451.49	752.76	1095.34		-0.779037	-0.779037
1436530_at	Gm11428///LOC100504934	1.49874	up	3.20443	up	1.49496	up	4.91238	up	2.48201	up	17.9998	up	5.05315	up	12.7471	up	4.30394	up	12.1044	up	1.90366	up	2.78907	up	2.08537	up	2.9003	up		406.408	406.408	609.099	1302.3	607.564	1996.43	1008.71	7315.24	2053.64	5180.51	1749.15	4919.32	773.664	1133.5	847.509	1178.7		-1.51986	-1.51986
1439496_at		2.02149	down	3.71907	down	2.44357	down	4.91101	down	1.58394	down	2.24908	down	1.21611	down	1.37757	down	1.42449	down	1.51753	down	1.02756	up	1.23303	down	1.39489	down	1.55301	down		743.659	743.659	367.877	199.958	304.334	151.427	469.499	330.651	611.507	539.833	522.051	490.047	764.153	603.116	533.133	478.85		0.635067	0.635067
1419598_at	Ms4a6d	2.76947	up	3.53373	up	3.74943	up	4.90491	up	4.65101	up	8.07527	up	9.34581	up	15.1964	up	6.73156	up	17.0066	up	3.31919	up	6.93048	up	2.04153	up	4.29597	up		87.1387	87.1387	241.328	307.925	326.721	427.408	405.283	703.669	814.382	1324.2	586.58	1481.93	289.23	603.913	177.897	374.346		-2.12335	-2.12335
1417140_a_at	Ptpn2	3.01667	up	4.11736	up	2.53594	up	4.8955	up	2.00475	up	3.33787	up	2.50927	up	2.05641	up	2.24889	up	2.37884	up	1.54223	up	1.6228	up	1.41578	up	1.53247	up		250.009	250.009	754.195	1029.38	634.006	1223.92	501.206	834.496	627.34	514.12	562.243	594.732	385.57	405.715	353.956	383.132		-1.11244	-1.11244
1419676_at	Mx2	1.09462	up	3.6115	up	1.05413	up	4.87292	up	1.20401	down	1.36187	down	1.07416	down	1.23384	up	1.24092	down	1.09581	up	1.00746	down	1.08749	up	1.11025	down	1.14006	up		199.669	199.669	218.562	721.106	210.478	972.974	165.837	146.614	185.884	246.359	160.904	218.8	198.191	217.139	179.841	227.635		-0.0278215	-0.0278215
1460302_at	Thbs1	4.23038	up	3.72539	up	2.87962	up	4.85428	up	2.68356	up	4.94185	up	1.67363	up	3.13766	up	1.35898	up	2.60668	up	1.32464	down	1.21509	up	1.01912	down	1.06411	up		1021.76	1021.76	4322.43	3806.46	2942.28	4959.9	2741.96	5049.39	1710.05	3205.94	1388.55	2663.4	771.349	1241.53	1002.6	1087.27		-1.00514	-1.00514
1424759_at	Arrdc4	1.98581	up	2.17422	up	2.65528	up	4.82857	up	1.47378	up	3.08244	up	1.06821	up	1.45105	up	1.05955	down	1.07087	up	1.15166	up	1.22945	up	1.11382	up	1.18098	up		107.576	107.576	213.625	233.893	285.643	519.436	158.543	331.595	114.913	156.097	101.529	115.2	123.89	132.259	119.82	127.044		-0.362759	-0.362759
1448605_at	Rhoc	1.53303	down	3.75263	up	2.18793	up	4.80075	up	3.28578	up	3.40086	up	2.46913	up	1.98119	up	1.93596	up	1.64892	up	1.79327	up	1.73971	up	1.64783	up	1.76629	up		232.356	232.356	151.566	871.945	508.378	1115.48	763.469	790.209	573.717	460.341	449.831	383.136	416.677	404.232	382.882	410.407		-0.971291	-0.971291
1419196_at	Hamp	1.44418	up	3.77056	up	1.38067	up	4.79177	up	1.0577	up	2.05611	up	1.35976	up	3.77317	up	1.17262	up	1.61112	up	1.04285	up	1.27785	up	1.07779	down	1.03891	up		38.209	38.209	55.1808	144.069	52.754	183.089	40.4137	78.5621	51.9552	144.169	44.8047	61.5594	39.8464	48.8253	35.4511	39.6956		-0.306767	-0.306767
1417292_at	Ifi47	1.08583	up	3.26904	up	1.07066	down	4.78458	up	1.05226	up	1.03433	up	1.5337	up	3.51811	up	1.48543	up	3.18032	up	1.05925	up	1.6725	up	1.15487	up	1.81894	up		757.261	757.261	822.254	2475.51	707.282	3623.18	796.835	783.259	1161.41	2664.12	1124.86	2408.34	802.132	1266.52	874.541	1377.42		-0.339027	-0.339027
1456494_a_at	Trim30a///Trim30d	1.05178	down	3.32889	up	1.10435	up	4.78441	up	1.39523	up	5.93335	up	1.55956	up	6.44617	up	1.43908	up	6.0212	up	1.09555	up	2.27142	up	1.19917	up	2.02421	up		103.902	103.902	98.7865	345.878	114.744	497.109	144.967	616.486	162.042	669.769	149.523	625.613	113.829	236.005	124.596	210.319		-0.684629	-0.684629
1417487_at	Fosl1	3.59202	up	6.01239	up	2.90338	up	4.77894	up	1.27987	up	1.66218	up	1.21349	down	1.14226	down	1.35372	down	1.2962	down	1.196	down	1.05602	down	1.20393	down	1.15475	down		121.296	121.296	435.696	729.277	352.167	579.664	155.243	201.615	99.9562	106.189	89.6015	93.5778	101.418	114.861	100.75	105.04		0.0506701	0.0506701
1417314_at	C2///Cfb	2.10546	up	4.699	up	1.99665	up	4.75697	up	4.99489	up	12.0242	up	3.09399	up	5.49941	up	1.82966	up	4.07499	up	1.92393	down	2.0144	up	1.36263	down	2.07995	up		482.513	482.513	1015.91	2267.33	963.41	2295.3	2410.1	5801.81	1492.89	2653.54	882.835	1966.23	250.796	971.977	354.103	1003.6		-1.14118	-1.14118
1450484_a_at	Cmpk2	1.3284	down	2.90546	up	1.62018	down	4.75009	up	1.45872	down	1.04819	down	1.56644	up	5.59601	up	1.54087	up	3.78224	up	2.12726	up	2.66871	up	1.38911	up	1.62495	up		198.308	198.308	149.284	576.177	122.399	941.983	135.947	189.192	310.639	1109.74	305.568	750.051	421.853	529.227	275.472	322.242		-0.466107	-0.466107
1453181_x_at	Plscr1	2.12463	up	3.0449	up	2.08267	up	4.74256	up	1.28986	up	1.67238	up	1.40349	up	1.20025	up	1.15019	up	1.0387	up	1.2629	up	1.06691	up	1.02578	up	1.16411	up		1290.25	1290.25	2741.31	3928.68	2687.17	6119.09	1664.25	2157.8	1810.85	1548.62	1484.04	1340.18	1629.46	1376.58	1323.51	1501.99		-0.348986	-0.348986
1420710_at	Rel	2.25869	up	4.0247	up	1.438	up	4.72557	up	1.26448	down	3.37934	up	1.29769	down	2.2285	up	1.16626	up	1.61183	up	1.05399	down	1.05611	up	1.19587	up	1.21362	up		87.1867	87.1867	196.928	350.901	125.375	412.007	68.9509	294.633	67.186	194.295	101.682	140.53	82.7205	92.079	104.264	105.811		-0.286331	-0.286331
1434777_at	Mycl1	2.53529	down	3.7372	down	2.27617	down	4.72455	down	2.0344	down	4.01663	down	1.50343	down	2.68894	down	1.78876	down	1.61109	down	1.45584	down	1.53007	down	1.61406	down	1.72987	down		969.942	969.942	382.576	259.537	426.129	205.298	476.77	241.481	645.153	360.716	542.243	602.042	666.244	633.92	600.931	560.704		1.04654	1.04654
1451335_at	Plac8	2.18518	up	2.7164	up	2.27923	up	4.7245	up	2.9854	up	8.13729	up	4.1974	up	12.2027	up	2.27577	up	11.9056	up	1.34895	up	3.29489	up	1.40282	up	2.94451	up		380.242	380.242	830.897	1032.89	866.659	1796.45	1135.17	3094.14	1596.03	4639.99	865.342	4526.99	512.928	1252.85	533.409	1119.63		-1.337	-1.337
1434830_at	Mxd1	1.71756	up	4.21488	up	1.56252	up	4.72355	up	1.27456	up	6.9997	up	1.21226	down	2.52937	up	1.46273	down	1.22315	up	1.37741	down	1.34657	down	1.489	down	1.31685	down		261.292	261.292	448.785	1101.31	408.274	1234.23	333.031	1828.97	215.541	660.905	178.633	319.6	189.698	194.042	175.481	198.421		-0.0896993	-0.0896993
1425951_a_at	Clec4n	3.34618	up	4.48212	up	3.32983	up	4.69556	up	6.66387	up	22.0566	up	22.9732	up	17.1317	up	19.6233	up	21.2772	up	4.72349	up	7.03663	up	2.35178	up	4.82016	up		45.6145	45.6145	152.634	204.45	151.888	214.186	303.969	1006.1	1047.91	781.453	895.107	970.549	215.46	320.972	107.275	219.869		-2.29464	-2.29464
1441305_at	Nedd4l	1.89147	down	3.13953	down	2.65863	down	4.68911	down	1.57767	down	4.60914	down	1.33501	down	2.96987	down	1.68097	down	2.29901	down	1.33421	down	1.93921	down	2.38834	down	3.66427	down		162.142	162.142	85.7226	51.6453	60.987	34.5784	102.773	35.1784	121.453	54.5956	96.4575	70.5269	121.526	83.6124	67.889	44.2495		1.19173	1.19173
1415802_at	Slc16a1	2.64135	up	3.05335	up	3.38266	up	4.68354	up	5.33587	up	15.3192	up	3.20831	up	5.53171	up	2.76448	up	4.28636	up	1.11562	up	1.64384	up	1.3914	up	1.5753	up		45.7941	45.7941	120.958	139.826	154.906	214.479	244.351	701.53	146.922	253.32	126.597	196.29	51.0888	75.2784	63.7178	72.1393		-1.46859	-1.46859
1417741_at	Pygl	1.70893	up	3.74627	up	1.63959	up	4.67498	up	1.86369	up	17.5858	up	3.30251	up	6.0262	up	2.34219	up	5.02738	up	1.63027	up	2.09169	up	1.37333	up	1.7057	up		104.824	104.824	179.136	392.698	171.867	490.049	195.359	1843.41	346.181	631.688	245.517	526.988	170.891	219.258	143.958	178.798		-1.13809	-1.13809
1423393_at	Clic4	2.97954	up	4.12367	up	2.4904	up	4.66649	up	1.81212	up	1.50545	up	1.13112	up	1.5711	up	1.05067	up	1.17648	up	1.04586	down	1.02619	up	1.0031	down	1.05091	down		2014.19	2014.19	6001.37	8305.88	5016.14	9399.23	3649.95	3032.27	2278.29	3164.51	2116.24	2369.66	1925.88	2066.95	2007.96	1916.63		-0.267385	-0.267385
1417273_at	Pdk4	6.29557	up	2.80972	up	5.48602	up	4.66625	up	1.5154	up	1.19643	down	1.29634	up	1.17952	up	1.22689	up	1.41848	up	1.14835	down	1.08381	down	1.22163	down	1.2999	down		223.618	223.618	1407.8	628.305	1226.77	1043.46	338.87	186.905	289.886	263.763	274.356	317.198	194.729	206.325	183.049	172.027		-0.131311	-0.131311
1435458_at	Pim1	2.56251	up	6.56419	up	2.45133	up	4.66395	up	2.03052	up	4.07027	up	1.15657	down	2.70746	up	1.04192	up	1.59807	up	1.46466	down	1.25751	down	1.47854	down	1.24684	down		243.617	243.617	624.27	1599.15	597.184	1136.22	494.67	991.587	210.637	659.582	253.83	389.316	166.33	193.73	164.768	195.387		-0.326251	-0.326251
1417822_at	D17H6S56E-5	2.5383	up	4.78753	up	3.09298	up	4.66094	up	2.68683	up	2.35709	up	2.57168	up	2.70035	up	2.10836	up	2.46594	up	1.2557	up	1.51492	up	1.09548	up	1.38577	up		758.596	758.596	1925.54	3631.81	2346.32	3535.77	2038.22	1788.08	1950.87	2048.47	1599.39	1870.65	952.573	1149.21	831.026	1051.24		-1.2023	-1.2023
1427174_at	0610010B08Rik///Gm14308///Gm14325///Gm14326///Gm14430///Gm14434///Gm2007///Gm4724///Gm6710///OTTMUSG00000016609	2.73106	down	4.25964	down	2.52469	down	4.64796	down	1.04684	down	1.03898	down	2.0663	up	1.20688	down	1.82846	up	1.67431	up	2.06372	up	1.94154	up	1.69213	up	1.2978	up		288.493	288.493	105.634	67.7271	114.269	62.0687	275.584	277.668	596.112	239.041	527.498	483.026	595.367	560.122	488.166	374.405		-0.132146	-0.132146
1456862_at	Six4	1.6946	down	3.59089	down	1.87391	down	4.63402	down	2.13874	down	3.2197	down	1.00195	up	1.90258	down	1.35795	down	1.56309	down	1.87544	up	1.19689	up	1.06175	down	1.23902	down		496.092	496.092	292.748	138.153	264.736	107.054	231.955	154.08	497.059	260.747	365.325	317.378	930.389	593.767	467.24	400.391		0.416525	0.416525
1439634_at	Tbc1d30	1.72173	down	3.31227	down	2.07535	down	4.62921	down	1.61578	down	2.43373	down	1.64898	down	2.07623	down	1.45572	down	2.27048	down	1.29316	down	1.79356	down	1.4932	down	1.57112	down		301.1	301.1	174.882	90.9042	145.083	65.0434	186.349	123.72	182.597	145.022	206.839	132.615	232.841	167.878	201.647	191.647		0.873159	0.873159
1448881_at	Hp	1.64424	up	3.38805	up	2.3151	up	4.6015	up	8.07549	up	21.7418	up	3.93383	up	9.76792	up	3.29977	up	6.0513	up	1.36885	up	2.21367	up	1.33115	up	2.72572	up		534.639	534.639	879.076	1811.38	1237.74	2460.14	4317.47	11624	2103.18	5222.31	1764.18	3235.26	731.842	1183.52	711.685	1457.28		-1.57616	-1.57616
1418652_at	Cxcl9	1.37253	up	3.88163	up	1.08782	down	4.59776	up	1.92494	down	1.33362	down	1.1989	down	1.16268	down	1.32913	down	2.11228	up	1.2168	up	2.562	up	1.04234	up	2.85884	up		135.357	135.357	185.781	525.407	124.43	622.34	70.3176	101.496	112.901	116.418	101.839	285.912	164.702	346.784	141.087	386.964		-0.0954793	-0.0954793
1450971_at	Gadd45b	2.11005	up	4.88703	up	2.43824	up	4.57403	up	2.54083	up	9.28153	up	2.15481	up	4.39409	up	1.47821	up	4.66758	up	1.75266	up	1.82386	up	1.44067	up	1.66652	up		412.678	412.678	870.773	2016.77	1006.21	1887.6	1048.55	3830.29	889.241	1813.34	610.023	1926.21	723.285	752.668	594.532	687.738		-1.07961	-1.07961
1425503_at	Gcnt2	2.98186	up	3.5995	up	2.56071	up	4.57223	up	1.68166	up	3.44959	up	1.8895	up	2.30774	up	1.67626	up	1.93358	up	1.31894	up	1.24035	up	1.08491	up	1.2317	up		308.133	308.133	918.807	1109.12	789.039	1408.85	518.176	1062.93	582.216	711.091	516.512	595.8	406.408	382.194	334.298	379.527		-0.786688	-0.786688
1427511_at		1.0361	up	4.30757	up	1.11769	down	4.56649	up	2.17142	up	3.96884	up	1.24321	up	2.57968	up	1.11288	up	1.57198	up	1.23519	up	1.32728	up	1.09786	up	1.41177	up		48.5982	48.5982	50.3526	209.34	43.4809	221.923	105.527	192.879	60.4177	125.368	54.0839	76.3956	60.0281	64.5035	53.3542	68.6097		-0.457862	-0.457862
1424885_at	Klhdc8a	1.71112	down	3.76486	down	1.92507	down	4.5621	down	1.47273	down	2.95793	down	1.42282	down	2.13758	down	1.73453	down	1.88792	down	1.28327	down	1.64957	down	1.86577	down	1.75479	down		1508.62	1508.62	881.657	400.712	783.673	330.686	1024.37	510.027	1060.31	705.764	869.761	799.095	1175.6	914.556	808.579	859.72		0.815209	0.815209
1455778_at	Zfp192	2.10125	down	3.60412	down	2.10992	down	4.559	down	1.11343	down	1.56822	down	1.1721	up	1.31002	down	1.28597	up	1.11368	up	1.30343	up	1.18038	up	1.33208	up	1.15534	up		381.511	381.511	181.564	105.854	180.818	83.6831	342.646	243.277	447.168	291.225	490.611	424.881	497.273	450.326	508.204	440.773		0.0766015	0.0766015
1418715_at	Pank1	1.71504	down	3.08154	down	1.89552	down	4.54945	down	1.26475	down	1.68965	down	1.18525	up	1.24712	down	1.16038	up	1.11677	up	1.16463	up	1.11788	up	1.07121	up	1.14335	down		173.52	173.52	101.176	56.3097	91.5422	38.141	137.197	102.696	205.665	139.137	201.35	193.783	202.087	193.976	185.877	151.766		0.14906	0.14906
1418972_at	Bcl10	1.52327	up	4.87294	up	2.67776	up	4.53815	up	2.73547	up	4.18387	up	1.99207	up	2.34705	up	2.16584	up	2.08122	up	1.82605	up	2.10548	up	1.9549	up	2.01611	up		252.043	252.043	383.931	1228.19	674.911	1143.81	689.456	1054.52	502.088	591.557	545.885	524.558	460.243	530.672	492.719	508.147		-1.10781	-1.10781
1460197_a_at	Steap4	2.0629	up	4.72364	up	2.18209	up	4.53807	up	1.31066	up	2.46826	up	1.50223	up	1.67094	up	1.33857	up	1.87987	up	1.17748	up	1.2294	up	1.31528	up	1.45039	up		1925.93	1925.93	3972.99	9097.41	4202.56	8740.01	2524.24	4753.7	2893.19	3218.12	2578	3620.49	2267.75	2367.74	2533.13	2793.34		-0.593728	-0.593728
1421228_at	Ccl7	1.26345	up	4.0636	up	1.36368	up	4.53575	up	3.34073	up	5.11162	up	5.0906	up	21.3536	up	2.00413	up	15.58	up	1.06433	down	1.48543	up	1.12719	down	1.19935	up		92.9679	92.9679	117.46	377.784	126.779	421.679	310.58	475.217	473.262	1985.2	186.319	1448.44	87.3485	138.097	82.4772	111.501		-0.772436	-0.772436
1457780_at	Stx11	3.27474	up	5.36271	up	2.16296	up	4.53011	up	1.08385	up	3.06049	up	1.13812	down	1.65693	up	1.19609	down	1.07508	down	1.0413	up	1.21448	down	1.08486	down	1.04606	down		157.572	157.572	516.006	845.011	340.821	713.818	170.785	482.246	138.449	261.085	131.739	146.568	164.079	129.744	145.246	150.634		-0.10493	-0.10493
1455271_at	Gm13889	3.25834	up	5.38806	up	2.16844	up	4.5297	up	1.1966	up	1.02173	up	1.33784	down	1.21007	down	1.2898	down	1.22754	down	1.05273	down	1.06708	down	1.02226	down	1.1628	up		148.678	148.678	484.443	801.086	322.398	673.466	177.908	151.909	111.133	122.868	115.273	121.119	141.23	139.331	145.44	172.883		-0.0430894	-0.0430894
1425902_a_at	Nfkb2	1.47832	up	5.8185	up	1.90676	up	4.48496	up	2.02731	up	3.32672	up	1.06533	up	1.42374	up	1.18815	down	1.16328	up	1.24164	down	1.19172	down	1.19401	down	1.07184	down		277.736	277.736	410.583	1616.01	529.576	1245.64	563.058	923.951	295.882	395.425	233.755	323.085	223.685	233.054	232.608	259.121		-0.200884	-0.200884
1416035_at	Hif1a	2.36404	up	3.1888	up	2.14696	up	4.48018	up	1.87751	up	4.71141	up	1.85754	up	3.44995	up	1.60073	up	2.77985	up	1.09827	up	1.33359	up	1.01176	up	1.07634	up		236.163	236.163	558.299	753.076	507.033	1058.05	443.398	1112.66	438.683	814.751	378.032	656.497	259.372	314.945	238.94	254.192		-0.908821	-0.908821
1419413_at	Ccl17	1.90619	up	3.9476	up	2.20085	up	4.47665	up	2.15475	up	1.52191	up	1.44655	up	1.22425	down	1.18699	up	1.03145	down	1.08524	down	1.07087	down	1.02623	down	1.03036	up		112.788	112.788	214.996	445.244	248.23	504.914	243.03	171.653	163.154	92.1286	133.879	109.349	103.93	105.324	109.906	116.213		-0.110306	-0.110306
1446957_s_at	N4bp1	1.72217	up	4.01004	up	1.34113	up	4.47593	up	1.6321	up	4.3787	up	1.87079	up	3.63742	up	1.35614	up	2.25608	up	1.80674	up	1.85018	up	1.30834	up	1.30021	up		233.96	233.96	402.919	938.191	313.77	1047.19	381.847	1024.44	437.692	851.012	317.282	527.834	422.705	432.87	306.099	304.198		-0.814315	-0.814315
1448482_at	Slc39a8	1.10003	up	2.76155	up	3.39808	up	4.47246	up	8.26633	up	9.54112	up	3.93268	up	7.59318	up	3.38819	up	4.49452	up	1.71628	up	2.27244	up	1.90644	up	2.24556	up		178.978	178.978	196.881	494.255	608.18	800.47	1479.49	1707.65	703.861	1359.01	606.409	804.418	307.176	406.716	341.21	401.905		-1.58111	-1.58111
1423006_at	Pim1	1.08815	up	3.80987	up	1.22158	up	4.4675	up	1.33268	up	6.23004	up	1.17196	down	1.6943	up	1.09714	up	1.0879	up	1.00635	up	1.04708	up	1.0178	up	1.07044	up		86.119	86.119	93.7105	328.102	105.201	384.736	114.769	536.525	73.483	145.912	94.4848	93.6891	86.6661	90.1731	87.6518	92.1853		-0.121271	-0.121271
1433702_at	Ermp1	1.62175	down	2.66647	down	1.9932	down	4.45641	down	1.48368	down	1.76329	down	1.05838	down	1.43374	down	1.09633	down	1.28747	down	1.02468	down	1.19305	down	1.02481	down	1.3189	down		1381.57	1381.57	851.902	518.129	693.142	310.019	931.18	783.519	1305.36	963.613	1260.18	1073.09	1348.29	1158.02	1348.12	1047.52		0.417569	0.417569
1419097_a_at	Stom	1.28608	up	2.73743	up	2.70543	up	4.43094	up	2.60381	up	4.01931	up	1.57611	up	2.96244	up	1.38087	up	1.97072	up	1.33554	up	1.60883	up	1.29627	up	1.78335	up		455.736	455.736	586.115	1247.55	1232.96	2019.34	1186.65	1831.75	718.293	1350.09	629.311	898.127	608.656	733.202	590.755	812.736		-0.829446	-0.829446
1420467_at	Psors1c2	1.31549	up	3.86116	up	1.13002	up	4.42051	up	1.64786	down	1.19666	down	1.67539	down	1.59647	down	1.5919	down	1.74043	down	1.26515	down	1.29712	down	1.15764	down	1.10673	down		78.4728	78.4728	103.23	302.996	88.676	346.89	47.621	65.5765	46.8385	49.1539	49.2949	45.0881	62.0266	60.4978	67.7869	70.9048		0.235024	0.235024
1430752_at	C330006D17Rik	1.04241	up	3.00704	up	1.16281	up	4.41623	up	1.4119	up	1.53759	up	1.24556	up	1.70404	up	1.12058	up	1.03225	down	1.43111	up	1.55478	up	2.12824	up	1.84422	up		118.78	118.78	123.818	357.177	138.119	524.56	167.705	182.635	147.947	202.406	133.102	115.069	169.987	184.677	252.793	219.056		-0.599365	-0.599365
1427005_at	Plk2	2.43798	up	3.04626	up	2.6777	up	4.39271	up	1.42636	up	1.98794	up	1.09807	down	1.09024	up	1.10044	up	1.20986	up	1.18275	down	1.07684	up	1.09418	up	1.17135	up		311.918	311.918	760.452	950.184	835.223	1370.17	444.907	620.076	284.061	340.067	343.247	377.379	263.724	335.887	341.294	365.366		-0.269132	-0.269132
1456429_at	Malt1	1.23386	up	4.17568	up	1.25904	up	4.38759	up	1.85435	up	3.24566	up	1.14239	up	1.5476	up	1.19381	up	1.35099	up	1.37457	up	1.30418	up	1.37107	up	1.39164	up		97.9826	97.9826	120.897	409.144	123.364	429.908	181.694	318.018	111.935	151.638	116.973	132.373	134.684	127.787	134.341	136.356		-0.644183	-0.644183
1419165_at	Zfp260	1.85602	down	2.65286	down	1.76957	down	4.37671	down	1.1496	down	1.22378	down	1.76347	up	1.00619	up	1.65132	up	1.53624	up	1.28667	up	1.38558	up	1.23542	up	1.27072	up		707.188	707.188	381.023	266.576	399.638	161.58	615.162	577.87	1247.1	711.568	1167.79	1086.41	909.917	979.868	873.676	898.635		-0.115754	-0.115754
1416158_at	Nr2f2	1.91646	down	3.84779	down	1.86826	down	4.36456	down	1.07671	down	1.44725	down	1.14243	down	1.57199	down	1.5331	down	1.54064	down	1.14085	down	1.1719	down	1.94502	down	1.891	down		658.501	658.501	343.602	171.137	352.467	150.875	611.587	455.001	576.402	418.896	429.524	427.422	577.201	561.911	338.557	348.229		0.533318	0.533318
1449949_a_at	Cxadr	1.5903	up	2.97364	up	2.10904	up	4.36189	up	2.08252	up	2.03967	up	1.91198	up	1.90448	up	1.80483	up	1.72047	up	1.79643	up	1.77806	up	1.84306	up	1.8421	up		244.292	244.292	388.498	726.438	515.222	1065.57	508.742	498.276	467.081	465.25	440.906	420.296	438.855	434.365	450.244	450.009		-0.907983	-0.907983
1417244_a_at	Irf7	1.44283	up	3.55079	up	1.21668	up	4.34704	up	1.34266	up	2.84711	up	1.64043	up	8.15784	up	1.23962	up	7.40119	up	1.17464	up	2.30437	up	1.06864	up	1.91527	up		158.947	158.947	229.333	564.387	193.387	690.949	213.413	452.54	260.741	1296.67	197.034	1176.4	186.706	366.273	169.857	304.426		-0.714071	-0.714071
1419480_at	Sell	1.4332	up	3.74348	up	1.47333	up	4.33981	up	1.42202	up	13.351	up	1.44446	up	8.66832	up	1.25978	down	4.17149	up	1.25539	down	1.0432	up	1.04849	down	1.30595	up		143.048	143.048	205.017	535.498	210.758	620.803	203.417	1909.83	206.627	1239.99	113.551	596.724	113.947	149.228	136.433	186.813		-0.389298	-0.389298
1435866_s_at	Hist3h2a	2.38892	down	4.56266	down	2.04675	down	4.31216	down	1.29446	up	1.17429	down	2.11086	up	1.33527	up	2.41552	up	2.02051	up	2.14139	up	2.28236	up	1.65333	up	1.84801	up		249.633	249.633	104.496	54.7121	121.966	57.8906	323.14	212.582	526.941	333.327	602.994	504.386	534.563	569.753	412.726	461.324		-0.4113	-0.4113
1429847_a_at	Dcaf17	2.23429	down	3.76209	down	1.76978	down	4.30209	down	1.04328	up	1.26954	down	1.05814	up	1.51059	down	1.11232	up	1.04336	down	1.0024	up	1.0905	up	1.29242	down	1.16315	down		224.313	224.313	100.396	59.6245	126.746	52.1404	234.02	176.688	237.354	148.494	249.507	214.99	224.851	244.612	173.56	192.85		0.308834	0.308834
1425919_at	Ndufa12	1.4042	up	4.31751	up	1.5159	up	4.2919	up	2.68061	up	2.19928	up	1.16034	up	1.89282	up	1.25933	up	1.30145	up	1.05017	down	1.0219	up	1.14735	up	1.01853	up		27.2048	27.2048	38.2008	117.457	41.2396	116.76	72.9255	59.831	31.5667	51.4937	34.2597	35.4056	25.9051	27.8005	31.2134	27.7088		-0.395005	-0.395005
1438531_at	A730054J21Rik	1.49048	down	2.76063	down	1.97359	down	4.29027	down	1.52655	down	3.09395	down	1.24273	down	2.03732	down	1.23556	down	1.65633	down	1.02825	down	1.38011	down	1.43027	down	1.71702	down		792.399	792.399	531.639	287.036	401.503	184.697	519.08	256.112	637.629	388.941	641.328	478.407	770.627	574.155	554.02	461.498		0.635736	0.635736
1454973_at	Atf7ip	1.91941	down	2.98636	down	2.10267	down	4.28214	down	1.3554	down	1.56176	down	1.10861	down	1.26926	down	1.2619	down	1.16185	down	1.01689	down	1.16321	down	1.31281	down	1.34911	down		865.41	865.41	450.873	289.787	411.577	202.097	638.492	554.126	780.628	681.823	685.801	744.858	851.031	743.983	659.204	641.469		0.424935	0.424935
1443256_at	Gm16233	1.66361	down	2.91298	down	2.47955	down	4.28163	down	3.01735	down	6.23864	down	2.79552	down	5.29336	down	2.79246	down	3.19759	down	2.11547	down	2.46987	down	2.15832	down	2.80459	down		640.191	640.191	384.82	219.772	258.189	149.52	212.17	102.617	229.006	120.942	229.257	200.21	302.624	259.201	296.616	228.266		1.29074	1.29074
1418901_at	Cebpb	2.97113	up	4.97184	up	2.40669	up	4.27894	up	2.03113	up	4.32455	up	1.18069	down	1.95523	up	1.6361	down	1.18926	up	1.48494	down	1.70552	down	1.83806	down	1.70522	down		1589.07	1589.07	4721.33	7900.59	3824.4	6799.53	3227.6	6872	1345.88	3106.99	971.251	1889.82	1070.13	931.719	864.534	931.882		-0.0680752	-0.0680752
1449009_at	Tgtp1///Tgtp2	1.17534	up	3.55349	up	1.09621	down	4.27698	up	1.70589	up	1.24505	up	2.01664	up	2.71609	up	2.11616	up	4.45414	up	1.48165	up	2.95038	up	1.51001	up	2.69829	up		781.761	781.761	918.834	2777.98	713.149	3343.58	1333.59	973.332	1576.53	2123.33	1654.34	3482.08	1158.3	2306.49	1180.47	2109.42		-0.780412	-0.780412
1460631_at	Ogt	1.92347	down	3.12888	down	2.09037	down	4.26918	down	1.14897	down	1.49455	down	1.05451	down	1.57979	down	1.16525	down	1.13974	down	1.27167	down	1.17765	down	1.1638	down	1.23883	down		1773.51	1773.51	922.037	566.82	848.421	415.422	1543.56	1186.65	1681.84	1122.62	1522.01	1556.07	1394.64	1505.98	1523.9	1431.61		0.365222	0.365222
1450330_at	Il10	1.25475	up	5.32733	up	1.05145	up	4.26871	up	1.30843	down	1.06995	up	1.50436	down	1.14909	down	1.34618	down	1.14096	down	1.26127	down	1.14243	down	1.16733	down	1.05416	down		31.4521	31.4521	39.4645	167.556	33.0704	134.26	24.0381	33.6522	20.9074	27.3713	23.3639	27.5663	24.937	27.531	26.9437	29.8363		0.0995877	0.0995877
1455870_at	Akap2	2.61145	up	3.60625	up	2.47151	up	4.26147	up	2.06895	up	2.02629	up	1.43984	up	1.25567	up	1.44373	up	1.14161	up	1.02625	up	1.02634	up	1.00122	down	1.02638	down		205.291	205.291	536.109	740.332	507.379	874.844	424.739	415.979	295.586	257.779	296.386	234.362	210.681	210.698	205.042	200.015		-0.463948	-0.463948
1436944_x_at	Pisd-ps1///Pisd-ps3	1.51025	down	2.62215	down	1.9419	down	4.25756	down	1.22454	down	1.75101	down	1.31999	down	1.74217	down	1.78443	down	1.79565	down	1.37505	down	1.62764	down	1.75261	down	1.62461	down		1636.78	1636.78	1083.78	624.212	842.872	384.44	1336.65	934.759	1239.99	939.506	917.253	911.521	1190.34	1005.61	933.908	1007.49		0.667899	0.667899
1424083_at	Rod1	2.3942	up	2.46021	up	2.53122	up	4.25631	up	1.96917	up	5.17192	up	2.42661	up	5.38758	up	2.06098	up	3.38185	up	2.91622	up	3.76436	up	2.53504	up	2.88716	up		98.0624	98.0624	234.781	241.254	248.217	417.384	193.102	507.171	237.959	528.319	202.104	331.632	285.971	369.142	248.592	283.122		-1.39831	-1.39831
1433831_at	Dcaf17	2.02862	down	4.15929	down	1.68876	down	4.24795	down	1.14504	up	1.06725	down	1.33634	up	1.1741	down	1.28926	up	1.12304	up	1.00562	down	1.00855	up	1.10591	down	1.27605	down		143.379	143.379	70.6781	34.472	84.9018	33.7525	164.174	134.344	191.603	122.119	184.853	161.02	142.577	144.605	129.648	112.362		0.0938995	0.0938995
1439906_at		1.49159	down	3.62179	down	2.03468	down	4.24414	down	2.2933	down	3.58807	down	1.01238	down	2.03761	down	1.58781	down	1.63839	down	1.20594	up	1.11853	down	1.47178	down	1.85809	down		584.503	584.503	391.866	161.385	287.271	137.72	254.875	162.902	577.356	286.857	368.118	356.755	704.878	522.562	397.14	314.572		0.727403	0.727403
1426875_s_at	Srxn1	2.73012	up	4.09683	up	2.62709	up	4.22911	up	1.99199	up	2.57329	up	1.47806	up	1.75566	up	1.21674	up	1.38935	up	1.18255	up	1.17702	up	1.08194	up	1.26993	up		242.166	242.166	661.14	992.112	636.192	1024.14	482.391	623.163	357.934	425.16	294.652	336.452	286.373	285.035	262.008	307.534		-0.5637	-0.5637
1418641_at	Lcp2	1.19779	up	3.38092	up	1.14804	up	4.22811	up	2.08158	up	11.0228	up	2.3224	up	5.71697	up	1.7645	up	4.86554	up	1.02136	up	1.83711	up	1.02179	down	1.67417	up		114.327	114.327	136.94	386.531	131.252	483.387	237.981	1260.21	265.513	653.604	201.73	556.262	116.769	210.032	111.889	191.403		-0.833007	-0.833007
1416174_at	Rbbp9	1.5169	down	3.53407	down	1.68271	down	4.22681	down	1.31264	down	1.32472	down	1.76583	up	1.1024	down	1.59091	up	1.38619	up	1.67096	up	1.66945	up	1.28932	up	1.18883	up		330.379	330.379	217.798	93.4839	196.338	78.1626	251.691	249.396	583.392	299.691	525.603	457.969	552.049	551.552	425.965	392.765		0.00287342	0.00287342
1418262_at	Syk	1.43927	up	2.7849	up	1.57345	up	4.22397	up	2.30993	up	8.77512	up	1.82862	up	4.18648	up	1.43419	up	3.50476	up	1.19023	up	1.5727	up	1.04578	up	1.364	up		71.3889	71.3889	102.748	198.811	112.327	301.545	164.903	626.446	130.543	298.868	102.385	250.201	84.9692	112.274	74.6568	97.3747		-0.689976	-0.689976
1453939_x_at	Gm9706	1.2022	up	2.74905	up	1.18405	up	4.21153	up	1.06294	up	1.63184	up	1.29893	up	5.55854	up	1.06556	up	4.02942	up	1.22397	down	1.13531	up	1.03575	up	1.09676	up		38.7015	38.7015	46.5268	106.392	45.8246	162.992	41.1375	63.1546	50.2704	215.124	41.2389	155.945	31.6197	43.9383	40.0849	42.4461		-0.179114	-0.179114
1426917_s_at	Scrn3	1.4408	down	3.50792	down	1.93248	down	4.2072	down	1.40166	down	2.06158	down	1.30963	up	1.91361	down	1.64719	up	1.28282	down	1.65323	up	1.09261	up	1.04087	up	1.14529	down		200.7	200.7	139.298	57.2135	103.856	47.7039	143.187	97.3526	262.843	104.88	330.591	156.452	331.804	219.287	208.902	175.24		0.172728	0.172728
1420591_at	Gpr84	1.06612	down	4.63724	up	1.15873	up	4.19616	up	2.02339	up	11.9419	up	1.36445	up	5.76653	up	1.14926	up	3.99484	up	1.00278	down	1.35954	up	1.28276	up	1.56062	up		94.9988	94.9988	89.1066	440.532	110.078	398.63	192.219	1134.46	129.621	547.813	109.178	379.505	94.7356	129.155	121.861	148.257		-0.507506	-0.507506
1448503_at	Mcl1	3.61967	up	3.83515	up	3.14549	up	4.19223	up	1.76315	up	3.0145	up	1.90282	up	2.77141	up	1.53398	up	2.3193	up	1.38179	up	1.5638	up	1.22498	up	1.3891	up		1219.5	1219.5	4414.17	4676.95	3835.91	5112.41	2150.15	3676.16	2320.48	3379.72	1870.68	2828.38	1685.08	1907.05	1493.86	1693.99		-0.92814	-0.92814
1424509_at	Cd177	3.14112	up	2.69628	up	1.76829	up	4.19101	up	6.31969	up	29.4667	up	3.02524	up	19.4976	up	2.34939	up	12.9668	up	1.14331	up	6.46477	up	1.11711	up	7.26635	up		350	350	1099.39	943.7	618.9	1466.86	2211.89	10313.4	1058.84	6824.16	822.288	4538.39	400.158	2262.67	390.988	2543.23		-1.73253	-1.73253
1454424_at	Odz2	3.44842	down	3.5853	down	2.78865	down	4.18355	down	1.42395	down	4.19423	down	1.30442	down	2.08079	down	1.03698	up	1.46654	down	1.25431	up	1.24431	down	1.32706	up	1.15708	down		285.024	285.024	82.6534	79.4979	102.208	68.1296	200.164	67.9561	218.505	136.979	295.563	194.351	357.508	229.062	378.244	246.33		0.423453	0.423453
1437595_at	E030010A14Rik	2.27364	up	3.15994	up	2.06472	up	4.17415	up	1.75651	up	2.36451	up	1.92871	up	2.57621	up	1.71558	up	2.07648	up	1.05092	up	1.29834	up	1.06848	down	1.10661	up		55.258	55.258	125.637	174.612	114.092	230.655	97.0614	130.658	106.577	142.356	94.7995	114.742	58.0717	71.7435	51.7164	61.1492		-0.941124	-0.941124
1450698_at	Dusp2	1.35751	up	5.48048	up	1.17787	up	4.17229	up	1.16086	down	1.76953	up	1.6775	down	1.09902	down	1.41854	down	1.33069	down	1.58985	down	1.36553	down	1.37767	down	1.30342	down		222.575	222.575	302.149	1219.82	262.164	928.647	191.732	393.853	132.683	202.521	156.905	167.263	139.997	162.995	161.559	170.762		0.198851	0.198851
1451564_at	Parp14	1.33874	down	3.35587	up	1.48242	down	4.16646	up	1.14738	up	1.58407	up	1.2109	up	1.87833	up	1.0691	up	2.16552	up	1.08964	up	1.25483	up	1.03485	up	1.08023	up		418.939	418.939	312.935	1405.9	282.605	1745.49	480.683	663.627	507.292	786.905	447.887	907.221	456.492	525.699	433.539	452.549		-0.189698	-0.189698
1451219_at	Ormdl1	1.60609	down	4.16037	down	1.72607	down	4.15907	down	1.43867	up	2.12824	up	3.01072	up	2.12273	up	2.37246	up	2.21144	up	1.71186	up	1.63951	up	1.72563	up	1.52292	up		342.118	342.118	213.013	82.2326	198.206	82.2582	492.195	728.109	1030.02	726.222	811.66	756.574	585.656	560.904	590.369	521.018		-0.683846	-0.683846
1437199_at	Dusp5	1.94118	up	4.16973	up	2.23165	up	4.15609	up	1.12621	up	1.96975	up	1.53476	down	1.14818	up	1.49568	down	1.13099	down	1.32284	down	1.37572	down	1.29886	down	1.17318	down		367.129	367.129	712.662	1530.83	819.302	1525.82	413.466	723.151	239.21	421.53	245.459	324.609	277.531	266.863	282.656	312.934		-0.0380011	-0.0380011
1424487_x_at	Txnrd1	1.30168	up	2.30425	up	1.63927	up	4.15559	up	1.32751	up	2.02007	up	1.06202	up	1.56278	up	1.26803	up	1.21969	up	1.36523	up	1.4044	up	1.28182	up	1.35403	up		35.1187	35.1187	45.7131	80.9223	57.5689	145.939	46.6204	70.9423	37.2969	54.8827	44.5314	42.834	47.9451	49.3206	45.0157	47.5516		-0.464055	-0.464055
1440615_at	Dusp16	2.23061	up	3.94175	up	1.45173	up	4.15443	up	1.20621	up	4.34611	up	1.22575	down	1.05745	up	1.34481	down	1.15864	down	1.39834	down	1.58291	down	1.46241	down	1.40737	down		36.5334	36.5334	81.492	144.006	53.0366	151.776	44.067	158.778	29.805	38.6324	27.1663	31.5313	26.1264	23.08	24.9817	25.9586		0.0705285	0.0705285
1449996_a_at	Tpm3	1.4383	up	1.97913	up	1.94303	up	4.13042	up	2.41764	up	3.67549	up	1.93969	up	2.54381	up	1.36603	up	2.11611	up	1.27933	up	1.44682	up	1.52148	up	1.33552	up		47.197	47.197	67.8835	93.409	91.7053	194.943	114.105	173.472	91.5478	120.06	64.4724	99.8739	60.3807	68.2854	71.8094	63.0324		-0.720603	-0.720603
1422512_a_at	Ogfr	1.12768	down	3.34968	up	1.47523	up	4.08507	up	3.24892	up	3.66407	up	2.25893	up	3.08693	up	1.90797	up	2.5716	up	2.0767	up	2.52822	up	2.01026	up	2.21564	up		119.189	119.189	105.694	399.244	175.83	486.894	387.235	436.715	269.239	367.927	227.408	306.506	247.519	301.335	239.601	264.079		-1.16457	-1.16457
1433581_at	1190002N15Rik	1.92687	down	2.76616	down	2.00174	down	4.08178	down	1.57288	down	2.4708	down	1.0892	up	1.79322	down	1.12776	up	1.16026	down	1.30144	up	1.06406	up	1.04381	up	1.12222	down		880.309	880.309	456.86	318.242	439.773	215.668	559.681	356.285	958.831	490.911	992.775	758.714	1145.67	936.703	918.878	784.437		0.166354	0.166354
1456545_at	Il18rap	1.43077	up	2.86028	up	1.63644	up	4.0787	up	1.7625	up	6.50294	up	1.26555	up	2.17337	up	1.06705	down	1.39159	up	1.09118	down	1.06771	up	1.00419	down	1.31753	up		217.465	217.465	311.141	622.01	355.868	886.973	383.281	1414.16	275.213	472.632	203.801	302.621	199.293	232.19	216.557	286.517		-0.403981	-0.403981
1450403_at	Stat2	1.04849	down	2.81443	up	1.32028	up	4.0774	up	2.04091	up	1.89409	up	1.57391	up	4.04278	up	1.05663	up	2.85615	up	1.26668	up	1.95572	up	1.16365	up	1.40796	up		96.2604	96.2604	91.8087	270.918	127.091	392.492	196.459	182.326	151.505	389.16	101.712	274.934	121.931	188.258	112.013	135.531		-0.618326	-0.618326
1428420_a_at	1200009I06Rik	1.24209	down	3.40978	up	1.27148	up	4.06132	up	2.26858	up	3.56363	up	1.63511	up	1.59996	up	1.38023	up	1.57057	up	1.051	up	1.01616	up	1.00849	down	1.07693	up		231.947	231.947	186.739	790.888	294.915	942.013	526.19	826.575	379.259	371.106	320.14	364.289	243.777	235.694	229.994	249.791		-0.388169	-0.388169
1422002_at	Mxd1	1.04206	down	2.95902	up	1.26317	up	4.05985	up	1.90992	up	8.29406	up	1.05121	up	2.80597	up	1.01976	down	1.88018	up	1.06928	down	1.00984	down	1.01173	up	1.13077	down		56.357	56.357	54.0824	166.762	71.1882	228.801	107.638	467.428	59.2432	158.136	55.2647	105.961	52.7054	55.808	57.0178	49.8396		-0.163188	-0.163188
1448898_at	Ccl9	1.62477	up	3.15552	up	2.60329	up	4.05364	up	4.17738	up	8.88581	up	6.93909	up	12.6396	up	5.31125	up	12.9567	up	2.39308	up	3.21139	up	1.98972	up	2.92897	up		177.805	177.805	288.892	561.067	462.877	720.756	742.758	1579.94	1233.8	2247.38	944.366	2303.76	425.5	571.001	353.782	520.786		-1.66731	-1.66731
1430921_at	9130015G15Rik	1.56201	down	2.8615	down	2.39636	down	4.05187	down	1.34177	down	2.47247	down	1.14306	up	2.20937	down	1.35042	up	1.56895	down	1.64142	up	1.07215	up	1.31438	up	1.20707	up		343.429	343.429	219.864	120.017	143.313	84.7582	255.952	138.901	392.559	155.442	463.774	218.892	563.712	368.208	451.396	414.542		0.265036	0.265036
1419564_at	Zfp467	2.2895	down	3.67404	down	2.15416	down	4.04812	down	1.0731	down	1.7799	down	1.78215	down	1.79996	down	2.18412	down	2.10217	down	1.67166	down	1.695	down	2.16265	down	2.23426	down		406.811	406.811	177.685	110.726	188.849	100.494	379.099	228.559	228.27	226.012	186.258	193.519	243.357	240.006	188.108	182.079		0.955721	0.955721
1451924_a_at	Edn1	1.55224	up	2.60962	up	2.01549	up	4.04278	up	2.1565	up	2.51802	up	1.11668	down	1.27193	up	1.02751	up	1.12375	up	1.12247	down	1.18908	down	1.02018	up	1.02477	down		105.676	105.676	164.034	275.773	212.988	427.223	227.889	266.094	94.634	134.412	108.583	118.753	94.1457	88.872	107.808	103.122		-0.142202	-0.142202
1459764_x_at	Snx10	1.51746	up	3.30621	up	1.36927	up	4.03069	up	1.06899	up	1.52702	up	1.33715	down	1.06025	down	1.26663	down	1.2578	down	1.02516	down	1.00562	down	1.02006	up	1.03628	up		56.91	56.91	86.3585	188.156	77.9252	229.387	60.8362	86.9028	42.5608	53.6758	44.9303	45.2457	55.5134	56.5918	58.0518	58.9748		-0.0598698	-0.0598698
1416303_at	Litaf	2.59087	up	3.29883	up	2.33695	up	4.02866	up	1.96132	up	2.92329	up	1.24132	up	2.21098	up	1.21516	up	1.45946	up	1.21459	down	1.08663	down	1.09577	down	1.03824	down		1782.38	1782.38	4617.9	5879.75	4165.31	7180.59	3495.8	5210.4	2212.5	3940.8	2165.86	2601.3	1467.47	1640.28	1626.6	1716.73		-0.405236	-0.405236
1454877_at	Sertad4	1.43207	down	2.61499	down	1.39806	down	4.02401	down	1.07767	up	1.13843	down	1.58166	up	1.20335	up	1.49919	up	1.20435	up	1.16529	up	1.33038	up	1.01611	up	1.00634	up		229.13	229.13	160	87.6216	163.891	56.9408	246.926	201.269	362.406	275.724	343.51	275.952	267.003	304.831	232.821	230.582		-0.0206666	-0.0206666
1419272_at	Myd88	1.74032	up	3.57557	up	1.96432	up	3.99784	up	2.50931	up	3.26325	up	1.29088	up	2.38552	up	1.14469	up	1.56798	up	1.1144	down	1.08764	up	1.18209	down	1.0056	up		405.72	405.72	706.083	1450.68	796.964	1622	1018.08	1323.97	523.736	967.854	464.424	636.163	364.072	441.276	343.223	407.991		-0.476608	-0.476608
1425958_at	Il1f9	1.01328	up	2.8276	up	1.0776	up	3.99673	up	1.2881	up	23.7554	up	2.58833	up	11.2114	up	1.35126	up	9.11113	up	1.00695	down	1.14072	up	1.04872	up	1.40992	up		104.525	104.525	105.913	295.555	112.636	417.758	134.639	2483.03	270.545	1171.87	141.24	952.34	103.804	119.234	109.617	147.371		-0.301053	-0.301053
1436501_at	Mtus1	1.24625	down	3.38866	down	1.32916	down	3.99171	down	1.03473	down	1.52661	down	1.28985	up	1.20805	down	1.04877	down	1.03867	down	1.29962	up	1.17381	up	1.0522	down	1.1628	down		676.359	676.359	542.716	199.595	508.861	169.441	653.661	443.046	872.403	559.875	644.909	651.176	879.01	793.918	642.807	581.665		0.0624208	0.0624208
1418131_at	Samhd1	1.73596	up	2.90783	up	1.6874	up	3.97304	up	2.24006	up	4.31965	up	2.06221	up	4.31791	up	1.96251	up	3.39725	up	1.08667	up	1.7946	up	1.14669	up	1.81773	up		289.368	289.368	502.33	841.433	488.279	1149.67	648.2	1249.97	596.737	1249.46	567.888	983.053	314.447	519.299	331.814	525.991		-0.982107	-0.982107
1458648_at	AU042950	2.11104	up	4.15877	up	2.00238	up	3.96951	up	2.87113	up	1.59546	up	1.22108	up	1.25082	up	1.17314	up	1.21817	up	1.14415	up	1.00634	down	1.19335	up	1.17908	down		104.696	104.696	221.018	435.408	209.641	415.593	300.596	167.039	127.843	130.956	122.823	127.538	119.788	104.037	124.94	88.7948		-0.525548	-0.525548
1428735_at	Cd69	1.61876	up	5.06856	up	1.221	up	3.96923	up	1.00051	up	2.09541	up	1.36244	up	2.97081	up	1.2774	up	2.65187	up	1.9391	up	2.38645	up	1.30731	up	1.98112	up		29.5859	29.5859	47.8924	149.958	36.1244	117.433	29.6009	61.9946	40.3089	87.8938	37.7929	78.458	57.3698	70.6051	38.678	58.6133		-0.786084	-0.786084
1416593_at	Glrx	1.32135	down	2.42842	up	2.1079	up	3.96429	up	3.09314	up	10.7714	up	4.18361	up	8.54234	up	3.25784	up	8.13813	up	1.91621	up	2.44712	up	1.91534	up	2.42618	up		147.467	147.467	111.603	358.111	310.846	584.602	456.136	1588.42	616.944	1259.71	480.424	1200.1	282.577	360.87	282.45	357.781		-1.30479	-1.30479
1455334_at	Zfp866	2.75958	down	3.53256	down	2.30828	down	3.96095	down	1.14166	down	1.45691	down	1.14961	down	1.45169	down	1.27909	down	1.30825	down	1.07152	down	1.17787	down	1.00235	up	1.1605	down		297.106	297.106	107.663	84.105	128.713	75.0087	260.24	203.929	258.441	204.661	232.279	227.102	277.274	252.239	297.803	256.015		0.317615	0.317615
1416016_at	Tap1	1.02216	up	2.40216	up	1.13597	down	3.9511	up	1.06121	up	1.38963	up	1.0797	down	1.98126	up	1.23288	down	1.7395	up	1.40947	down	1.135	up	1.36568	down	1.05159	up		293.049	293.049	299.542	703.951	257.973	1157.87	310.987	407.231	271.416	580.607	237.694	509.76	207.914	332.609	214.581	308.169		-0.00591803	-0.00591803
1422190_at	C5ar1	1.13776	up	2.96514	up	1.67249	up	3.94519	up	3.28167	up	11.176	up	1.13288	up	3.75975	up	1.21213	up	2.17908	up	1.09392	down	1.16879	up	1.18658	down	1.07002	up		175.194	175.194	199.329	519.477	293.011	691.176	574.93	1957.97	198.474	658.687	212.358	381.763	160.152	204.765	147.646	187.462		-0.448952	-0.448952
1450295_s_at	Pvr	1.18811	up	6.16745	up	2.30813	up	3.93319	up	3.29991	up	3.29939	up	1.65568	up	1.87171	up	1.85773	up	1.86713	up	1.76556	up	1.60242	up	1.96682	up	1.82921	up		42.4943	42.4943	50.4879	262.082	98.0826	167.138	140.227	140.205	70.3569	79.5369	78.9429	79.3424	75.0264	68.0938	83.5785	77.7311		-0.925744	-0.925744
1437231_at	Slitrk6	1.71198	down	3.44053	down	2.06366	down	3.92032	down	1.44647	down	1.91704	down	1.04692	up	2.08878	down	1.07233	down	1.50436	down	1.08893	up	1.14455	down	1.07361	up	1.33067	down		218.339	218.339	127.536	63.4609	105.802	55.6943	150.946	113.894	228.584	104.53	203.612	145.138	237.757	190.764	234.41	164.082		0.384399	0.384399
1435207_at	Dixdc1	1.31781	down	2.37158	down	2.09345	down	3.91757	down	1.46131	down	2.65448	down	1.08278	down	2.51589	down	1.0041	up	1.48474	down	1.21897	up	1.21626	down	1.0173	up	1.0595	down		667.418	667.418	506.459	281.423	318.812	170.365	456.726	251.43	616.394	265.281	670.156	449.517	813.56	548.747	678.965	629.939		0.268389	0.268389
1459840_s_at	Ccdc28b	1.67805	down	2.58696	down	1.88961	down	3.91161	down	1.1072	down	1.51464	down	2.13417	up	1.20776	down	1.93086	up	1.50879	up	1.53947	up	1.62194	up	1.52532	up	1.50767	up		234.018	234.018	139.459	90.4604	123.844	59.8265	211.36	154.504	499.434	193.762	451.855	353.083	360.263	379.562	356.952	352.822		-0.0490034	-0.0490034
1423104_at	Irs1	2.03031	down	2.99412	down	1.68011	down	3.90746	down	1.05463	down	1.53078	down	1.09147	up	1.0806	down	1.20846	up	1.14128	up	1.0085	down	1.08949	up	1.11675	up	1.00769	up		879.057	879.057	432.967	293.594	523.213	224.969	833.518	574.253	959.463	813.487	1062.31	1003.25	871.65	957.728	981.69	885.812		0.0453835	0.0453835
1423904_a_at	Pvr	3.42003	up	5.07306	up	2.63962	up	3.9056	up	1.79634	up	2.32245	up	1.34135	up	1.89543	up	1.25275	up	1.36854	up	1.26582	up	1.2501	up	1.12959	up	1.06821	down		125.978	125.978	430.849	639.095	332.534	492.019	226.299	292.578	168.98	238.783	157.819	172.406	159.466	157.485	142.303	117.933		-0.505095	-0.505095
1440346_at	Kdm6b	1.15473	up	5.58784	up	1.61034	up	3.90357	up	1.9878	up	2.94396	up	1.41459	down	1.03355	up	1.07735	up	1.36905	up	1.49132	up	1.15484	up	1.07742	down	1.22882	down		309.737	309.737	357.662	1730.76	498.781	1209.08	615.694	911.854	218.959	320.128	333.695	424.044	461.916	357.696	287.481	252.061		-0.307585	-0.307585
1454606_at	4933426M11Rik	2.19169	up	3.09068	up	2.4046	up	3.89785	up	2.57533	up	3.71301	up	1.45006	up	2.4821	up	1.0633	up	1.58775	up	1.31587	down	1.13304	down	1.39849	down	1.22276	down		787.854	787.854	1726.73	2435	1894.48	3070.94	2028.99	2925.31	1142.44	1955.54	837.726	1250.91	598.731	695.346	563.36	644.325		-0.596919	-0.596919
1440651_at		1.05194	up	3.53898	up	1.09411	up	3.88909	up	1.44581	up	4.8738	up	1.19713	down	1.09927	up	1.04517	up	1.13299	up	1.13139	down	1.10867	down	1.03013	down	1.05142	up		29.1656	29.1656	30.6804	103.216	31.9105	113.428	42.1679	142.147	24.363	32.0608	30.4832	33.0445	25.7786	26.3069	28.3126	30.6653		-0.0797234	-0.0797234
1428801_at	Mgat3	1.60761	down	2.74843	down	1.7125	down	3.88656	down	1.18211	down	1.55716	down	1.13389	down	1.91577	down	1.73056	down	1.6633	down	1.24379	down	1.40222	down	1.47645	down	1.71937	down		455.527	455.527	283.357	165.741	266	117.206	385.349	292.537	401.737	237.777	263.226	273.869	366.24	324.862	308.529	264.938		0.628589	0.628589
1438037_at	Herc6	1.37663	up	3.12053	up	1.06235	up	3.88594	up	1.89023	up	2.45403	up	3.11487	up	9.52678	up	2.76788	up	9.13158	up	1.6911	up	3.62406	up	2.08927	up	2.67155	up		60.5488	60.5488	83.3532	188.944	64.3238	235.289	114.451	148.589	188.602	576.836	167.592	552.906	102.394	219.432	126.503	161.759		-1.23849	-1.23849
1420905_at	Il17ra	1.49756	up	2.95399	up	1.75095	up	3.88303	up	1.71514	up	5.24177	up	1.04423	up	1.62485	up	1.30787	down	1.00449	down	1.59473	down	1.83949	down	1.60195	down	1.60834	down		218.307	218.307	326.928	644.874	382.245	847.691	374.425	1144.31	227.962	354.716	166.917	217.33	136.892	118.678	136.276	135.734		-0.0932207	-0.0932207
1450744_at	Ell2	3.05713	up	4.3252	up	1.88755	up	3.8686	up	1.28097	up	2.44124	up	2.09418	up	2.34861	up	1.60508	up	2.3077	up	1.65656	up	1.58649	up	1.00501	down	1.01235	up		299.036	299.036	914.192	1293.39	564.446	1156.85	383.057	730.018	626.234	702.318	479.977	690.085	495.372	474.418	297.546	302.73		-0.876005	-0.876005
1448183_a_at	Hif1a	1.1832	up	2.54204	up	2.0381	up	3.85528	up	2.45414	up	5.96132	up	2.8716	up	5.53242	up	2.39593	up	4.71493	up	2.01263	up	2.36111	up	1.78864	up	2.24066	up		97.284	97.284	115.107	247.3	198.274	375.057	238.749	579.941	279.361	538.216	233.086	458.688	195.797	229.699	174.006	217.981		-1.22268	-1.22268
1417141_at	Igtp	1.03082	down	2.89685	up	1.27413	down	3.84656	up	1.00713	up	1.60894	up	1.35324	up	3.66029	up	1.22964	up	3.63534	up	1.06925	up	1.85158	up	1.132	up	1.79511	up		327.413	327.413	317.625	948.467	256.971	1259.41	329.747	526.787	443.07	1198.43	402.6	1190.26	350.085	606.231	370.63	587.741		-0.302168	-0.302168
1416563_at	Ctps	2.21124	up	3.55894	up	2.67485	up	3.84549	up	5.39962	up	7.24395	up	1.58058	up	2.82565	up	1.61398	up	1.66171	up	1.11903	down	1.06013	down	1.08197	down	1.03932	up		523.638	523.638	1157.89	1863.59	1400.65	2013.64	2827.44	3793.21	827.654	1479.62	845.14	870.137	467.939	493.94	483.966	544.225		-0.787874	-0.787874
1422095_a_at	Cmpk2	1.16691	down	2.53997	up	1.05198	up	3.84316	up	1.2115	up	1.27895	up	1.41039	up	3.96033	up	1.3157	up	2.49477	up	1.33661	up	2.00981	up	1.21269	up	1.59065	up		125.577	125.577	107.614	318.961	132.105	482.612	152.136	160.607	177.112	497.327	165.221	313.286	167.847	252.386	152.286	199.749		-0.393436	-0.393436
1419164_at	Zfp260	2.04783	down	2.79107	down	1.81233	down	3.84006	down	1.02863	up	1.01944	down	2.21691	up	1.32281	up	2.00747	up	1.58691	up	1.88507	up	1.91065	up	2.02297	up	1.86269	up		456.187	456.187	222.766	163.446	251.713	118.797	469.249	447.487	1011.33	603.45	915.782	723.926	859.945	871.614	922.851	849.734		-0.257617	-0.257617
1428853_at	Ptch1	1.82184	down	2.79604	down	2.05609	down	3.83443	down	1.03536	up	1.43606	down	1.24893	up	1.11051	down	1.01674	up	1.21753	down	1.15318	up	1.12362	down	1.00693	down	1.19358	down		717.883	717.883	394.043	256.75	349.149	187.22	743.269	499.896	896.582	646.446	729.898	589.62	827.846	638.904	712.944	601.452		0.252775	0.252775
1449195_s_at	Cxcl16	2.17368	up	4.17977	up	1.85121	up	3.83279	up	2.21491	up	3.68538	up	2.18521	up	2.3878	up	1.75823	up	2.82451	up	1.29886	up	1.63898	up	1.05401	up	1.52489	up		275.586	275.586	599.037	1151.89	510.168	1056.26	610.398	1015.64	602.214	658.045	484.545	778.397	357.947	451.679	290.471	420.239		-0.977094	-0.977094
1427046_at	Grhl2	1.64758	down	3.05308	down	1.97106	down	3.82682	down	1.44581	down	1.86132	down	1.16006	down	1.53442	down	1.43722	down	1.53869	down	1.02328	up	1.18459	down	1.04983	down	1.16015	down		1614.7	1614.7	980.044	528.878	819.207	421.944	1116.82	867.507	1391.92	1052.33	1123.49	1049.4	1652.29	1363.09	1538.07	1391.8		0.462678	0.462678
1448181_at	Klf15	1.32751	down	2.67134	down	1.57268	down	3.82632	down	1.34153	down	2.71851	down	1.20938	down	1.85285	down	1.27071	down	1.54708	down	1.03663	down	1.48579	down	1.01497	up	1.09505	down		502.519	502.519	378.543	188.115	319.531	131.332	374.585	184.851	415.519	271.213	395.462	324.818	484.762	338.217	510.04	458.9		0.40783	0.40783
1416184_s_at	Hmga1///Hmga1-rs1	1.59048	up	3.11825	up	1.9284	up	3.8191	up	1.96391	up	2.80991	up	1.01014	down	2.20726	up	1.36867	down	1.29697	up	1.37961	down	1.04716	down	1.75188	down	1.17383	down		498.782	498.782	793.301	1555.33	961.851	1904.9	979.564	1401.53	493.773	1100.94	364.429	646.905	361.539	476.317	284.713	424.92		-0.27074	-0.27074
1434049_at	Entpd3	2.15355	up	1.84873	up	2.70999	up	3.81303	up	2.56514	up	7.05899	up	1.00793	up	2.66344	up	1.32409	up	2.09576	up	1.21449	up	1.22693	up	1.12867	up	1.46139	up		115.09	115.09	247.851	212.769	311.891	438.84	295.22	812.416	116.003	306.534	152.389	241.2	139.775	141.206	129.898	168.191		-0.732699	-0.732699
1451655_at	Slfn8	1.10393	down	3.08893	up	1.09661	down	3.81032	up	1.58605	up	3.33955	up	2.13506	up	4.75494	up	1.80063	up	5.67265	up	1.08122	up	1.93393	up	1.15968	up	1.53726	up		85.5916	85.5916	77.5336	264.387	78.0511	326.131	135.752	285.837	182.744	406.983	154.119	485.531	92.5437	165.528	99.2585	131.576		-0.735823	-0.735823
1416225_at	Adh1	1.96021	down	3.2519	down	1.73873	down	3.80574	down	1.74235	down	7.14785	down	1.4186	down	2.92219	down	1.27001	down	1.40681	down	1.15494	down	1.04736	down	1.27847	down	1.31708	down		3064.37	3064.37	1563.29	942.331	1762.42	805.197	1758.75	428.712	2160.14	1048.66	2412.87	2178.24	2653.28	2925.79	2396.9	2326.64		0.633169	0.633169
1419323_at	Padi1	1.50218	down	3.31273	down	1.1048	down	3.80355	down	1.35145	up	1.19877	down	1.4332	down	1.41781	down	2.34173	down	1.90477	down	1.92845	down	1.95664	down	2.04821	down	1.9727	down		719.643	719.643	479.066	217.236	651.38	189.203	972.563	600.32	502.124	507.574	307.312	377.812	373.172	367.795	351.353	364.802		0.732483	0.732483
1435040_at	Irak3	1.56975	up	2.64711	up	1.43601	up	3.80145	up	2.00899	up	16.1217	up	1.21028	up	5.91036	up	1.3401	up	4.88426	up	1.01563	down	1.60393	up	1.23357	up	1.63215	up		90.7434	90.7434	142.444	240.207	130.309	344.956	182.303	1462.94	109.825	536.326	121.605	443.214	89.3467	145.546	111.938	148.107		-0.653095	-0.653095
1438660_at	Gcnt2	1.27895	up	3.19873	up	1.41379	up	3.79772	up	2.60071	up	4.02461	up	1.39646	up	3.19949	up	1.25907	up	1.42465	up	1.27168	up	1.11372	up	1.29352	up	1.38185	up		128.414	128.414	164.235	410.762	181.55	487.682	333.968	516.817	179.325	410.861	161.682	182.946	163.302	143.018	166.106	177.45		-0.479823	-0.479823
1434980_at	Pik3r5	2.14411	up	4.15106	up	1.46628	up	3.78021	up	1.88214	up	4.99886	up	1.3862	up	3.11986	up	1.02365	up	2.20939	up	1.15897	up	1.28673	up	1.09394	down	1.26305	up		76.8733	76.8733	164.825	319.105	112.717	290.597	144.686	384.279	106.562	239.834	78.6913	169.843	89.0939	98.9153	70.272	97.0948		-0.471138	-0.471138
1428016_a_at	Rasip1	1.58853	up	4.36678	up	2.43867	up	3.76874	up	1.62437	up	2.27251	up	1.05934	down	1.437	up	1.33769	down	1.10767	down	1.25654	down	1.02536	down	1.18967	down	1.09521	down		115.967	115.967	184.217	506.402	282.805	437.05	188.373	263.536	109.471	166.645	86.692	104.694	92.2909	113.099	97.4784	105.886		-0.0866432	-0.0866432
1425351_at	Srxn1	1.82135	up	4.63918	up	2.63318	up	3.76541	up	1.6606	up	2.02819	up	1.22407	up	1.30393	up	1.10631	up	1.24949	up	1.18033	up	1.20142	up	1.13978	up	1.36563	up		88.8325	88.8325	161.796	412.11	233.912	334.491	147.515	180.169	108.737	115.831	98.2766	110.995	104.852	106.725	101.25	121.313		-0.329334	-0.329334
1425223_at	Birc3	1.29499	up	4.0386	up	1.16858	up	3.76066	up	1.00579	down	1.64178	up	1.0296	up	1.06035	up	1.01189	down	1.08604	up	1.12308	down	1.02321	up	1.15784	up	1.18366	up		65.3993	65.3993	84.6917	264.122	76.4243	245.945	65.023	107.371	67.3348	69.3459	64.6307	71.026	58.2321	66.9176	75.722	77.4109		-0.0369325	-0.0369325
1422007_at	Aqp3	1.0049	up	3.20317	up	1.15736	up	3.75874	up	2.00015	up	3.44139	up	1.44832	up	3.91529	up	1.32367	up	2.18624	up	1.88184	up	2.14131	up	1.73425	up	2.03452	up		210.007	210.007	211.035	672.688	243.054	789.36	420.044	722.715	304.157	822.238	277.979	459.124	395.199	449.69	364.204	427.262		-0.917044	-0.917044
1418457_at	Cxcl14	2.31438	up	2.3935	up	3.09612	up	3.74462	up	13.1059	up	20.3223	up	2.90963	up	6.15907	up	1.47064	up	1.14915	down	1.33106	down	1.40697	down	1.0259	up	1.16091	down		322.659	322.659	746.753	772.283	998.989	1208.24	4228.72	6557.16	938.818	1987.28	474.515	280.781	242.407	229.329	331.017	277.936		-0.84373	-0.84373
1418401_a_at	Dusp16	2.46796	up	3.71352	up	1.77648	up	3.74227	up	1.42383	up	4.39941	up	1.04701	down	1.69223	up	1.02901	down	1.36422	up	1.20208	down	1.29189	down	1.36899	down	1.36449	down		612.249	612.249	1511.01	2273.6	1087.65	2291.2	871.74	2693.53	584.76	1036.07	594.987	835.244	509.327	473.916	447.227	448.7		-0.29729	-0.29729
1423025_a_at	Iqcj-schip1///Schip1	1.82016	up	2.50775	up	1.76659	up	3.73909	up	2.16394	up	5.64038	up	1.52989	up	2.69747	up	1.5444	up	2.92295	up	1.04849	up	1.05317	up	1.0411	up	1.00873	up		158.654	158.654	288.776	397.865	280.277	593.221	343.318	894.869	242.723	427.965	245.025	463.738	166.347	167.091	165.174	160.04		-0.686722	-0.686722
1456735_x_at	Acpl2	1.38405	down	2.70063	down	1.92062	down	3.73837	down	1.84396	down	2.02166	down	1.66043	up	1.10704	up	1.60399	up	1.21817	up	2.03983	up	1.7994	up	1.4144	up	1.27405	up		959.354	959.354	693.149	355.233	499.502	256.623	520.268	474.538	1592.94	1062.04	1538.79	1168.66	1956.92	1726.26	1356.91	1222.26		-0.0947552	-0.0947552
1418158_at	Trp63	1.30871	down	2.6705	down	1.21877	down	3.73502	down	1.281	up	1.16969	up	1.17463	up	1.5858	up	1.07046	up	1.56659	up	1.12736	up	1.10133	up	1.10696	up	1.01611	down		281.182	281.182	214.854	105.292	230.71	75.2827	360.195	328.895	330.286	445.9	300.995	440.498	316.995	309.674	311.258	276.725		-0.117394	-0.117394
1415745_a_at	Dscr3	1.73899	down	2.99654	down	1.59055	down	3.73399	down	1.23321	up	1.50015	up	1.62401	up	1.49994	up	1.39584	up	1.4939	up	1.1888	up	1.27633	up	1.15284	up	1.10329	up		291.745	291.745	167.767	97.3606	183.424	78.1321	359.782	437.66	473.796	437.601	407.23	435.838	346.825	372.363	336.335	321.878		-0.243052	-0.243052
1438562_a_at	Ptpn2	2.54901	up	3.65941	up	2.14099	up	3.72999	up	1.48908	up	2.31451	up	1.59187	up	1.79086	up	1.63625	up	1.80636	up	1.22523	up	1.17927	up	1.17193	up	1.18969	up		897.408	897.408	2287.51	3283.98	1921.34	3347.32	1336.31	2077.06	1428.55	1607.13	1468.39	1621.05	1099.53	1058.28	1051.7	1067.64		-0.661545	-0.661545
1424302_at	Lilrb3	1.26924	up	2.53714	up	1.36837	up	3.72331	up	2.73579	up	12.8059	up	3.04616	up	6.32219	up	2.28405	up	6.32329	up	1.17574	up	1.93806	up	1.08148	up	1.86951	up		127.061	127.061	161.27	322.37	173.866	473.087	347.611	1627.13	387.046	803.301	290.213	803.441	149.39	246.251	137.413	237.542		-1.1087	-1.1087
1436893_a_at	2014-03-07	1.71537	up	3.14359	up	2.32275	up	3.7227	up	1.65973	up	2.95692	up	2.07128	up	2.45102	up	1.96147	up	1.97956	up	2.37656	up	2.2713	up	2.3855	up	2.39973	up		252.459	252.459	433.06	793.629	586.398	939.829	419.013	746.501	522.913	618.783	495.191	499.756	599.983	573.41	602.24	605.833		-1.17145	-1.17145
1423413_at	Ndrg1	1.26826	up	3.83832	up	2.02935	up	3.72003	up	1.6457	up	1.48786	up	1.1264	up	1.15833	up	1.11848	down	1.11225	down	1.23909	up	1.33741	up	1.29079	up	1.38431	up		263.179	263.179	333.78	1010.17	534.083	979.035	433.115	391.574	296.445	304.848	235.301	236.619	326.102	351.979	339.709	364.321		-0.342685	-0.342685
1426799_at	Rab8b	1.47228	up	2.7607	up	1.40313	up	3.71814	up	1.65841	up	3.61124	up	1.46963	up	2.52805	up	1.65345	up	2.53011	up	1.06935	up	1.33722	up	1.08548	up	1.2316	up		681.949	681.949	1004.02	1882.65	956.86	2535.58	1130.95	2462.68	1002.21	1724	1127.57	1725.41	729.244	911.915	740.243	839.892		-0.588673	-0.588673
1420904_at	Il17ra	1.17208	up	2.60919	up	1.70398	up	3.71582	up	1.51004	up	4.03322	up	1.08306	up	2.28082	up	1.1041	down	1.31918	up	1.1222	down	1.03783	up	1.02079	up	1.0272	up		135.897	135.897	159.282	354.58	231.565	504.969	205.21	548.101	147.185	309.957	123.084	179.273	121.098	141.037	138.722	139.593		-0.171228	-0.171228
1441177_at		1.40898	up	3.09886	up	1.38223	up	3.71066	up	2.72091	up	2.67836	up	1.0781	down	1.17609	up	1.09863	down	1.05628	down	1.01939	down	1.22958	up	1.36709	up	1.22303	up		66.7248	66.7248	94.0139	206.771	92.2288	247.593	181.552	178.713	61.8911	78.4745	60.7344	63.1694	65.4555	82.0437	91.2189	81.6068		-0.391438	-0.391438
1450291_s_at	Ms4a4c	2.24885	up	3.07308	up	1.50287	up	3.70922	up	1.7225	up	5.37576	up	8.94853	up	41.5805	up	3.91934	up	47.7228	up	1.70599	up	9.60124	up	1.29155	up	4.76623	up		30.7461	30.7461	69.1434	94.4853	46.2073	114.044	52.96	165.284	275.132	1278.44	120.504	1467.29	52.4525	295.2	39.7101	146.543		-1.51562	-1.51562
1450188_s_at	Lipg	1.65016	up	1.86136	up	1.16157	up	3.70833	up	1.10535	up	4.35368	up	1.39225	down	3.0483	up	1.32209	down	1.16051	up	1.18586	down	1.03688	down	1.13298	up	1.14401	down		34.1455	34.1455	56.3457	63.5572	39.6623	126.623	37.7429	148.659	24.5255	104.086	25.827	39.6261	28.794	32.9309	38.6861	29.8472		-0.155097	-0.155097
1436600_at	Tox3	1.40243	down	2.95109	down	1.63821	down	3.70486	down	1.22641	down	1.72882	down	1.1765	up	1.13582	down	1.07499	down	1.09796	down	1.49493	up	1.16907	up	1.16076	up	1.01704	down		390.013	390.013	278.099	132.159	238.074	105.271	318.011	225.595	458.852	343.377	362.806	355.218	583.041	455.951	452.71	383.48		0.138681	0.138681
1418842_at	Hcls1	1.20221	up	2.96297	up	1.54183	up	3.69387	up	1.70587	up	6.85291	up	2.01517	up	4.90724	up	1.70544	up	2.72495	up	1.37819	up	1.713	up	1.2989	up	1.65646	up		125.466	125.466	150.837	371.752	193.447	463.457	214.029	859.809	252.836	615.693	213.975	341.89	172.917	214.924	162.968	207.83		-0.728108	-0.728108
1424670_s_at	Zfyve21	1.7678	down	2.5431	down	1.73751	down	3.69155	down	1.08525	up	1.16228	down	1.08065	down	1.64515	down	1.04027	down	1.21968	down	1.08387	down	1.20165	down	1.05695	down	1.12018	down		936.569	936.569	529.793	368.279	539.028	253.706	1016.41	805.803	866.674	569.292	900.316	767.881	864.101	779.406	886.106	836.088		0.189853	0.189853
1418099_at	Tnfrsf1b	1.6548	up	3.05939	up	1.41542	up	3.68912	up	1.40906	up	8.78712	up	1.40756	up	5.24762	up	1.27818	up	4.06194	up	1.09527	up	1.38543	up	1.04956	up	1.33692	up		161.138	161.138	266.652	492.984	228.078	594.457	227.053	1415.94	226.812	845.591	205.964	654.533	176.49	223.246	169.124	215.43		-0.494465	-0.494465
1448561_at	Ncf2	1.63049	up	3.03043	up	1.44576	up	3.67763	up	1.78919	up	7.42128	up	2.18102	up	3.16843	up	2.03552	up	2.84157	up	1.30385	up	1.34319	up	1.2957	up	1.26194	up		169.169	169.169	275.828	512.655	244.579	622.141	302.676	1255.45	368.961	536.001	344.348	480.707	220.572	227.226	219.193	213.481		-0.742748	-0.742748
1424724_a_at	D16Ertd472e	1.4927	up	2.84583	up	1.7936	up	3.67699	up	1.73197	up	2.45715	up	1.2361	up	1.31797	up	1.46777	up	1.58612	up	1.31209	up	1.3758	up	1.29767	up	1.50035	up		123.867	123.867	184.896	352.505	222.167	455.458	214.533	304.36	153.111	163.253	181.808	196.467	162.525	170.416	160.738	185.844		-0.570733	-0.570733
1427243_at	Rell1	1.98349	up	3.21223	up	1.83499	up	3.67681	up	1.70472	up	2.05261	up	1.25947	up	1.44376	up	1.36311	up	1.64974	up	1.05649	up	1.04129	up	1.0424	up	1.02202	up		425	425	842.983	1365.2	779.872	1562.65	724.506	872.359	535.276	613.597	579.32	701.141	449.01	442.547	443.02	434.358		-0.449122	-0.449122
1417793_at	Irgm2	1.21787	down	2.86974	up	1.53168	down	3.67403	up	1.08802	up	1.41044	up	1.14914	up	2.70075	up	1.12586	up	2.59212	up	1.02336	down	1.76162	up	1.04812	up	1.34017	up		243.245	243.245	199.73	698.049	158.809	893.691	264.654	343.084	279.523	656.944	273.861	630.52	237.692	428.505	254.95	325.99		-0.200557	-0.200557
1443086_at	Alcam	1.72032	up	4.04656	up	1.56034	up	3.67114	up	1.95598	up	2.23005	up	1.49371	down	1.27147	up	1.56818	down	1.17059	down	1.48446	down	1.60662	down	1.57639	down	1.72114	down		196.549	196.549	338.126	795.345	306.683	721.557	384.445	438.314	131.584	249.906	125.336	167.906	132.404	122.336	124.683	114.197		-0.14823	-0.14823
1436074_at	Nfkbid	1.55578	up	5.106	up	1.18661	up	3.66941	up	1.49534	up	8.36687	up	1.14885	up	3.00354	up	1.03598	down	1.7358	up	1.19224	down	1.1366	down	1.30776	up	1.19774	up		72.7387	72.7387	113.165	371.404	86.3121	266.908	108.769	608.595	83.566	218.474	70.2125	126.26	61.0103	63.9965	95.1244	87.1223		-0.390257	-0.390257
1443993_at	Zc3h12a	1.13199	up	2.89014	up	1.13464	up	3.66641	up	1.2078	up	2.61189	up	1.00314	up	1.46237	up	1.02516	down	1.28448	up	1.05969	up	1.0255	down	1.03163	up	1.07977	up		115.821	115.821	131.109	334.739	131.416	424.648	139.889	302.512	116.185	169.373	112.979	148.77	122.735	112.942	119.484	125.061		-0.0836444	-0.0836444
1427074_at	Pcmtd2	1.60883	down	2.84949	down	1.84141	down	3.64435	down	1.10916	down	1.44987	down	1.17183	up	1.02977	down	1.29117	up	1.17874	up	1.13001	up	1.16518	up	1.22048	up	1.1521	up		617.994	617.994	384.125	216.879	335.609	169.576	557.171	426.241	724.185	600.127	797.938	728.456	698.339	720.074	754.247	711.994		0.00877094	0.00877094
1454858_x_at	Mettl7a1	1.69471	down	2.24846	down	1.76383	down	3.64042	down	3.04949	down	10.5214	down	1.33734	down	2.80409	down	1.41268	down	2.06103	down	1.40553	up	1.02716	up	1.04992	down	1.31919	down		4015.87	4015.87	2369.65	1786.05	2276.8	1103.13	1316.9	381.684	3002.87	1432.15	2842.74	1948.48	5644.44	4124.95	3824.92	3044.2		0.701354	0.701354
1435265_at	Fbxo32	1.09583	down	2.11152	down	1.3435	down	3.63991	down	1.24585	down	1.53124	down	1.16748	up	1.10395	up	1.17547	up	1.22318	up	1.19326	up	1.16217	up	1.12216	up	1.05575	up		839.75	839.75	766.312	397.699	625.049	230.706	674.036	548.412	980.395	927.042	987.104	1027.17	1002.04	975.937	942.335	886.563		-0.113945	-0.113945
1446245_at		1.27103	up	3.20396	up	1.22707	up	3.63682	up	1.41682	up	2.22655	up	1.04312	up	1.6331	up	1.03922	down	1.06193	up	1.21162	up	1.05957	up	1.16139	up	1.2423	up		84.5696	84.5696	107.491	270.957	103.773	307.564	119.82	188.298	88.2165	138.111	81.3781	89.8074	102.467	89.6072	98.218	105.06		-0.347332	-0.347332
1426324_at	H2-D1	1.70155	up	3.659	up	1.36813	up	3.63399	up	1.64916	up	2.06953	up	1.13872	down	1.96366	up	1.78286	down	1.14633	up	1.95171	down	1.26484	down	1.95721	down	1.52247	down		287.22	287.22	488.72	1050.94	392.953	1043.75	473.671	594.41	252.23	564.002	161.1	329.249	147.163	227.08	146.75	188.654		-0.133842	-0.133842
1423905_at	Pvr	2.54494	up	4.60411	up	2.5051	up	3.6267	up	2.70206	up	3.0323	up	1.29132	up	1.61432	up	1.08995	up	1.33277	up	1.04151	up	1.12488	up	1.20039	up	1.17636	up		89.7022	89.7022	228.287	412.998	224.713	325.323	242.381	272.004	115.834	144.808	97.7709	119.552	93.4255	100.905	107.678	105.522		-0.456668	-0.456668
1449858_at	Cd86	1.9221	up	2.93707	up	1.74524	up	3.61514	up	1.5958	up	1.95791	up	3.04169	up	2.29921	up	2.82883	up	3.38138	up	1.30882	up	1.80845	up	1.68798	up	1.8876	up		111.124	111.124	213.591	326.38	193.938	401.729	177.332	217.57	338.005	255.498	314.35	375.753	145.441	200.962	187.575	209.758		-0.942684	-0.942684
1434496_at	Plk3	1.84339	up	3.45136	up	2.07809	up	3.60297	up	2.7448	up	4.33603	up	1.46296	up	2.50583	up	1.20067	up	1.18281	up	1.13081	down	1.07479	down	1.02879	down	1.07263	down		106.051	106.051	195.493	366.019	220.383	382.098	291.089	459.84	155.148	265.745	127.332	125.439	93.7829	98.6714	103.083	98.8696		-0.434699	-0.434699
1431843_a_at	Nfkbie	2.26178	up	4.35323	up	1.60758	up	3.60122	up	1.49958	up	2.44952	up	1.05733	up	1.45818	up	1.30774	down	1.0643	down	1.60278	down	1.45937	down	1.5712	down	1.52931	down		101.19	101.19	228.869	440.502	162.67	364.407	151.742	247.866	106.991	147.552	77.3778	95.0766	63.1339	69.338	64.4028	66.1668		-0.182493	-0.182493
1424175_at	Tef	1.57781	down	3.43824	down	1.79044	down	3.59062	down	1.54893	down	3.66115	down	1.42929	down	2.27366	down	1.6595	down	1.87216	down	1.26863	down	1.38851	down	1.54169	down	1.37208	down		2615.24	2615.24	1657.51	760.632	1460.66	728.351	1688.42	714.321	1829.75	1150.23	1575.91	1396.91	2061.46	1883.48	1696.35	1906.03		0.746978	0.746978
1421065_at	Jak2	1.76278	up	2.93968	up	1.74231	up	3.58862	up	1.75115	up	3.06709	up	1.85158	up	2.08379	up	1.69584	up	2.20262	up	1.15758	up	1.32146	up	1.16008	up	1.42162	up		281.94	281.94	496.996	828.812	491.227	1011.77	493.718	864.734	522.035	587.501	478.125	621.006	326.368	372.573	327.073	400.811		-0.796088	-0.796088
1422983_at	Itgb6	1.15162	up	2.00941	up	1.54935	up	3.58459	up	1.68989	up	3.2659	up	1.26427	up	2.98602	up	1.43655	up	1.60387	up	1.76765	up	1.67334	up	1.96095	up	2.00219	up		46.2197	46.2197	53.2274	92.8744	71.6107	165.679	78.1063	150.949	58.4342	138.013	66.3969	74.1305	81.7003	77.3415	90.6345	92.5406		-0.737857	-0.737857
1427418_a_at	Hif1a	2.28842	up	2.69951	up	1.99459	up	3.58206	up	1.60321	up	3.66754	up	2.18141	up	3.09093	up	1.95184	up	2.82692	up	1.42343	up	1.48387	up	1.2048	up	1.31676	up		1249.82	1249.82	2860.12	3373.92	2492.89	4476.94	2003.73	4583.78	2726.38	3863.12	2439.46	3533.15	1779.04	1854.58	1505.79	1645.72		-0.964838	-0.964838
1438052_at	A130071D04Rik	1.27853	up	2.35254	up	1.16887	up	3.58073	up	2.16684	up	5.90404	up	1.46392	up	3.3355	up	1.3081	up	2.0088	up	1.05599	down	1.17086	up	1.19155	up	1.28934	up		45.2537	45.2537	57.8582	106.461	52.8958	162.041	98.0574	267.18	66.2478	150.944	59.1963	90.9057	42.8545	52.9856	53.9221	58.3474		-0.444351	-0.444351
1435264_at	Emilin2	2.0388	up	3.04261	up	1.91379	up	3.58029	up	2.99534	up	20.6012	up	2.31049	up	9.1975	up	1.41803	up	4.66572	up	1.09132	up	1.245	up	1.20947	up	1.28676	up		136.018	136.018	277.313	413.848	260.31	486.983	407.419	2802.12	314.268	1251.02	192.878	634.62	148.438	169.342	164.509	175.023		-0.810679	-0.810679
1432026_a_at	Herc6	1.32071	up	2.69971	up	1.05698	up	3.57542	up	1.71667	up	2.02921	up	2.16526	up	7.77167	up	1.30375	up	5.83774	up	1.33165	up	2.4744	up	1.2502	up	1.58965	up		20.3459	20.3459	26.871	54.9279	21.5052	72.7451	34.9271	41.286	44.0541	158.121	26.5259	118.774	27.0936	50.3439	25.4365	32.3427		-0.727724	-0.727724
1437950_at	Fam149a	1.28749	down	2.71703	down	1.87992	down	3.57535	down	1.45864	down	2.99037	down	1.28069	up	1.94998	down	1.15923	up	1.49604	down	1.62079	up	1.16721	up	1.40534	up	1.09626	up		428.011	428.011	332.438	157.529	227.675	119.712	293.431	143.13	548.151	219.495	496.164	286.096	693.717	499.58	601.5	469.212		0.0308223	0.0308223
1429947_a_at	Zbp1	1.35883	up	2.15561	up	1.27664	up	3.57333	up	2.34283	up	3.30457	up	3.10034	up	7.9321	up	2.41191	up	7.74029	up	1.75156	up	3.16568	up	1.62375	up	2.62373	up		130.105	130.105	176.79	280.456	166.097	464.907	304.814	429.941	403.37	1032.01	313.801	1007.05	227.886	411.87	211.258	341.36		-1.33637	-1.33637
1455095_at	Hist2h2be	1.93339	down	3.4963	down	2.7445	down	3.5699	down	1.73358	down	2.96265	down	1.22585	down	2.0262	down	1.1633	down	1.38235	down	1.00984	up	1.01974	down	1.09609	up	1.17832	down		386.634	386.634	199.977	110.584	140.876	108.304	223.026	130.503	315.401	190.818	332.361	279.694	390.44	379.151	423.787	328.124		0.311522	0.311522
1417936_at	Ccl9	2.17571	up	3.02997	up	2.46568	up	3.56785	up	3.58515	up	6.86052	up	6.02316	up	9.12864	up	4.04605	up	9.48734	up	2.20856	up	2.78051	up	1.89476	up	2.37116	up		526.546	526.546	1145.61	1595.42	1298.3	1878.64	1887.75	3612.38	3171.47	4806.65	2130.44	4995.52	1162.91	1464.07	997.677	1248.52		-1.5598	-1.5598
1449454_at	Bst1	1.5908	up	2.10694	up	1.33982	up	3.5671	up	2.60674	up	20.867	up	3.45298	up	10.8559	up	2.40263	up	7.39628	up	1.56768	up	1.55565	up	1.22197	up	1.34194	up		36.5186	36.5186	58.0936	76.9424	48.9284	130.265	95.1944	762.034	126.098	396.44	87.7406	270.101	57.2495	56.8103	44.6248	49.0055		-0.917909	-0.917909
1449450_at	Ptges	1.25211	up	3.35937	up	1.63158	up	3.566	up	2.66517	up	4.15144	up	1.22976	up	2.32877	up	1.09094	up	1.58136	up	1.09735	up	1.11724	up	1.13152	up	1.27294	up		359.511	359.511	450.146	1207.73	586.57	1282.02	958.158	1492.49	442.114	837.218	392.207	568.516	394.511	401.659	406.794	457.638		-0.332491	-0.332491
1432826_a_at	Cd80	1.76025	up	3.27918	up	1.28905	up	3.5549	up	1.22301	up	5.47297	up	1.23859	up	1.41663	up	1.19336	down	1.31747	up	1.3387	down	1.11374	down	1.28827	down	1.04755	down		37.4799	37.4799	65.9739	122.903	48.3133	133.237	45.8382	205.126	46.4221	53.0952	31.4069	49.3784	27.9972	33.6524	29.0931	35.7786		-0.264963	-0.264963
1417092_at	Pth1r	2.33773	down	2.32997	down	1.47159	down	3.55255	down	1.33385	down	3.03748	down	1.29192	down	2.25261	down	1.31256	down	1.46946	down	1.57125	down	1.33501	down	1.65014	down	1.76836	down		941.804	941.804	402.871	404.214	639.99	265.106	706.081	310.061	728.993	418.094	717.534	640.919	599.396	705.464	570.741	532.588		0.651917	0.651917
1451941_a_at	Fcgr2b	1.94533	up	2.22919	up	2.41307	up	3.54401	up	2.81895	up	5.96234	up	4.77506	up	5.49402	up	4.16404	up	7.65626	up	1.69692	up	2.9456	up	1.66119	up	2.88972	up		349.019	349.019	678.957	778.029	842.207	1236.93	983.868	2080.97	1666.58	1917.52	1453.33	2672.18	592.257	1028.07	579.787	1008.57		-1.4436	-1.4436
1425228_a_at	Dguok	2.04879	down	2.46261	down	1.73684	down	3.53816	down	1.21272	up	1.07059	up	1.10866	down	1.29042	down	1.19287	down	1.16471	down	1.18986	down	1.14423	down	1.18012	down	1.2131	down		513.817	513.817	250.791	208.647	295.834	145.222	623.115	550.086	463.456	398.18	430.739	441.155	431.831	449.049	435.396	423.555		0.194341	0.194341
1429390_at	Acpl2	1.60005	down	2.73372	down	1.85254	down	3.53618	down	1.18489	down	1.23465	down	1.49189	up	1.02465	up	1.63716	up	1.18942	up	1.31647	up	1.10084	up	1.18498	up	1.18396	up		544.522	544.522	340.315	199.187	293.932	153.986	459.555	441.034	812.368	557.941	891.468	647.663	716.845	599.432	645.248	644.692		-0.0885539	-0.0885539
1418536_at	H2-Q7///H2-Q8///H2-Q9///LOC68395	2.39707	up	3.40402	up	1.33458	up	3.53569	up	1.52942	up	2.35521	up	1.37036	up	3.13298	up	1.24785	up	4.37326	up	1.02516	up	2.85449	up	1.33284	down	2.42006	up		240.273	240.273	575.951	817.893	320.664	849.531	367.478	565.894	329.261	752.771	299.823	1050.78	246.319	685.855	180.271	581.476		-0.819179	-0.819179
1426604_at	Rnasel	1.11133	up	2.64028	up	1.19538	down	3.53273	up	1.08624	down	2.27459	up	1.49644	up	1.50398	up	1.24836	up	1.6409	up	1.09456	up	1.37688	up	1.08214	up	1.27874	up		174.986	174.986	194.466	462.013	146.385	618.178	161.094	398.021	261.857	263.176	218.446	287.135	191.533	240.934	189.359	223.761		-0.364177	-0.364177
1426501_a_at	Tifa	1.59214	up	2.37409	up	1.36949	up	3.52856	up	1.28687	up	2.86072	up	1.10971	up	1.91248	up	1.31264	up	1.98026	up	1.05549	up	1.14762	up	1.18032	up	1.30559	up		358.117	358.117	570.172	850.2	490.437	1263.64	460.851	1024.47	397.408	684.893	470.078	709.163	377.99	410.983	422.693	467.555		-0.384706	-0.384706
1436163_at	Kcnj16	1.58944	down	2.69438	down	1.96557	down	3.52833	down	1.35019	down	2.79796	down	1.08729	up	2.21342	down	1.25824	up	1.2797	down	1.43815	up	1.0452	up	1.5101	up	1.24852	up		1474.2	1474.2	927.498	547.139	750.012	417.818	1091.85	526.885	1602.89	666.028	1854.89	1151.99	2120.12	1540.84	2226.2	1840.58		0.156506	0.156506
1417488_at	Fosl1	1.62861	up	3.92909	up	1.86435	up	3.50943	up	1.74211	up	1.88083	up	1.01961	up	1.05336	down	1.1477	up	1.27694	up	1.00717	up	1.04386	down	1.0584	down	1.0258	down		50.1059	50.1059	81.6029	196.871	93.4149	175.843	87.2899	94.2405	51.0885	47.5679	57.5067	63.982	50.4651	48.0008	47.3411	48.8455		-0.191771	-0.191771
1448731_at	Il10ra	1.43159	up	2.81715	up	1.03445	up	3.50309	up	1.171	up	3.86435	up	1.24727	up	1.26865	up	1.19161	up	1.72452	up	1.17321	down	1.13985	up	1.03669	up	1.18192	up		76.86	76.86	110.032	216.526	79.5075	269.247	90.0031	297.014	95.8651	97.5081	91.5868	132.547	65.5124	87.6091	79.6797	90.8425		-0.302476	-0.302476
1438157_s_at	Nfkbia	2.56223	up	3.31903	up	2.18414	up	3.49856	up	1.09539	down	2.23374	up	1.055	up	1.3573	up	1.02058	down	1.62487	up	1.01251	down	1.07731	down	1.13585	down	1.01382	down		3303.67	3303.67	8464.75	10965	7215.66	11558.1	3015.97	7379.54	3485.37	4484.06	3237.06	5368.01	3262.85	3066.6	2908.55	3258.62		-0.181797	-0.181797
1418911_s_at	Acsl4	1.39257	up	2.57274	up	2.32504	up	3.49597	up	2.24301	up	3.71773	up	1.02403	down	2.25756	up	1.39856	up	1.45369	up	1.14046	up	1.40654	up	1.19068	up	1.14214	up		155.379	155.379	216.376	399.751	361.263	543.202	348.518	577.659	151.733	350.778	217.307	225.873	177.203	218.548	185.006	177.465		-0.519991	-0.519991
1428319_at	Pdlim7	2.58615	up	3.78871	up	2.14032	up	3.49186	up	2.74885	up	3.73888	up	1.47804	up	2.457	up	1.04796	up	1.27555	up	1.33347	down	1.07065	down	1.63023	down	1.25816	down		289.437	289.437	748.527	1096.59	619.486	1010.67	795.62	1082.17	427.798	711.145	303.317	369.19	217.056	270.339	177.543	230.047		-0.548599	-0.548599
1419410_at	Batf	1.35434	up	3.29435	up	1.50347	up	3.49122	up	1.8885	up	4.40721	up	1.39143	up	2.46588	up	1.18001	up	2.14962	up	1.01403	up	1.21867	up	1.27593	up	1.17771	up		316.416	316.416	428.534	1042.39	475.722	1104.68	597.552	1394.51	440.271	780.244	373.373	680.175	320.856	385.607	403.725	372.646		-0.465583	-0.465583
1422868_s_at	Gda	1.69986	up	2.81846	up	1.7059	up	3.48884	up	2.17315	up	11.6795	up	2.22798	up	4.98924	up	1.38857	up	3.60521	up	1.16192	up	1.14207	up	1.11648	up	1.37984	up		32.424	32.424	55.1161	91.3857	55.3121	113.122	70.4622	378.695	72.2398	161.771	45.023	116.895	37.6739	37.0304	36.2009	44.7399		-0.765413	-0.765413
1423996_a_at	Il4ra	1.01141	down	2.3635	up	1.88976	up	3.47913	up	2.26072	up	4.60948	up	1.0524	up	1.57943	up	1.03911	down	1.39165	up	1.18369	down	1.03694	up	1.00422	up	1.01092	down		209.706	209.706	207.339	495.639	396.294	729.594	474.086	966.635	220.694	331.216	201.813	291.837	177.163	217.451	210.59	207.44		-0.197719	-0.197719
1443589_at	DXErtd242e	1.45492	up	3.14902	up	1.2	up	3.47736	up	1.12375	up	1.27638	up	1.33484	up	1.25885	up	1.01053	up	1.12933	up	1.02794	up	1.02318	up	1.03659	down	1.14332	up		30.3603	30.3603	44.172	95.6052	36.4324	105.574	34.1174	38.7513	40.5261	38.2191	30.6801	34.2868	31.2085	31.0642	29.2887	34.7115		-0.0941224	-0.0941224
1451680_at	Srxn1	1.79511	up	3.31161	up	2.20142	up	3.45925	up	2.11525	up	2.52667	up	1.3707	up	1.69239	up	1.20555	up	1.44693	up	1.247	up	1.14001	up	1.13241	up	1.3872	up		215.071	215.071	386.077	712.231	473.46	743.984	454.93	543.414	294.797	363.983	259.279	311.192	268.193	245.183	243.548	298.347		-0.486229	-0.486229
1420123_at	Tcta	1.59391	down	2.77991	down	1.68092	down	3.45914	down	1.18822	up	1.06591	down	1.16874	up	1.10843	down	1.01202	up	1.11544	up	1.15158	up	1.05029	up	1.18729	up	1.17734	up		609.004	609.004	382.082	219.073	362.304	176.056	723.629	571.345	711.766	549.43	616.325	679.307	701.314	639.628	723.061	717.001		-0.0417194	-0.0417194
1429184_at	Gm4070///Gvin1	1.5335	up	2.70316	up	1.09362	down	3.44686	up	1.2459	up	1.58996	up	2.11737	up	4.29267	up	1.89586	up	4.627	up	1.34753	up	2.17205	up	1.52773	up	2.28652	up		292.424	292.424	448.43	790.467	267.392	1007.94	364.331	464.943	619.168	1255.28	554.393	1353.04	394.05	635.16	446.745	668.631		-0.845984	-0.845984
1451644_a_at	H2-Q4///H2-Q6///LOC68395	1.54726	up	2.77149	up	1.22653	up	3.44517	up	1.25628	up	1.6079	up	1.08065	up	2.97009	up	1.00529	up	2.08486	up	1.05473	up	1.92996	up	1.05476	down	1.44953	up		22.6925	22.6925	35.1112	62.892	27.8331	78.1794	28.508	36.4872	24.5226	67.3986	22.8124	47.3106	23.9344	43.7955	21.5143	32.8934		-0.380966	-0.380966
1451426_at	Dhx58	1.07962	up	2.00351	up	1.0506	up	3.43261	up	1.03328	down	1.6638	up	1.45616	up	4.32584	up	1.08398	up	3.3006	up	1.07082	up	1.55056	up	1.01791	down	1.37978	up		115.808	115.808	125.028	232.022	121.667	397.522	112.077	192.681	168.635	500.965	125.533	382.234	124.009	179.567	113.769	159.789		-0.377646	-0.377646
1427689_a_at	Tnip1	1.40371	up	3.80389	up	1.13498	up	3.43241	up	1.30973	up	3.48841	up	1.3083	down	1.6599	up	1.52169	down	1.33172	up	1.32141	down	1.3086	down	1.46324	down	1.28557	down		904.279	904.279	1269.35	3439.78	1026.34	3103.85	1184.37	3154.49	691.185	1501.01	594.26	1204.25	684.331	691.026	617.997	703.407		-0.0840588	-0.0840588
1431008_at	H2-Q6///LOC68395	1.8713	up	3.01216	up	1.1187	up	3.43145	up	1.09367	up	1.5643	up	1.05566	down	1.97271	up	1.40553	down	2.33257	up	1.56963	down	1.4565	up	1.73432	down	1.40164	up		288.395	288.395	539.673	868.692	322.629	989.614	315.411	451.137	273.19	568.92	205.186	672.703	183.735	420.047	166.287	404.226		-0.339567	-0.339567
1454967_at	A930001N09Rik	1.73672	down	3.00683	down	1.94686	down	3.42516	down	1.60075	down	2.49582	down	1.24527	down	2.34783	down	1.0981	down	1.20504	down	1.08823	down	1.22416	down	1.00658	up	1.03816	down		926.262	926.262	533.34	308.053	475.772	270.429	578.644	371.125	743.822	394.518	843.512	768.658	851.165	756.649	932.356	892.217		0.400077	0.400077
1453470_a_at	Gna13	1.51173	up	2.12691	up	1.61529	up	3.42364	up	2.15197	up	2.5399	up	1.10796	up	2.16518	up	1.30104	up	1.66766	up	1.38076	up	1.49841	up	1.60597	up	1.54532	up		148.7	148.7	224.794	316.272	240.194	509.096	319.999	377.684	164.754	321.962	193.466	247.981	205.32	222.814	238.809	229.79		-0.663522	-0.663522
1428799_at	Lca5	1.33405	down	2.21598	down	1.57061	down	3.41871	down	1.29219	down	1.72413	down	1.13989	down	1.45671	down	1.07239	down	1.52112	down	1.51789	up	1.01748	down	1.02285	down	1.10065	down		687.479	687.479	515.334	310.236	437.714	201.093	532.024	398.74	603.112	471.94	641.071	451.956	1043.51	675.671	672.12	624.611		0.233899	0.233899
1417403_at	Elovl6	1.22468	up	3.2473	up	1.19749	up	3.41836	up	1.86161	up	2.20823	up	1.33295	up	1.29201	up	1.40369	up	1.53392	up	1.23873	up	1.3096	up	1.0171	down	1.20788	down		107.137	107.137	131.209	347.907	128.296	366.234	199.449	236.583	142.809	138.423	150.388	164.34	132.715	140.308	105.336	88.6989		-0.419861	-0.419861
1426037_a_at	Rgs16	1.72378	up	4.3896	up	1.50084	up	3.41561	up	2.59023	up	1.98543	up	1.30728	down	1.32914	up	1.42019	down	1.24114	down	1.70998	down	1.50361	down	1.37477	down	1.0283	down		50.1051	50.1051	86.3702	219.942	75.2	171.14	129.784	99.4804	38.3276	66.5969	35.2806	40.3701	29.3017	33.3232	36.4463	48.7263		-0.0194674	-0.0194674
1456072_at	Ppp1r9a	1.3219	down	2.12965	down	1.65902	down	3.41387	down	1.47766	down	2.52596	down	1.99763	down	3.40409	down	2.41689	down	2.28877	down	1.84776	down	2.23671	down	1.99383	down	2.50566	down		662.978	662.978	501.533	311.309	399.621	194.201	448.668	262.466	331.882	194.76	274.311	289.666	358.801	296.408	332.516	264.592		1.06694	1.06694
1415855_at	Kitl	1.63324	down	2.62277	down	1.93185	down	3.41208	down	1.23056	down	1.75746	down	1.40608	up	1.20015	down	1.29058	up	1.01492	down	1.28242	up	1.17851	up	1.20178	up	1.04725	up		900.38	900.38	551.283	343.293	466.071	263.88	731.683	512.32	1266.01	750.224	1162.01	887.143	1154.67	1061.11	1082.06	942.927		0.105142	0.105142
1434151_at	Mettl7a1	1.81635	down	2.6094	down	2.01178	down	3.4105	down	2.46282	down	10.6649	down	1.62288	down	3.42904	down	1.5541	down	2.37648	down	1.01861	down	1.27188	down	1.2944	down	1.60408	down		5424.95	5424.95	2986.73	2079	2696.6	1590.66	2202.74	508.675	3342.8	1582.06	3490.74	2282.77	5325.84	4265.29	4191.09	3381.96		0.861043	0.861043
1456611_at	Fam13a	1.60769	down	2.51472	down	2.34895	down	3.41022	down	2.1814	down	3.94298	down	1.57857	down	2.47897	down	1.224	down	2.16177	down	1.03545	down	1.45208	down	1.03566	up	1.15374	down		804.83	804.83	500.612	320.048	342.634	236.006	368.951	204.117	509.849	324.664	657.543	372.301	777.278	554.261	833.53	697.582		0.719929	0.719929
1447852_x_at	Rilpl1	1.46431	down	2.37038	down	1.40509	down	3.40749	down	1.03166	down	1.40934	down	1.5296	up	1.13193	down	1.35776	up	1.15337	up	1.38285	up	1.24248	up	1.16483	up	1.0602	up		261.485	261.485	178.572	110.313	186.098	76.7382	253.46	185.538	399.967	231.009	355.033	301.589	361.593	324.889	304.586	277.227		-0.0461552	-0.0461552
1447576_at	2010001K21Rik	1.71568	down	1.98746	down	1.84963	down	3.40271	down	1.04755	down	1.76137	down	1.01231	down	1.94105	down	1.30956	down	2.41052	down	1.14343	down	1.87325	down	1.47137	down	2.03286	down		373.146	373.146	217.491	187.75	201.74	109.662	356.209	211.85	368.609	192.239	284.941	154.799	326.34	199.197	253.604	183.557		0.718517	0.718517
1420413_at	Slc7a11	1.26323	up	1.87933	up	1.32174	up	3.40047	up	1.2228	up	12.4241	up	1.49022	up	6.01949	up	1.06373	up	2.50918	up	1.12261	down	1.00327	up	1.04735	up	1.02891	down		58.4633	58.4633	73.8529	109.872	77.2734	198.803	71.4891	726.353	87.123	351.92	62.189	146.695	52.078	58.6544	61.2315	56.8204		-0.292381	-0.292381
1453196_a_at	Oasl2	1.21585	down	2.40361	up	1.33467	down	3.39819	up	1.34371	up	2.46239	up	2.19313	up	5.82469	up	1.53353	up	6.20815	up	1.38004	up	3.12085	up	1.29013	up	2.03769	up		274.906	274.906	226.101	660.767	205.973	934.184	369.394	676.925	602.905	1601.24	421.577	1706.66	379.38	857.941	354.665	560.174		-0.709948	-0.709948
1434273_at	Fam174b	1.80566	down	2.81972	down	1.62453	down	3.3962	down	1.07978	up	1.32031	down	1.30142	down	1.89501	down	1.40192	down	1.79603	down	1.38866	down	1.73685	down	1.331	down	1.58177	down		1212.68	1212.68	671.599	430.07	746.477	357.069	1309.42	918.477	931.809	639.933	865.009	675.199	873.274	698.204	911.103	766.658		0.626598	0.626598
1419858_at		1.16893	up	2.09345	up	1.03866	down	3.39526	up	1.07862	up	1.04851	down	1.60859	up	2.46239	up	1.03184	up	1.19968	up	1.23528	up	1.45614	up	1.3578	up	1.32741	up		37.6719	37.6719	44.0358	78.8643	36.2696	127.906	40.6336	35.9289	60.5987	92.7626	38.8714	45.1942	46.5353	54.8557	51.151	50.0059		-0.225189	-0.225189
1438910_a_at	Stom	1.33062	up	2.22786	up	2.21434	up	3.39385	up	1.88061	up	2.83517	up	1.25302	up	1.75275	up	1.18562	up	1.57434	up	1.14912	up	1.29034	up	1.23488	up	1.47052	up		1092.97	1092.97	1454.33	2434.98	2420.2	3709.36	2055.44	3098.75	1369.51	1915.7	1295.84	1720.7	1255.95	1410.3	1349.69	1607.24		-0.497505	-0.497505
1416085_s_at	Zfand5	2.12766	up	3.40881	up	1.89616	up	3.39076	up	1.50072	up	1.70824	up	1.26944	up	1.41423	up	1.07627	up	1.36771	up	1.40977	up	1.42909	up	1.28072	up	1.25631	up		1140.7	1140.7	2427.03	3888.45	2162.96	3867.85	1711.87	1948.59	1448.06	1613.22	1227.7	1560.15	1608.13	1630.17	1460.93	1433.07		-0.515231	-0.515231
1426721_s_at	Tiparp	2.61377	up	2.94168	up	1.95285	up	3.39031	up	1.0736	up	1.28341	up	1.00741	down	1.06587	up	1.00646	down	1.25153	up	1.06284	up	1.07942	down	1.07409	up	1.04998	up		694.517	694.517	1815.31	2043.05	1356.29	2354.63	745.637	891.351	689.408	740.265	690.06	869.208	738.16	643.417	745.975	729.231		-0.103431	-0.103431
1459713_s_at	Ano1	1.37611	down	2.4692	down	1.51359	down	3.38854	down	1.66529	down	3.95556	down	1.63638	down	2.37425	down	2.24187	down	2.01244	down	1.24927	down	1.41026	down	1.87918	down	1.84312	down		2937.13	2937.13	2134.37	1189.51	1940.5	866.783	1763.73	742.532	1794.9	1237.08	1310.12	1459.49	2351.08	2082.68	1562.99	1593.56		0.795806	0.795806
1450875_at	Gpr37	1.37722	down	2.60363	down	1.88961	down	3.38528	down	1.42492	down	2.66747	down	1.32518	up	1.65227	down	1.21387	up	1.4481	down	1.01247	down	1.48879	down	1.05371	up	1.29165	down		260.342	260.342	189.034	99.9919	137.775	76.9041	182.706	97.5985	344.999	157.566	316.021	179.781	257.136	174.867	274.324	201.557		0.369219	0.369219
1419169_at	Mapk6	2.25589	up	2.97595	up	1.78481	up	3.38182	up	1.54908	up	2.5333	up	1.3114	up	2.37952	up	1.33955	up	1.93072	up	1.19018	up	1.43818	up	1.32764	up	1.43819	up		636.216	636.216	1435.23	1893.35	1135.53	2151.57	985.548	1611.73	834.336	1513.89	852.246	1228.36	757.212	914.991	844.663	915.002		-0.63272	-0.63272
1450808_at	Fpr1	1.11926	up	2.7537	up	1.04044	up	3.38012	up	1.11049	up	34.5264	up	1.64018	up	10.5798	up	1.13359	up	11.2158	up	1.26019	down	1.1589	up	1.11671	down	1.21084	up		96.2165	96.2165	107.691	264.951	100.107	325.224	106.848	3322.01	157.812	1017.95	109.07	1079.14	76.3507	111.505	86.1604	116.502		-0.262738	-0.262738
1425225_at	Fcgr4	1.46293	up	2.35412	up	1.44165	up	3.37631	up	1.49059	up	7.48671	up	1.49136	up	6.3723	up	1.14079	up	5.17374	up	1.05447	down	1.57093	up	1.05796	down	1.38865	up		198.583	198.583	290.512	467.488	286.288	670.479	296.007	1486.73	296.16	1265.43	226.542	1027.42	188.324	311.961	187.705	275.763		-0.527562	-0.527562
1460283_at	Mefv	1.39049	up	2.41515	up	1.37129	up	3.37578	up	1.54589	up	15.0999	up	1.69299	up	6.18771	up	1.14263	up	4.26719	up	1.06181	up	1.35962	up	1.12912	down	1.55677	up		131.816	131.816	183.289	318.355	180.757	444.982	203.773	1990.4	223.163	815.639	150.616	562.484	139.964	179.219	116.742	205.206		-0.456761	-0.456761
1448700_at	G0s2	1.17378	up	2.3994	up	1.15481	up	3.36749	up	1.91864	up	8.52701	up	2.65985	up	3.39243	up	1.40841	up	2.89897	up	1.16818	down	1.17717	up	1.03312	up	1.28566	up		204.976	204.976	240.598	491.818	236.708	690.256	393.276	1747.83	545.206	695.367	288.691	594.219	175.467	241.291	211.766	263.529		-0.51826	-0.51826
1418637_at	Etv3	1.98342	up	3.41748	up	1.55128	up	3.36672	up	1.03072	up	1.01238	up	1.05887	up	1.26273	up	1.19958	down	1.07797	down	1.01375	down	1.03765	down	1.50513	down	1.26872	down		310.83	310.83	616.504	1062.25	482.184	1046.48	320.378	314.678	329.13	392.495	259.115	288.346	306.614	299.55	206.513	244.995		-0.0548363	-0.0548363
1459668_at		1.14605	up	2.872	up	1.19254	up	3.35977	up	1.35079	up	1.90871	up	1.15163	down	1.35782	up	1.05514	up	1.05966	down	1.0539	up	1.01306	down	1.04032	down	1.05762	up		21.3923	21.3923	24.5167	61.4387	25.5112	71.8732	28.8965	40.8317	18.5756	29.0468	22.572	20.1879	22.5454	21.1166	20.5633	22.6249		-0.0961978	-0.0961978
1448147_at	Tnfrsf19	1.59446	down	3.12233	down	1.67735	down	3.35491	down	1.30072	down	2.59891	down	1.3452	up	1.38631	down	1.27756	up	1.1502	down	1.02385	up	1.14731	up	1.11696	up	1.19392	up		2193.22	2193.22	1375.53	702.431	1307.55	653.733	1686.16	843.9	2950.32	1582.05	2801.98	1906.81	2245.53	2516.3	2449.74	2618.52		0.117517	0.117517
1420124_s_at	Tcta	1.68514	down	3.02109	down	1.71024	down	3.35049	down	1.03744	down	1.21797	down	1.06689	down	1.46019	down	1.33044	down	1.21096	down	1.23188	down	1.19619	down	1.22924	down	1.09078	down		721.089	721.089	427.91	238.685	421.632	215.219	695.065	592.043	675.882	493.834	541.992	595.468	585.356	602.819	586.613	661.079		0.279307	0.279307
1424852_at	Mef2c	1.51133	down	2.24908	down	1.91811	down	3.34971	down	1.35733	down	2.67124	down	1.18068	up	1.51031	down	1.40837	up	1.12955	up	1.08644	down	1.15491	up	1.09303	up	1.04898	up		619.247	619.247	409.736	275.334	322.843	184.866	456.224	231.821	731.135	410.013	872.128	699.469	569.977	715.172	676.859	649.576		0.118193	0.118193
1447213_at		1.10439	down	2.24041	up	1.08684	down	3.34673	up	1.00949	up	1.2629	up	1.41432	down	1.44259	up	1.26842	down	1.03442	up	1.22183	down	1.02108	down	1.0404	up	1.00425	up		225.057	225.057	203.784	504.22	207.074	753.204	227.192	284.224	159.127	324.665	177.431	232.803	184.197	220.41	234.15	226.013		0.00237155	0.00237155
1450446_a_at	Socs1	1.15136	up	2.98655	up	1.36633	up	3.3445	up	1.56604	up	2.02774	up	1.10973	down	1.69639	up	1.02359	down	1.29	up	1.0834	down	1.03101	up	1.0294	up	1.09095	up		102.002	102.002	117.441	304.635	139.368	341.146	159.739	206.834	91.9165	173.035	99.6513	131.583	94.1501	105.165	105.001	111.279		-0.172443	-0.172443
1428378_at	Zc3hav1	1.79994	up	2.48234	up	1.5791	up	3.33821	up	1.04393	up	1.5028	up	1.12995	up	1.77747	up	1.04551	up	1.52093	up	1.09592	up	1.11501	up	1.05065	up	1.16025	up		287.685	287.685	517.816	714.132	454.284	960.356	300.323	432.333	325.071	511.352	300.778	437.55	315.281	320.771	302.256	333.788		-0.322929	-0.322929
1454824_s_at	Mtus1	1.18125	down	3.07018	down	1.42222	down	3.33652	down	1.31407	down	2.02855	down	1.05475	down	1.50555	down	1.30848	down	1.24493	down	1.23777	up	1.08681	up	1.15405	down	1.33824	down		1298.84	1298.84	1099.55	423.051	913.247	389.28	988.413	640.281	1231.42	862.701	992.632	1043.31	1607.67	1411.59	1125.47	970.557		0.298718	0.298718
1428411_at	1700020I14Rik	1.80014	down	2.44591	down	1.96363	down	3.33404	down	1.17864	down	1.47301	down	1.04679	down	1.38315	down	1.07358	up	1.09937	down	1.12954	down	1.09359	down	1.07474	down	1.08129	down		984.475	984.475	546.887	402.499	501.356	295.28	835.266	668.341	940.474	711.763	1056.92	895.494	871.572	900.219	916.009	910.461		0.187096	0.187096
1423614_at	Lrrc8c	2.02209	up	2.87208	up	2.31945	up	3.32884	up	2.10101	up	2.56024	up	1.76195	up	2.74705	up	1.99533	up	2.43631	up	1.19231	up	1.51406	up	1.54526	up	1.54138	up		74.732	74.732	151.115	214.636	173.337	248.771	157.012	191.332	131.674	205.292	149.115	182.071	89.1035	113.149	115.48	115.19		-0.974978	-0.974978
1435477_s_at	Fcgr2b	1.95803	up	2.33167	up	2.16266	up	3.3284	up	2.49493	up	5.68999	up	4.78515	up	5.21436	up	3.93613	up	7.66559	up	1.52412	up	2.5999	up	1.43808	up	2.39332	up		444.079	444.079	869.52	1035.44	960.391	1478.07	1107.94	2526.8	2124.98	2315.58	1747.95	3404.13	676.831	1154.56	638.619	1062.82		-1.32291	-1.32291
1416304_at	Litaf	1.44965	up	3.00252	up	2.06748	up	3.32464	up	2.20341	up	3.52894	up	1.19044	up	2.12303	up	1.09688	up	1.639	up	1.27717	down	1.01579	up	1.17774	down	1.0033	down		1054.68	1054.68	1528.92	3166.71	2180.53	3506.44	2323.9	3721.91	1255.54	2239.12	1156.86	1728.63	825.795	1071.34	895.514	1051.21		-0.511257	-0.511257
1418635_at	Etv3	1.40241	up	3.04926	up	1.54201	up	3.32142	up	1.29317	up	1.27417	up	1.18198	up	1.24555	up	1.05648	up	1.38403	up	1.18932	up	1.18587	up	1.01535	up	1.09196	up		203.769	203.769	285.768	621.344	314.213	676.804	263.508	259.637	240.851	253.805	215.279	282.022	242.346	241.643	206.898	222.508		-0.265046	-0.265046
1460603_at	Samd9l	1.111	down	2.11118	up	1.17122	down	3.32058	up	1.24825	up	2.03075	up	2.09283	up	2.88923	up	2.07912	up	3.25962	up	1.43862	up	1.95102	up	1.65268	up	1.92279	up		459.189	459.189	413.312	969.432	392.06	1524.78	573.184	932.497	961.007	1326.7	954.708	1496.78	660.599	895.886	758.892	882.926		-0.724806	-0.724806
1437829_s_at	Eef2k	1.67572	down	2.3353	down	1.77672	down	3.31734	down	1.13249	down	1.62603	down	1.23849	down	1.17213	down	1.57582	down	1.98474	down	1.30733	down	1.63024	down	1.51366	down	1.75775	down		535.392	535.392	319.5	229.261	301.338	161.392	472.755	329.262	432.294	456.769	339.754	269.754	409.53	328.414	353.707	304.589		0.667468	0.667468
1419764_at	Chi3l3	1.75943	up	2.17364	up	1.99744	up	3.31676	up	3.49831	up	32.1386	up	4.33922	up	7.7684	up	1.30943	up	4.48478	up	1.21973	down	1.88328	up	1.28143	down	1.74929	up		95.9495	95.9495	168.816	208.56	191.653	318.241	335.661	3083.68	416.346	745.374	125.64	430.312	78.6644	180.7	74.877	167.844		-1.06225	-1.06225
1454945_at	Cep97	1.74168	down	2.41836	down	1.85627	down	3.31188	down	1.1532	down	1.4914	down	1.02393	up	1.33219	down	1.20202	up	1.11516	down	1.14121	down	1.21691	down	1.11621	down	1.21517	down		330.722	330.722	189.886	136.755	178.165	99.8591	286.787	221.752	338.635	248.254	397.535	296.569	289.799	271.772	296.289	272.16		0.246391	0.246391
1440831_at	Bach1	2.57321	up	3.43842	up	2.2138	up	3.31062	up	1.50044	up	3.04006	up	1.48194	up	2.72822	up	1.77175	up	2.2879	up	1.38235	up	1.51679	up	1.18869	up	1.37668	up		393.971	393.971	1013.77	1354.64	872.173	1304.29	591.13	1197.7	583.842	1074.84	698.019	901.364	544.604	597.571	468.311	542.373		-0.740119	-0.740119
1437870_at	Slco4c1	1.65235	down	3.22197	down	2.68056	down	3.29247	down	2.24291	down	1.84111	down	1.20737	up	1.82569	down	1.08534	up	1.06311	down	1.88574	up	1.16052	up	1.49126	up	1.22762	up		121.439	121.439	73.4947	37.691	45.3037	36.8839	54.1436	65.9598	146.622	66.5171	131.804	114.231	229.003	140.933	181.097	149.082		0.0613601	0.0613601
1422650_a_at	Riok3	1.62392	up	2.27656	up	2.01886	up	3.29202	up	2.30195	up	3.88229	up	1.95124	up	2.66903	up	1.76772	up	2.00387	up	1.33104	up	1.24651	up	1.26105	up	1.34327	up		355.851	355.851	577.875	810.117	718.415	1171.47	819.153	1381.52	694.351	949.777	629.045	713.078	473.651	443.571	448.748	478.005		-0.865439	-0.865439
1439774_at	Prrx1	1.59589	down	2.06313	down	1.39036	down	3.28766	down	1.68851	up	1.27875	up	1.9767	up	1.26363	up	1.90219	up	1.08457	up	1.14803	up	1.54262	up	1.29138	up	1.19784	up		200.099	200.099	125.384	96.9879	143.919	60.8636	337.869	255.876	395.535	252.851	380.627	217.021	229.719	308.675	258.404	239.686		-0.16087	-0.16087
1450460_at	Aqp3	1.18016	up	3.04735	up	1.04754	up	3.28738	up	1.49642	up	2.56231	up	1.47391	up	3.66721	up	1.23718	up	1.9837	up	1.56291	up	1.65768	up	1.43119	up	1.72074	up		302.268	302.268	356.723	921.116	316.637	993.667	452.32	774.504	445.514	1108.48	373.959	599.609	472.416	501.063	432.603	520.124		-0.710958	-0.710958
1429144_at	Gpcpd1	1.98332	up	2.95268	up	1.90555	up	3.28344	up	1.43396	up	1.86798	up	1.70348	up	1.82745	up	1.60581	up	1.82193	up	1.19817	up	1.17188	up	1.28383	up	1.41507	up		880.599	880.599	1746.51	2600.13	1678.02	2891.39	1262.74	1644.94	1500.08	1609.25	1414.08	1604.39	1055.1	1031.96	1130.53	1246.11		-0.704859	-0.704859
1439096_at	Ddo	1.43746	down	1.9722	down	2.05268	down	3.28288	down	1.35047	down	1.59005	down	1.15292	down	1.81735	down	1.19959	down	2.19176	down	1.32519	up	1.06469	down	1.40811	down	1.38554	down		933.191	933.191	649.196	473.173	454.62	284.26	691.015	586.893	809.414	513.491	777.927	425.772	1236.65	876.487	662.724	673.523		0.525094	0.525094
1426640_s_at	Trib2	1.75462	down	2.85309	down	1.89798	down	3.28144	down	1.34878	down	2.14581	down	1.32769	down	1.91574	down	1.32869	down	1.77603	down	1.13337	down	1.33173	down	1.28375	down	1.40712	down		1325.8	1325.8	755.603	464.689	698.53	404.028	982.958	617.854	998.574	692.055	997.82	746.493	1169.78	995.542	1032.75	942.204		0.521567	0.521567
1455428_at	Fam53b	2.08262	down	2.56426	down	1.62941	down	3.27992	down	1.01579	up	1.64965	down	1.16003	down	1.71608	down	1.17503	down	1.1442	down	1.12324	down	1.19919	down	1.25363	down	1.25925	down		378.944	378.944	181.956	147.779	232.565	115.535	384.927	229.712	326.669	220.82	322.497	331.187	337.368	316.001	302.277	300.929		0.444403	0.444403
1421473_at	Il1a	1.01946	up	2.88917	up	1.02593	down	3.27303	up	1.23766	down	5.59	up	1.06154	down	2.01413	up	1.09422	down	1.88043	up	1.17607	down	1.16096	down	1.13465	down	1.07775	down		75.0575	75.0575	76.5184	216.854	73.1602	245.666	60.6448	419.571	70.706	151.176	68.5942	141.14	63.8206	64.6513	66.1504	69.6428		0.0151815	0.0151815
1425767_a_at	Six4	1.99495	down	3.36142	down	1.9685	down	3.27216	down	1.28236	down	2.18879	down	1.07758	down	1.38353	down	1.20033	down	1.33899	down	1.23956	up	1.01111	up	1.21211	up	1.09184	down		836.006	836.006	419.061	248.706	424.692	255.491	651.927	381.949	775.821	604.255	696.481	624.357	1036.27	845.297	1013.33	765.686		0.276173	0.276173
1428989_at	0710001D07Rik	1.64071	down	2.25962	down	1.81651	down	3.26801	down	1.26196	up	1.05854	up	1.14214	up	1.27651	down	1.36699	up	1.17629	down	1.19836	up	1.08252	up	1.16385	up	1.03339	up		196.757	196.757	119.922	87.0753	108.316	60.2069	248.3	208.274	224.725	154.137	268.964	167.269	235.786	212.993	228.995	203.327		-0.0631952	-0.0631952
1421821_at	Ldlr	3.96402	up	3.97351	up	2.95058	up	3.26584	up	2.51984	up	1.43517	up	1.04666	up	1.55626	up	1.07544	down	1.43463	down	1.34558	down	1.80485	down	1.15057	down	1.50727	down		290.387	290.387	1151.1	1153.86	856.809	948.357	731.728	416.756	303.937	451.916	270.017	202.412	215.809	160.892	252.385	192.657		-0.0705905	-0.0705905
1422124_a_at	Ptprc	1.59308	up	2.92665	up	1.12867	up	3.26263	up	1.59198	up	5.96271	up	2.95931	up	4.90342	up	2.58177	up	4.81829	up	1.69202	up	2.515	up	1.74599	up	2.82663	up		591.002	591.002	941.512	1729.66	667.044	1928.22	940.866	3523.98	1748.96	2897.93	1525.83	2847.62	999.988	1486.37	1031.88	1670.55		-1.33056	-1.33056
1436475_at	Nr2f2	1.3956	down	2.56341	down	1.47283	down	3.25923	down	1.24629	down	1.80282	down	1.138	down	1.45921	down	1.13715	down	1.33377	down	1.01835	up	1.19284	down	1.19842	down	1.40203	down		466.041	466.041	333.936	181.805	316.425	142.991	373.941	258.506	409.526	319.378	409.831	349.417	474.591	390.699	388.878	332.403		0.421194	0.421194
1450259_a_at	Stat5a	1.42472	down	2.60421	up	1.38666	up	3.25784	up	1.71333	up	2.26143	up	1.03953	down	1.45702	up	1.09632	down	1.11677	up	1.0724	up	1.11787	up	1.00369	up	1.1281	up		55.9324	55.9324	39.2586	145.66	77.5591	182.219	95.8305	126.487	53.8056	81.4945	51.0185	62.4636	59.9821	62.525	56.1385	63.0975		-0.279886	-0.279886
1422046_at	Itgam	1.08884	up	2.29746	up	1.62068	up	3.24742	up	4.58123	up	25.1539	up	5.10229	up	14.2742	up	4.30929	up	9.84528	up	1.93811	up	2.65718	up	1.31856	up	2.30842	up		65.8379	65.8379	71.6868	151.26	106.702	213.803	301.618	1656.08	335.924	939.785	283.715	648.193	127.601	174.943	86.8111	151.982		-1.3759	-1.3759
1448325_at	Ppp1r15a	1.81603	up	4.34872	up	1.80648	up	3.24108	up	1.50406	up	1.69117	up	1.31947	down	1.09967	down	1.31577	down	1.16039	down	1.16989	down	1.43128	down	1.1728	down	1.16442	down		728.067	728.067	1322.19	3166.16	1315.24	2359.72	1095.06	1231.29	551.789	662.075	553.341	627.436	622.339	508.681	620.795	625.264		0.0604448	0.0604448
1431890_a_at	Mllt3	1.48275	down	2.28649	down	1.67503	down	3.23971	down	1.22997	down	1.85792	down	1.13448	down	1.31785	down	1.05296	down	1.38875	down	1.26714	up	1.01762	down	1.05237	up	1.08692	down		621.925	621.925	419.439	272	371.291	191.969	505.642	334.742	548.201	471.922	590.644	447.831	788.067	611.158	654.494	572.19		0.271829	0.271829
1418888_a_at	Sepx1	1.24289	up	2.8543	up	1.27714	up	3.23801	up	2.23581	up	8.42886	up	2.4661	up	5.00539	up	1.92983	up	4.67631	up	1.35854	up	1.75925	up	1.2917	up	1.70533	up		658.829	658.829	818.855	1880.5	841.416	2133.3	1473.02	5553.18	1624.74	3297.7	1271.43	3080.89	895.049	1159.05	851.009	1123.52		-0.831719	-0.831719
1419607_at	Tnf	1.19799	up	2.79281	up	1.08779	up	3.23657	up	1.06204	down	3.70826	up	1.01027	down	2.45024	up	1.06433	down	1.84158	up	1.0246	down	1.09165	up	1.0015	up	1.13037	up		195.659	195.659	234.397	546.439	212.836	633.265	184.23	725.555	193.669	479.413	183.833	360.322	190.961	213.59	195.952	221.167		-0.102944	-0.102944
1419721_at	Niacr1	1.35573	up	3.08515	up	1.44885	up	3.23644	up	1.68103	up	7.08653	up	1.34155	up	3.11343	up	1.18998	up	2.42673	up	1.11626	up	1.02847	down	1.12353	up	1.11147	up		512.409	512.409	694.691	1580.86	742.406	1658.38	861.375	3631.2	687.423	1595.35	609.755	1243.48	571.982	498.226	575.706	569.527		-0.454318	-0.454318
1434380_at	Gbp7	1.04305	down	2.58433	up	1.67784	down	3.23458	up	1.16886	up	1.62758	up	1.97007	up	3.83973	up	1.97481	up	3.96025	up	1.22374	up	2.26647	up	1.35143	up	2.05007	up		191.61	191.61	183.702	495.184	114.201	619.78	223.966	311.861	377.485	735.733	378.395	758.824	234.48	434.278	258.948	392.815		-0.616113	-0.616113
1449091_at	Cldn8	1.60774	down	2.71478	down	2.20348	down	3.23229	down	2.04984	down	4.17551	down	1.01807	up	2.21417	down	1.01209	down	1.36447	down	1.35845	up	1.01999	down	1.42443	up	1.00412	down		2059.38	2059.38	1280.92	758.58	934.603	637.127	1004.66	493.204	2096.58	930.09	2034.78	1509.29	2797.56	2019.02	2933.44	2050.92		0.235415	0.235415
1453139_at	Nudt12	1.683	down	3.05054	down	1.98242	down	3.22748	down	1.25639	down	1.42793	down	1.47455	up	1.36913	down	1.13295	up	1.06786	down	1.5878	up	1.29457	up	1.09029	up	1.05514	down		136.275	136.275	80.9713	44.6722	68.7416	42.2232	108.465	95.4352	200.944	99.5335	154.393	127.615	216.376	176.417	148.578	129.153		0.0774374	0.0774374
1454855_at	Magi2	1.59585	down	2.66701	down	1.74443	down	3.22737	down	1.3828	down	2.04626	down	1.26764	down	2.21158	down	1.31111	down	1.42888	down	1.02212	down	1.17781	down	1.10522	down	1.366	down		162.156	162.156	101.611	60.8007	92.9561	50.2439	117.267	79.2451	127.919	73.3211	123.678	113.484	158.647	137.675	146.718	118.709		0.351228	0.351228
1450318_a_at	P2ry2	1.6685	up	3.30674	up	2.08081	up	3.22706	up	1.66712	up	3.11792	up	1.36291	up	1.59341	up	1.01493	up	1.20713	up	1.03703	up	1.01045	up	1.08471	down	1.06863	down		115.374	115.374	192.501	381.512	240.072	372.319	192.342	359.727	157.244	183.838	117.096	139.271	119.646	116.58	106.364	107.965		-0.387247	-0.387247
1453137_at	Fbxo30	2.60332	up	3.38466	up	2.40802	up	3.21667	up	2.14505	up	2.54396	up	1.79128	up	1.99468	up	1.99379	up	1.79757	up	1.34769	up	1.58335	up	1.4984	up	1.69846	up		97.7709	97.7709	254.529	330.921	235.435	314.497	209.724	248.725	175.135	195.021	194.935	175.75	131.765	154.805	146.499	166.06		-0.895568	-0.895568
1432281_a_at	Itgb6	1.17282	up	1.95352	up	1.44544	up	3.21329	up	1.30738	up	2.47975	up	1.16532	up	1.9817	up	1.25543	up	1.41969	up	1.91105	up	1.83257	up	1.90978	up	2.01037	up		66.4754	66.4754	77.964	129.861	96.086	213.605	86.9084	164.843	77.4651	131.734	83.4555	94.3746	127.038	121.821	126.954	133.641		-0.759788	-0.759788
1416701_at	Rnd3	1.07992	down	2.64923	up	1.6242	up	3.21078	up	2.17726	up	1.77824	up	1.41058	up	1.35046	up	1.65661	up	1.45693	up	1.41498	up	1.58732	up	1.46169	up	1.35216	up		492.406	492.406	455.964	1304.49	799.765	1581.01	1072.09	875.616	694.579	664.974	815.725	717.4	696.745	781.606	719.742	665.813		-0.573982	-0.573982
1419387_s_at	Muc13	1.69219	up	2.15767	up	2.32519	up	3.21021	up	3.65169	up	9.89618	up	1.55684	up	4.72368	up	1.45298	up	2.64617	up	1.21972	up	1.82926	up	1.22543	up	2.16872	up		203.797	203.797	344.864	439.727	473.868	654.232	744.204	2016.82	317.281	962.673	296.113	539.282	248.576	372.799	249.738	441.979		-0.877364	-0.877364
1433933_s_at	Slco2b1	1.11218	up	1.90127	down	1.30545	down	3.20945	down	1.25788	down	5.31601	down	1.50645	down	2.56946	down	1.84656	down	2.31711	down	1.78789	down	1.49026	down	1.50225	down	1.62459	down		254.177	254.177	282.691	133.688	194.704	79.1965	202.068	47.8135	168.726	98.9226	137.649	109.696	142.166	170.559	169.198	156.456		0.693234	0.693234
1436566_at	Rab40b	1.36549	down	2.76551	down	1.60849	down	3.20716	down	1.24908	down	2.29914	down	1.03007	down	1.98524	down	1.46544	down	1.40442	down	1.24982	up	1.09657	down	1.10963	down	1.41684	down		130.239	130.239	95.3791	47.0942	80.9701	40.609	104.268	56.6471	126.438	65.6037	88.8737	92.7353	162.776	118.77	117.371	91.9222		0.363093	0.363093
1416246_a_at	Coro1a	1.41214	down	2.64007	up	1.48276	up	3.20494	up	3.11136	up	9.91236	up	3.05582	up	5.03421	up	1.65588	up	3.18347	up	1.35955	up	1.94165	up	1.25183	up	2.23393	up		395.376	395.376	279.984	1043.82	586.246	1267.16	1230.16	3919.11	1208.2	1990.41	654.695	1258.67	537.533	767.68	494.942	883.243		-1.10994	-1.10994
1420136_a_at		1.21312	down	4.01151	down	1.59793	down	3.20429	down	1.07833	up	2.47544	down	1.33723	down	2.48915	down	1.49477	down	1.88087	down	1.21907	down	1.59269	down	1.89931	down	2.27062	down		127.239	127.239	104.885	31.7184	79.6273	39.709	137.205	51.4004	95.1507	51.1174	85.1227	67.649	104.374	79.8894	66.9922	56.0371		0.795287	0.795287
1437636_at	Pydc4	1.04243	up	1.95523	up	1.3373	down	3.19946	up	1.31019	down	1.35196	down	1.40559	up	6.80776	up	1.01091	up	7.10943	up	1.0205	down	1.82571	up	1.16366	down	1.36789	up		76.3928	76.3928	79.6341	149.366	57.1247	244.416	58.3065	56.5051	107.377	520.063	77.2264	543.109	74.8579	139.471	65.6486	104.497		-0.051882	-0.051882
1438915_at	6720401G13Rik	2.23775	down	2.08881	down	2.05277	down	3.19824	down	1.17524	down	2.76296	down	1.96972	down	4.18117	down	2.78068	down	3.05699	down	2.99182	down	2.96544	down	2.51259	down	2.93386	down		240.136	240.136	107.311	114.963	116.981	75.0837	204.33	86.9127	121.914	57.4328	86.3588	78.5531	80.2643	80.9783	95.5732	81.8498		1.27274	1.27274
1449360_at	Csf2rb2	2.6578	up	3.11583	up	2.26365	up	3.19755	up	1.59122	up	5.34514	up	1.52679	up	3.74934	up	1.28178	up	2.66679	up	1.06503	down	1.04686	up	1.23845	down	1.04682	up		144.394	144.394	383.769	449.906	326.856	461.705	229.762	771.803	220.459	541.381	185.081	385.067	135.577	151.16	116.592	151.154		-0.68424	-0.68424
1418718_at	Cxcl16	1.76067	up	3.55034	up	1.75497	up	3.1921	up	1.83379	up	2.65916	up	1.78198	up	1.78951	up	1.70904	up	2.47223	up	1.53091	up	1.76251	up	1.58604	up	2.05012	up		630.454	630.454	1110.02	2238.32	1106.43	2012.47	1156.12	1676.47	1123.46	1128.2	1077.47	1558.62	965.167	1111.18	999.923	1292.51		-0.850278	-0.850278
1455633_at	Zfp647	2.48992	down	3.19509	down	1.63884	down	3.18764	down	1.17216	down	1.29842	down	1.35294	up	1.02276	up	1.63447	up	1.35466	up	1.70386	up	1.71508	up	1.59998	up	1.35919	up		133.106	133.106	53.458	41.6595	81.2195	41.7569	113.556	102.514	180.084	136.136	217.557	180.314	226.794	228.287	212.967	180.917		-0.110359	-0.110359
1448620_at	Fcgr3	1.80974	up	2.46681	up	1.96658	up	3.18605	up	2.40099	up	6.94156	up	4.16194	up	3.85593	up	3.69841	up	5.47668	up	1.89534	up	2.57633	up	1.68023	up	2.29417	up		413.655	413.655	748.607	1020.41	813.484	1317.93	993.179	2871.41	1721.61	1595.02	1529.86	2265.45	784.016	1065.71	695.035	948.993		-1.33702	-1.33702
1452785_at	1700034H14Rik	1.68434	down	2.5098	down	1.57917	down	3.18548	down	1.27194	up	1.21501	up	1.97376	up	1.19035	up	2.11716	up	1.67414	up	1.26191	up	1.36519	up	1.24378	up	1.35146	up		295.979	295.979	175.724	117.929	187.427	92.915	376.468	359.618	584.192	352.318	626.634	495.51	373.499	404.068	368.134	400.002		-0.314508	-0.314508
1449143_at	Rtp4	1.12367	down	1.96642	up	1.04764	down	3.18064	up	1.34306	up	1.82308	up	1.75913	up	2.92988	up	1.23831	up	3.05093	up	1.02491	down	1.37626	up	1.06423	up	1.1827	up		29.773	29.773	26.4961	58.5464	28.4192	94.6972	39.9871	54.2785	52.3747	87.2314	36.8683	90.8355	29.0494	40.9755	31.6854	35.2125		-0.410817	-0.410817
1418261_at	Syk	1.40761	up	2.18298	up	1.21541	up	3.1772	up	1.14405	up	4.72536	up	1.06125	up	2.1154	up	1.07863	down	1.7419	up	1.25345	down	1.03977	down	1.53462	down	1.06868	down		237.533	237.533	334.354	518.529	288.699	754.69	271.751	1122.43	252.083	502.478	220.216	413.759	189.503	228.449	154.783	222.269		-0.186901	-0.186901
1431010_a_at	Rdh12	1.06891	up	2.60665	up	1.14806	up	3.17572	up	1.26557	down	3.57704	up	1.27997	down	1.2098	up	1.19412	down	1.10004	up	1.5399	down	1.34344	down	1.22281	down	1.07659	down		97.5966	97.5966	104.322	254.4	112.047	309.939	77.1167	349.107	76.2494	118.073	81.7312	107.361	63.3784	72.6466	79.8136	90.6532		0.00152564	0.00152564
1457266_at	Slc38a6	1.50387	down	2.09944	down	1.82785	down	3.17336	down	1.21606	down	1.90429	down	1.51734	down	1.80737	down	1.58775	down	1.48495	down	1.81371	down	1.77577	down	1.91425	down	1.81873	down		656.998	656.998	436.87	312.939	359.437	207.035	540.266	345.009	432.992	363.51	413.793	442.438	362.24	369.979	343.214	361.24		0.806422	0.806422
1417423_at	Grina	1.1726	down	2.55543	up	1.78962	up	3.16866	up	2.23666	up	4.40038	up	1.25916	up	2.53018	up	1.22479	down	1.71714	up	1.35108	down	1.09729	down	1.2345	down	1.02125	down		881.001	881.001	751.324	2251.34	1576.66	2791.59	1970.5	3876.74	1109.32	2229.09	719.309	1512.8	652.072	802.887	713.649	862.668		-0.416731	-0.416731
1425412_at	Nlrp3	1.30961	up	2.43543	up	1.1003	up	3.16384	up	1.42849	down	2.92406	up	1.29489	down	1.47348	up	1.34367	down	1.07163	up	1.10624	down	1.09221	down	1.10988	down	1.29216	down		303.627	303.627	397.634	739.464	334.082	960.629	212.552	887.824	234.481	447.388	225.968	325.375	274.468	277.993	273.569	234.976		0.0206985	0.0206985
1417791_a_at	Zfml	1.48937	down	1.85043	down	1.81927	down	3.1635	down	1.15897	down	1.08955	down	1.69256	up	1.24891	down	1.7235	up	1.36743	up	1.25653	up	1.06754	up	1.2185	up	1.0534	up		551.519	551.519	370.302	298.049	303.154	174.338	475.868	506.188	933.477	441.599	950.543	754.163	693.001	588.768	672.025	580.968		0.00861549	0.00861549
1448890_at	Klf2	2.28043	up	3.05509	up	1.62866	up	3.1602	up	1.62681	up	2.60091	up	1.26327	down	1.78197	up	1.39729	down	1.19546	down	1.59129	down	1.51349	down	1.57374	down	1.4154	down		398.683	398.683	909.168	1218.01	649.319	1259.92	648.58	1036.94	315.597	710.443	285.327	333.499	250.541	263.419	253.334	281.675		-0.0529671	-0.0529671
1423084_at	B3galt2	1.07683	up	2.98081	down	1.28884	down	3.15276	down	1.84111	down	1.81715	down	2.16567	up	1.3256	down	1.33717	up	1.42774	down	2.93799	up	2.26404	up	1.27895	up	1.22261	up		196.456	196.456	211.551	65.9069	152.429	62.3124	106.705	108.112	425.459	148.201	262.696	137.599	577.185	444.784	251.258	240.189		0.000727654	0.000727654
1435308_at	Fut9	1.15791	down	2.00616	down	1.34244	down	3.15	down	1.05442	up	1.67076	down	1.24445	up	1.03305	down	1.16161	up	1.03051	up	1.05902	up	1.24341	down	1.00392	down	1.11607	down		167.843	167.843	144.954	83.6639	125.029	53.2835	176.978	100.459	208.872	162.473	194.968	172.964	177.749	134.987	167.189	150.388		0.114928	0.114928
1416592_at	Glrx	1.28998	up	2.06899	up	1.68777	up	3.14973	up	2.66342	up	8.98051	up	4.28842	up	8.47538	up	3.23107	up	7.5031	up	1.54135	up	2.12449	up	1.62412	up	2.1743	up		222.049	222.049	286.438	459.418	374.768	699.394	591.41	1994.11	952.24	1881.95	717.456	1666.06	342.255	471.742	360.635	482.802		-1.12055	-1.12055
1458668_at	Tpd52	1.07182	down	1.93594	up	1.52793	up	3.14472	up	2.23153	up	6.06213	up	1.5212	up	3.5933	up	1.43955	up	2.49488	up	1.14816	up	1.4144	up	1.27972	up	1.25236	up		112.467	112.467	104.931	217.729	171.842	353.677	250.973	681.788	171.085	404.127	161.901	280.592	129.13	159.073	143.927	140.849		-0.53723	-0.53723
1418722_at	Ngp	1.43026	up	1.7484	up	1.0437	up	3.13258	up	1.62356	down	2.56524	up	1.08466	down	1.9061	down	1.65518	down	1.003	up	1.36441	down	1.614	up	1.02082	down	1.66255	up		359.692	359.692	514.454	628.887	375.412	1126.76	221.545	922.697	331.616	188.706	217.313	360.773	263.625	580.542	352.357	598.008		-0.15985	-0.15985
1455500_at	Rnf213	1.01112	down	2.39156	up	1.17668	down	3.13105	up	1.22599	up	1.24346	up	1.42017	up	2.58467	up	1.10222	up	2.91184	up	1.02908	down	1.60102	up	1.09413	up	1.23979	up		713.483	713.483	705.637	1706.34	606.354	2233.95	874.724	887.188	1013.27	1844.12	786.413	2077.55	693.319	1142.3	780.646	884.568		-0.25494	-0.25494
1416855_at	Gas1	1.33322	down	1.89918	down	1.23923	down	3.12832	down	1.61643	down	2.3162	down	1.09171	down	1.35801	down	1.36829	down	1.4003	down	1.0401	down	1.05039	up	1.00845	down	1.01504	down		1571.55	1571.55	1178.76	827.492	1268.17	502.362	972.235	678.505	1439.53	1157.25	1148.55	1122.3	1510.97	1650.74	1558.38	1548.27		0.346789	0.346789
1418219_at	Il15	1.01741	up	2.27726	up	1.24979	down	3.12554	up	1.17608	down	2.34141	up	1.24174	up	2.82378	up	1.14721	up	2.22554	up	1.17256	up	1.27916	up	1.43244	up	1.48159	up		78.874	78.874	80.2472	179.617	63.1095	246.524	67.0651	184.677	97.9411	222.723	90.4853	175.537	92.4846	100.893	112.983	116.859		-0.364196	-0.364196
1423326_at	Entpd1	1.39628	up	2.4819	up	1.65834	up	3.11665	up	2.04479	up	5.11077	up	2.49301	up	3.01644	up	2.27126	up	2.73848	up	1.42168	up	2.06671	up	1.84213	up	2.24958	up		187.58	187.58	261.914	465.555	311.07	584.62	383.562	958.676	467.638	565.823	426.041	513.684	266.678	387.672	345.545	421.976		-1.07879	-1.07879
1435864_a_at	1810063B05Rik	1.73778	down	2.45648	down	1.76032	down	3.11017	down	1.06928	up	1.03209	up	1.51569	up	1.13291	down	1.5973	up	1.14184	up	1.43756	up	1.19853	up	1.39467	up	1.22358	up		659.74	659.74	379.645	268.571	374.785	212.123	705.446	680.913	999.96	582.339	1053.8	753.317	948.418	790.717	920.121	807.241		-0.0903249	-0.0903249
1460271_at	Trem3	1.41631	up	2.20828	up	1.28563	up	3.10961	up	1.0052	up	13.6572	up	1.23002	up	5.94742	up	1.11755	down	4.14456	up	1.04827	down	1.15097	up	1.07267	down	1.14669	up		86.1355	86.1355	121.995	190.211	110.738	267.848	86.5834	1176.37	105.949	512.284	77.0754	356.994	82.1693	99.1395	80.2999	98.7704		-0.244642	-0.244642
1423555_a_at	Ifi44	1.02769	up	2.09329	up	1.58198	down	3.10698	up	1.11693	down	1.63768	down	1.82475	up	2.77027	up	1.69352	up	4.82795	up	1.44116	up	2.69054	up	1.35156	up	1.87269	up		149.5	149.5	153.64	312.947	94.5015	464.493	133.849	91.2878	272.8	414.156	253.181	721.778	215.453	402.235	202.059	279.967		-0.466885	-0.466885
1441214_at	Exph5	1.23971	down	2.62506	down	1.40671	down	3.10358	down	1.11119	down	1.91325	down	1.42331	up	1.25858	down	1.45466	up	1.08966	up	1.50626	up	1.116	up	1.4878	up	1.22742	up		842.485	842.485	679.583	320.939	598.904	271.456	758.185	440.343	1199.12	669.392	1225.53	918.023	1269.01	940.216	1253.45	1034.08		0.0376492	0.0376492
1424638_at	Cdkn1a	1.79525	up	3.69125	up	2.12708	up	3.1005	up	1.57096	up	1.80381	up	1.19982	down	1.26161	up	1.23754	up	1.51266	up	1.04961	down	1.10552	up	1.35418	down	1.03607	down		999.551	999.551	1794.45	3689.6	2126.12	3099.11	1570.25	1803	833.084	1261.04	1236.98	1511.98	952.304	1105.03	738.121	964.75		-0.338691	-0.338691
1442542_at	Eya4	1.28122	down	2.15795	down	1.61655	down	3.09949	down	1.37543	down	1.92891	down	1.01356	up	1.47025	down	1.05009	down	1.12179	down	1.09625	up	1.00264	down	1.15365	down	1.26072	down		857.671	857.671	669.416	397.447	530.555	276.713	623.565	444.639	869.303	583.351	816.758	764.554	940.223	855.413	743.442	680.302		0.211496	0.211496
1458500_at	AU021034	1.64097	down	2.21572	down	1.73109	down	3.09694	down	1.0178	up	1.31274	down	1.07049	down	1.599	down	1.06174	up	1.28761	down	1.03133	up	1.24331	down	1.1495	up	1.01892	up		1723.83	1723.83	1050.49	778.001	995.804	556.623	1754.52	1313.16	1610.32	1078.07	1830.26	1338.78	1777.84	1386.48	1981.54	1756.45		0.119233	0.119233
1453345_at	Nipal1	1.89797	up	3.22558	up	1.6061	up	3.09654	up	1.21379	down	1.04273	down	1.27084	down	1.28286	down	1.21859	down	1.1439	down	1.1434	down	1.00221	down	1.13354	down	1.05605	up		89.0057	89.0057	168.93	287.095	142.952	275.61	73.3286	85.3582	70.037	69.3806	73.0397	77.8089	77.8434	88.8097	78.5203	93.9943		0.0249567	0.0249567
1457753_at	Tlr13	1.78328	up	2.30202	up	1.63003	up	3.09523	up	2.33001	up	10.075	up	3.96981	up	8.02084	up	3.048	up	7.29041	up	1.88737	up	2.94855	up	1.71353	up	2.29971	up		164.188	164.188	292.793	377.964	267.63	508.198	382.559	1654.19	651.794	1316.92	500.444	1197	309.883	484.116	281.341	377.585		-1.2522	-1.2522
1441109_at	5430414B12Rik	1.98415	down	2.59228	down	2.22781	down	3.09363	down	1.14975	up	1.3349	down	1.12869	up	1.57685	down	1.1698	up	1.39658	down	1.27152	up	1.01644	up	1.1198	up	1.17898	up		928.76	928.76	468.09	358.279	416.894	300.217	1067.84	695.754	1048.28	588.998	1086.46	665.023	1180.94	944.025	1040.03	1094.99		0.0535021	0.0535021
1429570_at	Mlkl	1.21374	up	2.3956	up	1.06303	up	3.08915	up	2.14943	up	3.14148	up	3.78331	up	5.53695	up	3.18475	up	5.51435	up	1.54546	up	2.14897	up	1.32709	up	1.83116	up		58.1191	58.1191	70.5413	139.23	61.7825	179.539	124.923	182.58	219.882	321.803	185.095	320.489	89.8207	124.896	77.1295	106.425		-1.04753	-1.04753
1436357_at	Gm10374	2.02556	down	2.59492	down	1.86559	down	3.08489	down	1.1685	down	1.76214	down	1.30929	down	2.01448	down	1.37347	down	1.33046	down	1.55782	down	1.43279	down	1.33568	down	1.57008	down		452.213	452.213	223.254	174.269	242.397	146.59	387.002	256.627	345.388	224.481	329.249	339.893	290.287	315.617	338.564	288.02		0.590118	0.590118
1450957_a_at	Sqstm1	1.63184	up	3.29968	up	1.79232	up	3.08183	up	1.32388	up	1.5598	up	1.11232	up	1.13727	up	1.1002	up	1.31586	up	1.03746	up	1.12115	up	1.12831	up	1.20548	up		2658.63	2658.63	4338.46	8772.64	4765.12	8193.43	3519.72	4146.92	2957.25	3023.57	2925.02	3498.4	2758.21	2980.72	2999.75	3204.93		-0.306492	-0.306492
1427578_a_at	Eif6	1.51449	up	2.65919	up	1.74385	up	3.07547	up	2.25505	up	2.52754	up	1.14158	up	1.45078	up	1.17977	up	1.27752	up	1.01502	down	1.00883	up	1.00196	up	1.08383	up		1093.35	1093.35	1655.88	2907.43	1906.65	3362.58	2465.57	2763.5	1248.15	1586.21	1289.91	1396.78	1077.18	1103.01	1095.5	1185.01		-0.351049	-0.351049
1453287_at	Ankrd33b	1.36406	up	2.25125	up	1.28825	up	3.07054	up	1.06478	up	5.17904	up	1.06814	down	2.77421	up	1.23063	down	1.51796	up	1.00927	up	1.00898	down	1.08003	up	1.07138	up		113.677	113.677	155.062	255.914	146.444	349.049	121.041	588.736	106.425	315.363	92.3728	172.557	114.73	112.665	122.774	121.791		-0.15802	-0.15802
1453230_at	Zfp74	1.8241	down	2.61743	down	1.92551	down	3.06936	down	1.11689	up	1.23311	down	1.03784	up	1.91118	down	1.00245	up	1.2798	down	1.08159	down	1.25167	down	1.34988	down	1.31576	down		137.016	137.016	75.1146	52.3476	71.1584	44.6401	153.033	111.115	142.201	71.6922	137.352	107.061	126.681	109.467	101.503	104.134		0.322253	0.322253
1418854_at	Birc2	2.11919	up	3.09985	up	1.61559	up	3.06806	up	1.35823	up	1.24913	up	1.68728	up	1.08718	up	1.68698	up	1.51809	up	1.2317	up	1.25075	up	1.34317	up	1.37416	up		429.964	429.964	911.177	1332.83	694.645	1319.16	583.989	537.079	725.471	467.447	725.343	652.726	529.589	537.779	577.515	590.838		-0.439462	-0.439462
1450472_s_at	Smad3	1.06136	up	2.8579	up	1.42056	up	3.0679	up	1.62808	up	1.88282	up	1.22728	up	1.25235	up	1.2388	up	1.4234	up	1.76467	up	1.9833	up	1.51024	up	1.82598	up		97.0541	97.0541	103.009	277.371	137.871	297.752	158.012	182.735	119.112	121.545	120.23	138.147	171.269	192.487	146.575	177.219		-0.710912	-0.710912
1418946_at	St3gal1	1.21488	up	3.05135	up	1.64169	up	3.06645	up	2.43823	up	4.48579	up	1.841	up	2.74848	up	1.52956	up	2.25824	up	1.2057	up	1.29994	up	1.03213	up	1.35031	up		193.517	193.517	235.099	590.487	317.694	593.409	471.838	868.076	356.265	531.877	295.995	437.007	233.324	251.561	199.734	261.308		-0.686225	-0.686225
1440092_at		1.38303	up	3.38136	up	1.43332	up	3.05525	up	2.91677	up	2.18976	up	1.09914	up	1.14686	up	1.44348	up	1.30146	up	1.25895	up	1.11031	up	1.50428	up	1.20057	up		156.618	156.618	216.606	529.58	224.484	478.507	456.817	342.955	172.145	179.619	226.075	203.832	197.174	173.895	235.597	188.03		-0.485465	-0.485465
1449473_s_at	Cd40	1.35072	up	3.2633	up	1.08544	up	3.04983	up	1.31524	up	1.38774	up	1.52989	up	2.1637	up	1.60507	up	2.11395	up	1.27802	up	1.55233	up	1.14569	up	1.35457	up		58.5415	58.5415	79.0733	191.039	63.5436	178.542	76.9961	81.2406	89.5621	126.666	93.9635	123.754	74.817	90.8755	67.0706	79.2983		-0.480391	-0.480391
1417240_at	Zyx	1.81342	up	3.25202	up	1.89963	up	3.04402	up	2.09513	up	3.38476	up	1.03721	up	1.97545	up	1.2672	down	1.07405	up	1.43702	down	1.3779	down	1.43635	down	1.14527	down		432.393	432.393	784.112	1406.15	821.389	1316.21	905.919	1463.55	448.482	854.172	341.22	464.413	300.895	313.805	301.037	377.547		-0.0960288	-0.0960288
1459030_at	Bbox1	1.43003	down	2.70839	down	1.96344	down	3.04177	down	1.35973	down	2.22641	down	1.36318	up	1.94282	down	1.28743	up	1.57193	down	1.33757	up	1.03349	down	1.20514	up	1.02825	up		197.23	197.23	137.921	72.822	100.451	64.8408	145.051	88.5869	268.86	101.517	253.921	125.47	263.81	190.839	237.69	202.803		0.17398	0.17398
1419589_at	Cd93	2.66153	up	2.90971	up	1.93814	up	3.03964	up	1.97678	up	2.90868	up	2.10174	up	3.17389	up	1.76438	up	2.5042	up	1.05501	down	1.50874	up	1.12694	down	1.18181	up		259.275	259.275	690.068	754.413	502.51	788.103	512.53	754.148	544.928	822.91	457.461	649.276	245.757	391.179	230.069	306.414		-0.960415	-0.960415
1435415_x_at	Marcksl1	1.33038	up	2.29556	up	1.11452	up	3.03845	up	1.25084	up	2.87348	up	1.28399	up	2.46749	up	1.0405	up	1.51971	up	1.04949	down	1.09846	up	1.39431	down	1.2743	down		135.826	135.826	180.701	311.798	151.381	412.701	169.897	390.294	174.4	335.15	141.327	206.416	129.421	149.2	97.4148	106.589		-0.25531	-0.25531
1423590_at	Napsa	1.54627	up	2.35226	up	1.65222	up	3.03669	up	1.85191	up	3.45676	up	1.53656	up	2.39543	up	1.30237	up	1.83895	up	1.09233	down	1.29766	up	1.05948	up	1.5778	up		138.731	138.731	214.514	326.331	229.214	421.282	256.916	479.558	213.169	332.319	180.678	255.119	127.004	180.025	146.983	218.889		-0.672073	-0.672073
1435975_at	Dennd4a	1.75829	up	2.27173	up	1.16094	up	3.03629	up	1.44424	down	1.15934	down	1.10018	down	1.21104	down	1.16303	down	1.12402	down	1.04174	up	1.02605	up	1.08569	down	1.02686	up		294.92	294.92	518.554	669.978	342.384	895.461	204.204	254.386	268.066	243.526	253.578	262.378	307.23	302.601	271.641	302.841		-0.000252247	-0.000252247
1452397_at	2810474O19Rik	1.0093	down	1.83245	up	1.47191	up	3.03487	up	1.98548	up	4.66991	up	1.35505	up	2.31852	up	1.95642	up	2.92877	up	1.61466	up	1.94477	up	1.74864	up	1.99369	up		43.1381	43.1381	42.7406	79.0486	63.4953	130.919	85.6497	201.451	58.4542	100.016	84.3962	126.342	69.6533	83.8935	75.4332	86.0041		-0.947536	-0.947536
1449127_at	Selplg	1.33385	up	2.44061	up	1.08692	up	3.03482	up	1.39146	up	7.00668	up	1.22004	up	2.87676	up	1.04952	down	1.74657	up	1.31066	down	1.11891	up	1.038	down	1.44808	up		407.679	407.679	543.78	994.983	443.114	1237.23	567.269	2856.47	497.383	1172.79	388.444	712.04	311.049	456.155	392.753	590.352		-0.285081	-0.285081
1421066_at	Jak2	2.01783	up	3.0689	up	1.54569	up	3.03426	up	1.29948	up	1.90974	up	1.49479	up	1.73864	up	1.34461	up	1.61853	up	1.15447	up	1.26077	up	1.21198	up	1.26863	up		753.957	753.957	1521.36	2313.82	1165.38	2287.7	979.755	1439.86	1127.01	1310.86	1013.78	1220.3	870.421	950.568	913.779	956.495		-0.52123	-0.52123
1439773_at	Ly6e	1.16484	up	3.07288	up	1.69679	up	3.03213	up	1.57554	up	1.14665	up	1.5697	down	1.09373	down	1.89564	down	1.38763	down	1.84285	down	1.55391	down	1.96104	down	1.67545	down		839.137	839.137	977.46	2578.57	1423.84	2544.37	1322.1	962.198	534.586	767.226	442.666	604.725	455.349	540.016	427.905	500.842		0.193779	0.193779
1429162_at	1500015A07Rik	1.69706	up	3.14788	up	1.4692	up	3.03177	up	1.05472	down	1.32996	up	1.10618	down	1.16645	down	1.1039	down	1.12731	down	1.05338	up	1.05771	up	1.06712	down	1.12221	down		100.895	100.895	171.226	317.606	148.236	305.891	95.6612	134.187	91.2108	86.4981	91.3993	89.5011	106.281	106.718	94.5495	89.9078		-0.0656843	-0.0656843
1439761_x_at	D830026I12Rik	1.35584	down	2.01946	down	2.01516	down	3.02692	down	1.89035	down	3.68008	down	1.13664	up	2.65383	down	1.27686	up	1.74243	down	1.11879	up	1.23713	down	1.17378	up	1.12333	down		289.956	289.956	213.858	143.581	143.888	95.7923	153.387	78.7908	329.575	109.259	370.234	166.409	324.401	234.377	340.345	258.122		0.511603	0.511603
1420088_at	Nfkbia	2.16808	up	2.8637	up	1.90054	up	3.02672	up	1.10397	up	1.97124	up	1.32969	down	1.59721	up	1.0609	down	1.3614	up	1.23984	down	1.27942	down	1.01545	down	1.00075	down		5892.48	5892.48	12775.4	16874.3	11198.9	17834.9	6505.15	11615.5	4431.48	9411.5	5554.22	8022	4752.6	4605.59	5802.82	5888.05		-0.0963316	-0.0963316
1429029_at	Sgms2	2.33238	up	3.67162	up	1.79514	up	3.02664	up	1.46562	up	2.75183	up	2.14211	up	1.99934	up	2.85356	up	2.38978	up	1.40347	up	1.17127	up	1.28457	up	1.24282	up		257.044	257.044	599.522	943.765	461.429	777.979	376.728	707.34	550.614	513.917	733.488	614.278	360.752	301.067	330.191	319.458		-0.814675	-0.814675
1452016_at	Alox5ap	1.42702	up	2.27116	up	1.39597	up	3.02654	up	1.84817	up	6.81713	up	2.56628	up	3.84977	up	2.27156	up	3.39991	up	1.04348	up	1.49067	up	1.07524	up	1.52413	up		805.943	805.943	1150.09	1830.42	1125.07	2439.22	1489.52	5494.22	2068.28	3102.69	1830.75	2740.13	840.989	1201.39	866.583	1228.36		-0.850907	-0.850907
1447693_s_at	Neo1	1.29451	down	2.09839	down	1.56656	down	3.02371	down	1.8199	down	3.23588	down	1.19465	down	2.75521	down	1.28599	down	1.48212	down	1.07619	down	1.13826	down	1.37512	down	1.64929	down		1189.73	1189.73	919.062	566.973	759.453	393.467	653.733	367.668	995.884	431.812	925.148	802.725	1105.5	1045.22	865.18	721.36		0.561254	0.561254
1424669_at	Zfyve21	1.80911	down	2.50349	down	1.4745	down	3.01994	down	1.61977	up	1.16998	up	1.79337	up	1.10587	up	1.89726	up	1.32257	up	1.58642	up	1.41199	up	1.38917	up	1.2207	up		181.201	181.201	100.16	72.3795	122.89	60.0016	293.505	212.002	324.961	200.386	343.786	239.65	287.462	255.855	251.719	221.193		-0.226484	-0.226484
1460378_a_at	Tes	1.84189	up	2.74586	up	1.88639	up	3.01917	up	2.60325	up	4.12779	up	1.92133	up	1.94941	up	2.02011	up	2.00533	up	1.54148	up	1.54169	up	1.67245	up	1.77081	up		415.742	415.742	765.75	1141.57	784.252	1255.2	1082.28	1716.09	798.778	810.452	839.846	833.701	640.857	640.947	695.307	736.201		-0.906198	-0.906198
1417900_a_at	Vldlr	1.50378	down	2.21176	down	1.58091	down	3.01888	down	1.26979	down	2.55143	down	1.03907	down	2.77559	down	1.61822	up	1.39857	up	1.24169	up	1.33762	up	1.16226	down	1.3676	down		277.218	277.218	184.348	125.338	175.354	91.828	218.318	108.652	266.794	99.877	448.599	387.708	344.219	370.814	238.517	202.704		0.288951	0.288951
1456980_at	Rab44	1.25276	up	2.33935	up	1.33645	up	3.01833	up	1.21138	up	6.66184	up	1.01804	down	1.30318	up	1.03059	down	1.029	up	1.11469	down	1.14526	down	1.13587	down	1.14504	down		67.4017	67.4017	84.4383	157.676	90.079	203.44	81.6488	449.019	66.2076	87.8366	65.4008	69.356	60.4667	58.8528	59.339	58.8642		-0.128353	-0.128353
1436218_at	Lgr6	1.14717	down	2.46517	down	1.47096	down	3.01631	down	2.13602	down	3.73069	down	1.44505	down	2.43611	down	1.83812	down	2.08361	down	1.3525	down	1.645	down	1.58484	down	1.95725	down		1703.6	1703.6	1485.04	691.067	1158.15	564.796	797.558	456.644	1178.92	699.313	926.817	817.617	1259.6	1035.62	1074.94	870.404		0.772962	0.772962
1434150_a_at	Mettl7a1///Mettl7a2	1.66534	down	2.60183	down	2.01961	down	3.01467	down	3.5755	down	11.2417	down	1.27276	down	3.18289	down	1.44912	down	2.18478	down	1.55456	up	1.23217	up	1.12141	down	1.29108	down		3481.78	3481.78	2090.73	1338.21	1723.99	1154.95	973.79	309.72	2735.62	1093.9	2402.68	1593.65	5412.63	4290.15	3104.83	2696.81		0.722283	0.722283
1417612_at	Ier5	2.25124	up	2.98904	up	1.78815	up	3.00462	up	1.77609	up	3.82247	up	1.21849	up	2.35213	up	1.20691	up	1.49102	up	1.17863	up	1.03533	up	1.15315	down	1.17806	down		439.021	439.021	988.343	1312.25	785.035	1319.09	779.739	1678.15	534.945	1032.64	529.858	654.59	517.445	454.532	380.716	372.666		-0.407514	-0.407514
1449269_at	F5	1.59386	up	2.38511	up	1.4526	up	3.00235	up	1.7385	up	3.20924	up	2.99615	up	2.48734	up	2.72633	up	3.5392	up	1.75607	up	2.21421	up	1.92368	up	2.18113	up		50.968	50.968	81.2356	121.564	74.0359	153.023	88.6078	163.568	152.708	126.774	138.956	180.386	89.5032	112.854	98.0461	111.168		-1.10119	-1.10119
1436495_s_at	Zfp260	1.56755	down	2.33709	down	1.68501	down	2.99175	down	1.1546	down	1.19745	down	1.81437	up	1.05977	down	1.89472	up	1.7339	up	1.44768	up	1.53912	up	1.39672	up	1.252	up		534.549	534.549	341.009	228.725	317.238	178.675	462.976	446.406	969.87	504.404	1012.82	926.856	773.859	822.735	746.617	669.255		-0.0806317	-0.0806317
1421410_a_at	Pstpip2	1.91291	up	2.93051	up	1.59383	up	2.99046	up	1.27599	up	2.73993	up	1.942	up	1.84128	up	1.79351	up	2.26964	up	1.2	up	1.34545	up	1.43235	up	1.27037	up		40.0171	40.0171	76.5492	117.27	63.7803	119.669	51.0614	109.644	77.7131	73.6829	71.7712	90.8243	48.0204	53.841	57.3187	50.8364		-0.63594	-0.63594
1424880_at	Trib1	2.40848	up	3.28399	up	2.3177	up	2.98806	up	2.07599	up	3.06172	up	1.2204	up	1.82969	up	1.11739	down	1.29697	up	1.14875	down	1.06596	down	1.09927	down	1.18533	down		267.355	267.355	643.919	877.992	619.65	798.875	555.028	818.568	326.282	489.179	239.268	346.752	232.736	250.812	243.213	225.553		-0.319649	-0.319649
1420780_at	Ascl3	1.96083	down	2.37835	down	2.04455	down	2.98761	down	2.20122	down	4.69394	down	1.00155	up	2.49778	down	1.06606	up	1.30695	down	1.18288	up	1.17574	down	1.1911	up	1.0412	down		1502.21	1502.21	766.107	631.618	734.738	502.813	682.443	320.031	1504.54	601.418	1601.44	1149.4	1776.93	1277.67	1789.28	1442.77		0.262602	0.262602
1437226_x_at	Marcksl1	1.30959	up	2.76068	up	1.04816	up	2.98509	up	1.07121	up	3.65649	up	1.1163	up	2.89279	up	1.20666	down	2.1038	up	1.10058	down	1.10846	up	1.47264	down	1.0524	down		929.219	929.219	1216.9	2565.27	973.969	2773.8	995.387	3397.68	1037.29	2688.04	770.076	1954.89	844.3	1030	630.99	882.949		-0.273534	-0.273534
1449175_at	Gpr65	2.15379	up	2.44509	up	1.20061	up	2.98164	up	1.34372	up	1.74125	up	3.18683	up	2.97415	up	2.82166	up	4.39366	up	2.028	up	2.7849	up	1.6986	up	2.64932	up		45.2047	45.2047	97.3616	110.529	54.2734	134.784	60.7427	78.7126	144.06	134.445	127.552	198.614	91.6751	125.891	76.7846	119.762		-1.19107	-1.19107
1438378_at	1700013G23Rik	1.28706	down	2.4213	down	1.64749	down	2.97781	down	1.08551	up	1.19402	up	3.14357	up	1.19266	up	3.17274	up	1.73017	up	2.74967	up	1.9592	up	2.00776	up	1.7223	up		65.5225	65.5225	50.9087	27.0609	39.7711	22.0036	71.125	78.2348	205.975	78.1463	207.886	113.365	180.165	128.371	131.553	112.849		-0.334533	-0.334533
1426664_x_at	Slc45a3	1.74332	up	2.58739	up	1.7798	up	2.97675	up	1.41825	up	1.37643	up	1.06449	down	1.01812	up	1.2492	down	1.24333	down	1.19152	down	1.1859	down	1.08532	down	1.01527	down		301.226	301.226	525.133	779.389	536.121	896.673	427.215	414.616	282.976	306.684	241.134	242.274	252.807	254.007	277.546	296.695		0.0128331	0.0128331
1440196_at		1.3797	up	3.3709	up	1.35781	up	2.97012	up	2.51366	up	6.84752	up	1.22205	up	2.70844	up	1.15391	down	1.95764	up	1.37635	down	1.01043	up	1.25912	down	1.0252	down		133.095	133.095	183.631	448.651	180.718	395.308	334.556	911.372	162.649	360.48	115.343	260.553	96.7017	134.484	105.705	129.824		-0.340353	-0.340353
1444564_at	Apod	1.81536	up	2.22941	up	1.55789	up	2.96991	up	2.06662	up	1.87628	down	1.15617	down	1.69851	down	1.10012	up	1.31863	down	1.15695	down	1.07227	down	1.10039	up	1.1517	up		170.438	170.438	309.405	379.975	265.523	506.185	352.23	90.8381	147.416	100.345	187.502	129.254	147.316	158.95	187.547	196.293		0	0
1416897_at	Parp9	1.0936	down	1.83494	up	1.1157	down	2.96893	up	1.30398	up	1.48256	up	1.60081	up	1.93391	up	1.47325	up	2.42341	up	1.21894	up	1.49731	up	1.32396	up	1.47636	up		601.596	601.596	550.106	1103.89	539.207	1786.1	784.469	891.901	963.043	1163.43	886.302	1457.92	733.309	900.775	796.49	888.171		-0.492377	-0.492377
1458589_at		1.06628	down	2.64616	up	1.11806	down	2.96689	up	1.19156	down	1.08606	down	1.08016	down	1.47667	up	1.0406	down	1.09164	up	1.07436	down	1.01001	up	1.03181	up	1.01475	down		34.6167	34.6167	32.4651	91.6015	30.9615	102.704	29.0516	31.8737	32.0478	51.1175	33.2662	37.7891	32.2209	34.9631	35.718	34.1136		0.00247788	0.00247788
1435581_at	Bace2	1.38321	down	2.4301	down	1.90848	down	2.95984	down	1.77175	down	2.49821	down	1.2341	down	2.25731	down	1.36444	down	2.20755	down	1.05403	down	1.54938	down	1.31352	down	1.52718	down		335.56	335.56	242.595	138.085	175.826	113.371	189.395	134.32	271.907	148.655	245.932	152.006	318.361	216.576	255.466	219.725		0.652614	0.652614
1449962_at	AV320801///Gm15023///Gm5128///Gm7903///Pramel3	1.20228	down	2.39112	down	2.18772	down	2.95881	down	1.61744	down	1.89242	down	1.50563	up	1.57485	down	1.66564	up	1.03586	down	2.46006	up	1.70519	up	1.52195	up	1.57854	up		149.935	149.935	124.709	62.7051	68.5351	50.6743	92.6994	79.2297	225.748	95.2062	249.738	144.745	368.849	255.668	228.194	236.679		0	0
1421694_a_at	Vcan	1.39793	up	1.75094	up	1.92865	up	2.95443	up	4.80725	up	8.90339	up	5.43068	up	6.74437	up	4.4909	up	4.52806	up	2.50579	up	3.05344	up	1.82369	up	2.14258	up		45.2375	45.2375	63.239	79.2082	87.2472	133.651	217.468	402.767	245.671	305.099	203.157	204.838	113.356	138.13	82.4993	96.925		-1.32997	-1.32997
1418858_at	Aox3	1.52164	down	2.43018	down	1.9247	down	2.95319	down	2.06757	down	13.2189	down	1.16253	down	4.49624	down	1.23579	down	1.73911	down	1.08718	up	1.18035	down	1.16884	up	1.05914	down		3034.51	3034.51	1994.24	1248.67	1576.61	1027.53	1467.67	229.559	2610.27	674.899	2455.51	1744.86	3299.05	2570.86	3546.85	2865.08		0.38558	0.38558
1448398_s_at	LOC100504863///Rpl22	1.69691	down	2.41736	down	1.53903	down	2.94988	down	1.5236	down	2.22933	down	1.00964	up	1.63061	down	1.0942	down	1.07709	down	1.16688	up	1.13315	up	1.18293	up	1.10251	up		1014.09	1014.09	597.611	419.505	658.916	343.775	665.591	454.887	1023.87	621.913	926.79	941.511	1183.33	1149.13	1199.6	1118.05		0.116448	0.116448
1449341_a_at	Stom	1.06852	down	1.82286	up	1.66845	up	2.94321	up	2.53814	up	4.03451	up	1.63421	up	2.87901	up	2.07774	up	2.4032	up	1.97369	up	2.29824	up	2.03399	up	2.4265	up		313.257	313.257	293.168	571.024	522.654	921.979	795.088	1263.84	511.928	901.869	650.867	752.819	618.271	719.938	637.161	760.116		-1.02739	-1.02739
1425394_at	BC023105	1.2132	up	2.69123	up	1.04674	down	2.94315	up	1.01095	up	1.07644	down	1.42143	up	2.23411	up	1.249	up	2.51922	up	1.30876	up	1.82792	up	1.30377	up	1.84844	up		48.0201	48.0201	58.2582	129.233	45.8757	141.33	48.5458	44.6103	68.2573	107.282	59.9772	120.973	62.8466	87.7769	62.6073	88.7625		-0.447356	-0.447356
1429963_at	Mapk6	1.42781	up	3.30167	up	1.51107	up	2.94119	up	1.83695	up	2.095	up	1.05952	down	1.40759	up	1.14105	up	1.25855	up	1.18024	down	1.32528	down	1.15504	down	1.05983	down		83.5226	83.5226	119.254	275.764	126.209	245.656	153.427	174.98	78.8306	117.565	95.3034	105.117	70.7676	63.0226	72.3114	78.8074		-0.302079	-0.302079
1424850_at	Map3k1	1.23952	down	2.03108	down	1.5986	down	2.94029	down	1.07961	down	1.52248	down	1.08264	down	1.34766	down	1.44292	down	1.41081	down	1.03102	down	1.17128	down	1.26623	down	1.27038	down		327.102	327.102	263.894	161.049	204.617	111.248	302.981	214.848	302.133	242.719	226.695	231.853	317.261	279.27	258.327	257.484		0.413398	0.413398
1450379_at	Msn	1.45748	down	2.26587	up	2.26342	up	2.93852	up	4.67496	up	8.01136	up	3.60573	up	6.64161	up	3.79319	up	5.23051	up	2.08104	up	3.52382	up	2.77029	up	3.26273	up		206.738	206.738	141.846	468.44	467.933	607.503	966.49	1656.25	745.439	1373.07	784.196	1081.34	430.23	728.507	572.722	674.53		-1.54657	-1.54657
1423622_a_at	Ccnl1	2.18785	up	2.99065	up	1.77229	up	2.93558	up	1.89288	up	2.4605	up	2.02485	up	1.44948	up	1.63194	up	1.85351	up	1.16839	up	1.28466	up	1.49982	up	1.3738	up		699.68	699.68	1530.79	2092.5	1240.03	2053.97	1324.41	1721.56	1416.75	1014.17	1141.84	1296.87	817.502	898.852	1049.4	961.219		-0.782717	-0.782717
1418057_at	Tiam1	1.40265	down	2.22306	down	1.76211	down	2.93423	down	1.30263	down	2.17058	down	1.60164	down	2.3541	down	1.85534	down	2.37336	down	1.38179	down	1.84275	down	1.71072	down	1.90709	down		1225.18	1225.18	873.477	551.124	695.293	417.549	940.545	564.45	764.955	520.446	660.354	516.224	886.661	664.866	716.181	642.436		0.841069	0.841069
1435529_at	Gm14446	1.05544	up	1.82204	up	1.01759	up	2.93209	up	1.30895	down	2.24338	up	2.24555	up	14.9595	up	3.56936	up	12.4161	up	1.86945	up	3.7743	up	1.28363	up	2.1595	up		94.1853	94.1853	99.4068	171.609	95.8416	276.16	71.9546	211.293	211.498	1408.96	336.181	1169.41	176.075	355.483	120.899	203.393		-0.936735	-0.936735
1439012_a_at	Dck	1.61042	up	2.9703	up	1.07869	down	2.9287	up	2.29905	up	6.83912	up	6.26745	up	17.6314	up	4.40006	up	9.81252	up	2.06656	up	4.11739	up	1.16789	up	2.05447	up		46.7434	46.7434	75.2763	138.842	43.3334	136.897	107.465	319.684	292.962	824.151	205.674	458.671	96.5978	192.461	54.5914	96.033		-1.30409	-1.30409
1428809_at	1810010H24Rik	1.33366	down	2.20444	down	1.86311	down	2.92746	down	1.04455	down	1.60469	down	1.66404	down	2.29346	down	2.21702	down	2.97578	down	1.45157	down	2.08293	down	2.17851	down	2.54639	down		1075.24	1075.24	806.231	487.759	577.119	367.293	1029.38	670.057	646.16	468.827	484.991	361.329	740.739	516.214	493.564	422.259		0.865374	0.865374
1418442_at	Xpo1	1.54016	down	2.24512	down	1.81351	down	2.92526	down	1.43991	up	1.47243	up	1.65349	up	1.32576	up	1.49443	up	1.29804	up	1.02604	up	1.05798	down	1.03679	up	1.07364	down		1066.73	1066.73	692.609	475.132	588.212	364.661	1535.99	1570.68	1763.82	1414.22	1594.16	1384.66	1094.5	1008.27	1105.97	993.564		-0.0305657	-0.0305657
1448610_a_at	Sod2	1.17147	up	2.12805	up	1.24541	up	2.92401	up	1.582	up	3.62459	up	1.5523	up	1.75579	up	1.62154	up	2.27979	up	1.46519	up	1.26529	up	1.37741	up	1.3211	up		1731.23	1731.23	2028.09	3684.15	2156.1	5062.15	2738.81	6275.01	2687.39	3039.68	2807.27	3946.85	2536.58	2190.52	2384.61	2287.13		-0.541704	-0.541704
1423602_at	Traf1	1.35598	up	2.90918	up	1.05607	up	2.92087	up	1.90471	up	5.25602	up	1.2716	up	2.10838	up	1.03293	down	1.99769	up	1.03601	down	1.09822	up	1.15947	down	1.0971	up		49.7325	49.7325	67.4365	144.681	52.5208	145.262	94.726	261.395	63.2399	104.855	48.1469	99.3499	48.004	54.6171	42.8923	54.5617		-0.32645	-0.32645
1436982_at	Tnrc6b	1.25971	down	1.78297	down	1.4975	down	2.91927	down	1.2415	down	1.89593	down	1.40381	down	2.0307	down	1.50003	down	1.36563	down	1.20899	down	1.27461	down	1.47439	down	1.70999	down		718.875	718.875	570.669	403.19	480.05	246.252	579.038	379.167	512.087	354.004	479.242	526.406	594.609	563.997	487.575	420.398		0.468324	0.468324
1421267_a_at	Cited2	1.00945	down	2.48011	up	1.30558	up	2.91869	up	1.6655	up	2.13567	up	1.48684	down	1.50227	up	1.59958	down	1.0687	down	1.02624	down	1.06586	down	1.28722	down	1.06168	down		192.477	192.477	190.675	477.364	251.295	561.781	320.57	411.067	129.454	289.153	120.33	180.104	187.556	180.583	149.53	181.295		-0.203051	-0.203051
1460251_at	Fas	1.80479	up	2.81651	up	1.50764	up	2.9184	up	1.18641	up	2.67583	up	1.68489	up	1.61733	up	1.58244	up	1.84969	up	1.44262	up	1.4657	up	1.28204	up	1.24617	up		292.318	292.318	527.572	823.317	440.71	853.102	346.81	782.194	492.525	472.776	462.578	540.697	421.705	428.45	374.763	364.278		-0.602587	-0.602587
1428915_at	Sirt5	1.69419	down	2.87626	down	1.93819	down	2.91402	down	1.17951	up	1.10032	down	1.52586	up	1.04393	down	1.53746	up	1.21545	up	1.4842	up	1.05411	up	1.51693	up	1.21714	up		199.924	199.924	118.005	69.5084	103.15	68.6076	235.813	181.696	305.057	191.511	307.375	242.997	296.728	210.742	303.271	243.335		-0.0928409	-0.0928409
1445763_at	1700013F07Rik	1.82567	down	2.3794	down	1.94629	down	2.91369	down	1.41962	up	1.06907	down	1.27911	up	1.37259	down	1.0364	up	1.53202	down	1.15756	up	1.15005	down	1.14488	up	1.17774	down		257.618	257.618	141.109	108.27	132.364	88.4164	365.721	240.973	329.521	187.687	266.994	168.156	298.207	224.006	294.942	218.74		0.215989	0.215989
1427514_at	LOC624295	1.52421	down	2.75992	up	1.12533	down	2.91365	up	2.00619	up	1.91463	up	1.69923	up	1.20811	up	1.38608	up	1.00902	down	1.4907	up	1.25468	up	1.50832	up	1.38816	up		180.178	180.178	118.21	497.276	160.111	524.974	361.471	344.974	306.163	217.673	249.741	178.568	268.591	226.066	271.765	250.116		-0.510009	-0.510009
1429588_at	2810474O19Rik	1.65679	up	1.95396	up	1.81627	up	2.90887	up	1.41092	up	3.13881	up	1.0983	up	2.06159	up	1.40709	up	1.93305	up	1.17031	up	1.32806	up	1.11089	up	1.1388	up		558.43	558.43	925.203	1091.15	1014.26	1624.4	787.901	1752.8	613.325	1151.25	785.76	1079.47	653.537	741.626	620.356	635.94		-0.496638	-0.496638
1421498_a_at	2010204K13Rik	1.39332	down	2.17915	down	1.68279	down	2.90886	down	1.24622	up	1.00325	down	1.68487	up	1.09672	down	1.82052	up	1.17405	up	1.45114	up	1.01605	up	1.30822	up	1.0821	up		621.874	621.874	446.325	285.374	369.548	213.786	774.988	619.859	1047.77	567.03	1132.13	730.111	902.427	631.852	813.549	672.932		-0.0121064	-0.0121064
1436978_at	Wnt9a	1.29617	down	2.23473	down	1.54332	down	2.90792	down	1.00444	down	1.66292	down	1.40437	up	1.14361	up	1.20195	up	1.05528	up	1.01212	down	1.00431	up	1.03105	down	1.14273	down		201.593	201.593	155.529	90.209	130.623	69.3252	200.701	121.228	283.111	230.543	242.303	212.737	199.179	202.461	195.521	176.413		0.0441177	0.0441177
1419627_s_at	Clec4n	2.118	up	3.02388	up	2.21753	up	2.90127	up	4.2635	up	12.1275	up	10.2424	up	11.7358	up	10.4128	up	11.6356	up	2.6196	up	3.38881	up	1.68187	up	2.93725	up		156.514	156.514	331.497	473.278	347.075	454.089	667.297	1898.12	1603.08	1836.82	1629.74	1821.14	410.003	530.396	263.237	459.721		-1.60722	-1.60722
1449376_at	Nicn1	2.09019	down	2.14821	down	1.69118	down	2.89608	down	1.07493	down	1.12352	down	1.4919	up	1.33554	down	1.59529	up	1.04363	up	1.74879	up	1.8722	up	1.73627	up	1.63716	up		247.594	247.594	118.455	115.256	146.403	85.4926	230.335	220.373	369.387	185.388	394.985	258.397	432.989	463.546	429.891	405.352		0.0159237	0.0159237
1423883_at	Acsl1	1.26738	down	2.40132	down	1.50681	down	2.89295	down	1.81002	down	3.53215	down	1.0176	down	2.03524	down	1.07368	down	1.19684	down	1.3004	up	1.10911	up	1.06429	down	1.14303	down		4327.06	4327.06	3414.18	1801.95	2871.67	1495.73	2390.62	1225.05	4252.24	2126.07	4030.13	3615.41	5626.92	4799.18	4065.66	3785.6		0.231075	0.231075
1451006_at	Xdh	1.65256	up	2.18266	up	2.20418	up	2.885	up	2.15044	up	2.53168	up	1.03792	down	1.60059	up	1.16182	down	1.46086	up	1.65522	down	1.06328	down	1.35776	down	1.11664	down		450.566	450.566	744.585	983.433	993.128	1299.88	968.917	1140.69	434.104	721.173	387.811	658.216	272.209	423.752	331.845	403.502		-0.353855	-0.353855
1433819_s_at	Agpat3	1.36701	down	2.30727	down	1.53017	down	2.88467	down	1.08658	down	1.47758	down	1.41059	down	1.70092	down	1.63467	down	1.74073	down	1.5218	down	1.52703	down	1.69867	down	1.70771	down		148.371	148.371	108.537	64.306	96.9641	51.4344	136.548	100.415	105.184	87.23	90.7652	85.2352	97.4974	97.1633	87.3458	86.8832		0.679176	0.679176
1460415_a_at	Cd40	1.04393	down	2.55383	up	1.06325	up	2.88374	up	1.06594	down	1.08437	up	1.09857	up	1.61262	up	1.32146	up	1.73839	up	1.07057	down	1.18507	up	1.10627	up	1.29679	up		144.204	144.204	138.136	368.272	153.324	415.846	135.284	156.37	158.418	232.546	190.56	250.683	134.698	170.892	159.529	187.002		-0.220619	-0.220619
1438868_at	D14Ertd668e	1.34696	up	2.26492	up	1.19875	down	2.88266	up	1.2486	up	1.08088	up	2.21098	up	2.54039	up	1.22878	up	3.71385	up	1.23067	up	1.8239	up	1.34098	up	1.58979	up		427.708	427.708	576.106	968.723	356.796	1232.94	534.037	462.302	945.655	1086.55	525.559	1588.44	526.367	780.094	573.546	679.967		-0.44276	-0.44276
1424086_at	Oaf	1.93408	up	2.92188	up	1.92023	up	2.87476	up	1.80267	up	1.60857	up	1.10591	up	1.24846	up	1.03958	down	1.21899	up	1.0458	down	1.0855	up	1.03522	down	1.07185	down		262.055	262.055	506.835	765.694	503.206	753.344	472.399	421.533	289.809	327.166	252.078	319.443	250.578	284.46	253.139	244.488		-0.193583	-0.193583
1448328_at	Sh3bp2	1.17607	up	2.52077	up	1.69871	up	2.87426	up	1.98521	up	3.62245	up	1.38832	up	3.39694	up	1.19579	up	2.31077	up	1.21607	up	1.40923	up	1.07326	down	1.20666	up		93.055	93.055	109.439	234.571	158.074	267.464	184.734	337.087	129.19	316.102	111.275	215.028	113.161	131.136	86.7029	112.286		-0.597348	-0.597348
1436279_at	Slc26a7	1.3803	down	1.97306	down	2.07506	down	2.86936	down	4.5417	down	8.27279	down	1.21868	up	2.2085	down	1.50748	up	1.15672	up	1.37853	up	1.45238	up	1.28547	up	1.20014	down		246.997	246.997	178.944	125.185	119.031	86.0808	54.3843	29.8566	301.009	111.839	372.342	285.706	340.492	358.733	317.507	205.807		0.140488	0.140488
1424988_at	Mylip	2.41418	down	2.59075	down	2.08849	down	2.86823	down	1.06105	down	1.58169	down	1.54692	down	1.50452	down	1.56238	down	1.35588	down	1.16725	down	1.1934	down	1.05986	down	1.05972	down		2712.5	2712.5	1123.57	1046.99	1298.78	945.702	2556.41	1714.94	1753.48	1802.89	1736.13	2000.54	2323.84	2272.91	2559.3	2559.63		0.538717	0.538717
1419386_at	Muc13	1.21737	up	1.60326	up	2.22751	up	2.86599	up	2.72966	up	6.78258	up	1.08117	up	2.33706	up	1.22667	up	1.68601	up	1.18869	up	1.35649	up	1.05089	up	1.37035	up		42.4284	42.4284	51.651	68.0239	94.5096	121.599	115.815	287.774	45.8723	99.1578	52.0458	71.5348	50.4343	57.5536	44.5874	58.1418		-0.452619	-0.452619
1456873_at	Clic5	1.36841	down	2.05983	down	1.99283	down	2.86537	down	1.60748	down	2.84244	down	1.00446	up	1.73733	down	1.16646	up	1.13502	down	1.31921	up	1.09274	up	1.19998	up	1.03025	up		462.921	462.921	338.29	224.738	232.293	161.557	287.978	162.86	464.984	266.455	539.977	407.851	610.691	505.853	555.497	476.925		0.193896	0.193896
1430373_at	5430427O19Rik	1.29139	up	2.02739	up	1.05399	up	2.86487	up	1.12373	down	2.61334	up	1.4205	up	3.10618	up	1.33445	up	2.48209	up	1.29244	up	1.61628	up	1.34031	up	1.39396	up		73.2751	73.2751	94.627	148.557	77.231	209.923	65.207	191.493	104.087	227.605	97.7821	181.875	94.7038	118.433	98.2117	102.142		-0.522455	-0.522455
1430554_at	Lrig3	2.18479	down	3.19461	down	1.40212	down	2.86245	down	1.13779	up	1.16143	down	1.40877	up	1.12956	down	1.26207	up	1.27733	up	1.77659	up	1.41997	up	1.342	up	1.27995	up		457.136	457.136	209.236	143.096	326.033	159.701	520.128	393.598	643.999	404.702	576.94	583.916	812.145	649.118	613.477	585.11		-0.126015	-0.126015
1429122_a_at	1700040I03Rik	1.35594	down	1.8557	down	1.42816	down	2.86165	down	1.32383	up	1.10851	up	1.2771	up	1.06187	down	1.0005	up	1.18545	down	1.04267	down	1.10078	down	1.22913	down	1.33045	down		188.286	188.286	138.86	101.464	131.838	65.7965	249.26	208.716	240.46	177.316	188.381	158.831	180.58	171.048	153.187	141.52		0.152657	0.152657
1434105_at	Epm2aip1	1.49257	down	2.71814	down	1.43486	down	2.86053	down	1.10981	down	1.66419	down	1.19682	up	1.34269	down	1.21554	up	1.30629	up	1.00887	down	1.02741	up	1.06931	up	1.1198	down		536.24	536.24	359.273	197.282	373.723	187.462	483.181	322.224	641.784	399.377	651.822	700.486	531.523	550.937	573.405	478.869		0.133551	0.133551
1429178_at	Odz3	1.34017	down	1.83427	down	1.43072	down	2.85908	down	1.48615	down	2.45218	down	1.30831	up	1.28676	down	1.16132	up	1.04215	down	1.19984	up	1.01774	up	1.08554	down	1.19435	down		349.947	349.947	261.121	190.783	244.595	122.399	235.472	142.709	457.839	271.961	406.399	335.795	419.88	356.156	322.372	293.002		0.195177	0.195177
1449357_at	2310030G06Rik	1.59464	down	2.86794	down	1.34325	down	2.85868	down	1.12729	up	1.0272	down	1.61163	up	1.32079	up	1.55818	up	1.26201	up	1.61588	up	1.26864	up	1.50571	up	1.30635	up		613.737	613.737	384.874	214	456.904	214.692	691.861	597.488	989.119	810.618	956.311	774.543	991.724	778.609	924.108	801.757		-0.207177	-0.207177
1447624_s_at	Stox2	1.17527	down	1.93775	down	1.48254	down	2.85853	down	1.10287	down	2.08049	down	1.02048	up	1.2408	down	1.04896	down	1.00264	down	1.09886	up	1.07507	down	1.0095	down	1.22231	down		958.24	958.24	815.336	494.512	646.348	335.222	868.859	460.583	977.866	772.277	913.518	955.717	1052.97	891.331	949.219	783.957		0.161726	0.161726
1453739_at	Tmem126b	2.72604	down	2.51941	down	2.19456	down	2.8492	down	1.20355	up	1.0121	up	2.04084	up	1.00771	up	1.93075	up	1.4405	up	1.49031	up	1.62698	up	1.30755	up	1.1164	up		151.19	151.19	55.4615	60.0103	68.8931	53.0641	181.965	153.02	308.556	152.355	291.911	217.79	225.32	245.983	197.689	168.789		-0.115699	-0.115699
1450976_at	Ndrg1	1.90138	up	3.00408	up	1.66437	up	2.84854	up	1.35424	up	1.12558	up	1.26603	down	1.22698	down	1.35859	down	1.37274	down	1.2525	down	1.3369	down	1.13158	down	1.03088	down		478.329	478.329	909.487	1436.94	796.114	1362.54	647.774	538.4	377.817	389.842	352.078	348.448	381.899	357.79	422.708	464.002		0.0707612	0.0707612
1452887_at	Traf3ip1	1.32607	down	1.8845	down	1.67207	down	2.8464	down	1.08506	down	1.95235	down	1.36422	down	1.82875	down	1.49516	down	1.77353	down	1.15795	down	1.36914	down	1.22638	down	1.39899	down		1852.33	1852.33	1396.86	982.931	1107.81	650.764	1707.13	948.774	1357.8	1012.9	1238.89	1044.43	1599.67	1352.92	1510.41	1324.05		0.507432	0.507432
1449525_at	Fmo3	1.54648	down	2.44248	down	2.08285	down	2.84622	down	2.10642	down	9.16492	down	1.45739	down	4.17612	down	1.38315	down	2.00504	down	1.1944	down	1.35614	down	1.1321	down	1.29725	down		3815.25	3815.25	2467.06	1562.03	1831.74	1340.46	1811.24	416.288	2617.87	913.585	2758.38	1902.83	3194.28	2813.3	3370.07	2941.02		0.634892	0.634892
1436232_a_at	Gabpb1	1.59382	up	2.22734	up	1.37653	up	2.84542	up	1.53619	up	1.88382	up	1.23391	up	1.28708	up	1.01305	up	1.02786	up	1.05814	up	1.01295	up	1.02363	up	1.03207	down		157.664	157.664	251.288	351.17	217.028	448.62	242.201	297.01	194.543	202.926	159.722	162.056	166.831	159.705	161.39	152.764		-0.290023	-0.290023
1450939_at	Entpd1	1.35428	up	2.15643	up	1.54702	up	2.8432	up	1.70754	up	3.72	up	2.28524	up	2.31627	up	2.61985	up	2.36292	up	1.33363	up	1.9784	up	1.70881	up	2.04544	up		58.4403	58.4403	79.1447	126.023	90.4085	166.158	99.7893	217.398	133.55	135.363	153.105	138.09	77.938	115.618	99.8634	119.536		-0.992662	-0.992662
1443621_at	Xaf1	1.05155	down	1.73056	up	1.22702	down	2.84244	up	1.1509	down	1.11206	down	1.08844	up	2.44107	up	1.10423	up	2.54056	up	1.04655	down	1.40661	up	1.08333	down	1.19571	up		591.799	591.799	562.788	1024.14	482.306	1682.15	514.207	532.163	644.137	1444.63	653.484	1503.5	565.477	832.428	546.278	707.623		-0.0930648	-0.0930648
1460604_at	Cybrd1	1.11941	down	2.13648	down	1.34258	down	2.84184	down	1.01834	down	3.65781	down	1.58812	up	1.43517	down	1.79993	up	1.24731	up	1.34275	up	1.29457	up	1.06187	down	1.02536	down		104.742	104.742	93.5686	49.0253	78.0154	36.8571	102.856	28.6351	166.343	72.9823	188.527	130.646	140.641	135.595	98.6386	102.151		0.0286043	0.0286043
1451326_at	Abhd14b	1.61512	down	2.22696	down	1.8331	down	2.84053	down	1.26524	down	2.33873	down	1.52455	down	2.07241	down	1.64855	down	1.81063	down	1.27163	down	1.4828	down	1.31423	down	1.43821	down		1589.27	1589.27	983.994	713.648	866.985	559.497	1256.1	679.545	1042.45	766.871	964.042	877.743	1249.79	1071.8	1209.28	1105.04		0.61931	0.61931
1434015_at	Slc2a6	1.19556	up	2.69097	up	1.20092	up	2.84032	up	1.27784	up	6.37368	up	1.13698	up	2.35739	up	1.12063	up	1.70134	up	1.22139	down	1.07973	down	1.19899	down	1.20756	down		49.0041	49.0041	58.5872	131.868	58.8502	139.187	62.6192	312.336	55.7168	115.522	54.9156	83.3727	40.1217	45.3856	40.8712	40.5812		-0.204472	-0.204472
1449972_s_at	Zfp960///Zfp97	2.09061	down	3.14782	down	1.92434	down	2.83952	down	1.10816	down	1.30274	down	2.31065	up	1.07386	up	1.69251	up	1.41616	up	2.06392	up	1.93999	up	1.65308	up	1.33044	up		153.88	153.88	73.6051	48.8846	79.9651	54.1921	138.86	118.12	355.562	165.246	260.443	217.919	317.596	298.525	254.375	204.728		-0.0636098	-0.0636098
1427567_a_at	Tpm3	1.02781	up	2.23353	up	1.92385	up	2.83422	up	2.62744	up	3.28748	up	1.96836	up	2.34081	up	1.73483	up	2.05625	up	1.77601	up	2.13657	up	1.39626	up	1.60971	up		596.977	596.977	613.582	1333.37	1148.5	1691.96	1568.52	1962.55	1175.07	1397.41	1035.65	1227.53	1060.24	1275.49	833.532	960.959		-0.983111	-0.983111
1452210_at	Dna2	1.50747	down	2.60265	down	1.82665	down	2.83355	down	1.12905	down	1.03281	down	1.29994	up	1.28021	down	1.26127	up	1.03132	up	1.08366	up	1.16762	up	1.01527	up	1.06887	up		305.617	305.617	202.735	117.425	167.31	107.857	270.684	295.909	397.284	238.724	385.465	315.189	331.185	356.844	310.282	326.664		0.0465689	0.0465689
1429625_at	2900054C01Rik	1.32375	down	2.36896	down	1.83289	down	2.83282	down	1.53797	down	2.24712	down	1.22131	up	1.56078	down	1.48543	up	1.0468	up	1.4467	up	1.19771	up	1.40411	up	1.24399	up		256.236	256.236	193.568	108.164	139.798	90.4525	166.607	114.029	312.944	164.172	380.62	268.228	370.696	306.896	359.784	318.755		0.170851	0.170851
1458701_at	Gpcpd1	1.08073	up	4.35298	up	1.02652	up	2.83161	up	1.75748	up	1.63449	up	1.18572	down	1.40119	up	1.02783	up	1.03469	down	1.05647	down	1.07656	up	1.19505	up	1.22881	up		53.421	53.421	57.7337	232.541	54.8376	151.268	93.8863	87.3163	45.0537	74.8532	54.9079	51.6298	50.5657	57.5109	63.8408	65.6441		-0.25707	-0.25707
1436562_at	Ddx58	1.06849	down	1.77431	up	1.12805	down	2.83001	up	1.06013	down	1.38394	up	1.19099	up	2.74841	up	1.13522	up	2.63933	up	1.18767	up	1.59395	up	1.2606	up	1.48553	up		381.23	381.23	356.792	676.42	337.955	1078.89	359.605	527.6	454.04	1047.78	432.779	1006.19	452.777	607.66	480.578	566.329		-0.303748	-0.303748
1425797_a_at	Syk	1.01039	up	1.77916	up	1.14639	up	2.82624	up	1.86751	up	7.53124	up	1.20046	up	3.14217	up	1.04228	up	2.36106	up	1.22217	up	1.35757	up	1.00014	up	1.37017	up		36.6335	36.6335	37.0141	65.177	41.9962	103.535	68.4134	275.896	43.9771	115.109	38.1822	86.4938	44.7724	49.7326	36.6388	50.194		-0.346386	-0.346386
1428207_at	Bcl7a	1.29526	down	1.93327	down	1.3418	down	2.8258	down	1.05447	down	1.38859	down	1.34902	down	1.17233	down	1.31133	down	1.20826	down	1.16439	down	1.4769	down	1.28693	down	1.52704	down		444.368	444.368	343.074	229.853	331.173	157.254	421.416	320.014	329.401	379.047	338.869	367.774	381.633	300.879	345.292	290.999		0.438334	0.438334
1451605_at	Dyx1c1	1.46439	down	2.2224	down	1.87866	down	2.82554	down	1.18738	down	1.79581	down	1.27894	up	1.51217	down	1.27866	up	1.32387	down	1.28827	up	1.10186	down	1.07902	up	1.01418	down		371.978	371.978	254.015	167.377	198.002	131.649	313.277	207.137	475.739	245.989	475.632	280.978	479.209	337.592	401.37	366.779		0.164757	0.164757
1423136_at	Fgf1	1.37767	down	2.63892	down	1.72277	down	2.8241	down	1.61	down	4.13013	down	1.22392	down	2.41103	down	1.46122	down	1.75421	down	1.04562	down	1.2536	down	1.02154	down	1.4734	down		566.25	566.25	411.021	214.576	328.685	200.506	351.709	137.102	462.655	234.858	387.518	322.796	541.545	451.7	554.309	384.316		0.647272	0.647272
1437312_at	Bmpr1b	1.2598	down	2.22724	down	1.56241	down	2.82125	down	1.35686	down	1.89205	down	1.13995	up	1.69782	down	1.21223	up	1.14141	down	1.27272	up	1.11377	down	1.19103	up	1.01137	up		404.808	404.808	321.328	181.753	259.091	143.485	298.342	213.951	461.461	238.428	490.718	354.657	515.205	363.455	482.139	409.41		0.144364	0.144364
1423679_at	Tmem246	1.57322	down	2.46159	down	1.50554	down	2.81618	down	1.01885	up	1.66227	down	1.12402	down	1.24577	down	1.25088	down	1.29446	down	1.04954	down	1.15357	down	1.04709	down	1.28619	down		341.8	341.8	217.261	138.853	227.028	121.37	348.244	205.623	304.086	274.368	273.247	264.047	325.666	296.298	326.428	265.746		0.23841	0.23841
1417193_at	Sod2	1.22478	up	2.09762	up	1.33085	up	2.81429	up	1.45699	up	3.13122	up	1.21647	up	1.50492	up	1.27222	up	1.85101	up	1.18022	up	1.10921	up	1.06952	up	1.19736	up		1523.04	1523.04	1865.4	3194.78	2026.94	4286.29	2219.07	4768.99	1852.75	2292.06	1937.65	2819.17	1797.53	1689.38	1628.92	1823.64		-0.321365	-0.321365
1434322_at	Micall2	1.18038	down	2.82184	up	1.191	up	2.81218	up	1.72954	up	2.55496	up	1.03409	up	1.49281	up	1.0904	down	1.10998	down	1.22429	down	1.20396	down	1.38651	down	1.42861	down		49.9372	49.9372	42.3059	140.915	59.4754	140.432	86.3685	127.588	51.6394	74.5465	45.7972	44.9893	40.7886	41.4773	36.0164	34.9551		-0.140929	-0.140929
1425241_a_at	Wsb1	2.51397	up	2.84845	up	1.6911	up	2.81192	up	1.07496	up	2.08425	up	2.09798	up	1.74645	up	1.36363	up	1.62236	up	1.46935	up	1.66818	up	1.31472	up	1.26875	up		438.33	438.33	1101.95	1248.56	741.26	1232.55	471.187	913.588	919.606	765.521	597.721	711.13	644.058	731.212	576.283	556.133		-0.643419	-0.643419
1420819_at	Sla	1.98159	up	2.35999	up	1.67316	up	2.81047	up	1.44937	up	3.8357	up	1.53279	up	1.97164	up	1.26843	up	1.90875	up	1.06277	up	1.4749	up	1.19353	up	1.59287	up		186.462	186.462	369.49	440.048	311.981	524.046	270.253	715.211	285.807	367.635	236.513	355.908	198.166	275.013	222.548	297.009		-0.637477	-0.637477
1452353_at	Gpr155	1.06797	down	3.20986	down	1.30142	down	2.81015	down	2.31932	down	6.31712	down	1.0387	up	2.83751	down	1.42402	up	1.69943	down	1.64834	up	1.27866	up	1.07516	down	1.15913	down		1247.15	1247.15	1167.78	388.539	958.301	443.804	537.723	197.425	1295.42	439.524	1775.97	733.865	2055.74	1594.69	1159.97	1075.94		0.564508	0.564508
1431339_a_at	Efhd2	2.22931	up	2.79408	up	1.87174	up	2.80944	up	1.51712	up	3.24148	up	1.43135	down	1.78965	up	1.92717	down	1.00284	up	1.62973	down	1.48691	down	2.20723	down	1.6425	down		822.763	822.763	1834.19	2298.86	1540	2311.5	1248.23	2666.97	574.814	1472.46	426.928	825.098	504.847	553.336	372.759	500.922		-0.237002	-0.237002
1452803_at	Glipr2	1.39871	up	2.59686	up	1.6007	up	2.80584	up	2.21862	up	4.86944	up	1.30308	up	1.72837	up	1.14396	up	1.47328	up	1.24282	down	1.00072	down	1.01096	down	1.11328	up		165.444	165.444	231.408	429.633	264.826	464.209	367.056	805.618	215.587	285.947	189.261	243.745	133.119	165.324	163.65	184.185		-0.448499	-0.448499
1448929_at	F13a1	1.56804	up	1.88975	up	2.18196	up	2.80569	up	5.17463	up	10.2267	up	6.4194	up	10.0759	up	6.21935	up	10.1329	up	1.81235	up	2.83214	up	2.13505	up	2.73482	up		162.642	162.642	255.03	307.353	354.878	456.323	841.613	1663.28	1044.06	1638.76	1011.53	1648.03	294.764	460.624	347.249	444.796		-1.39911	-1.39911
1418100_at	A030009H04Rik	1.90806	down	2.43237	down	1.92901	down	2.80397	down	1.08912	up	1.12883	down	1.17595	up	1.39394	down	1.36937	up	1.112	down	1.00815	up	1.24834	down	1.03604	up	1.17912	down		112.69	112.69	59.0603	46.3295	58.4189	40.1895	122.733	99.8293	132.518	80.8433	154.314	101.34	113.609	90.2724	116.751	95.5717		0.149519	0.149519
1418949_at	Gdf15	1.19048	up	2.50223	up	1.20426	up	2.80312	up	1.04868	up	1.48761	up	1.13041	down	1.11422	up	1.0615	up	1.13702	up	1.12987	down	1.10743	down	1.07566	up	1.0963	up		154.204	154.204	183.578	385.856	185.703	432.253	161.712	229.396	136.415	171.818	163.687	175.333	136.48	139.245	165.872	169.054		-0.0855634	-0.0855634
1439589_at		1.72526	up	2.24014	up	1.50709	up	2.80291	up	1.03772	down	2.19683	up	1.33059	down	1.17356	up	1.28588	down	1.0204	down	1.04805	down	1.26314	down	1.28132	down	1.33785	down		156.978	156.978	270.827	351.652	236.579	439.995	151.272	344.854	117.976	184.223	122.078	153.84	149.78	124.276	122.512	117.336		0.0163512	0.0163512
1416708_a_at	Gramd1a	1.42683	up	3.33754	up	1.57709	up	2.79705	up	2.24303	up	3.73744	up	1.74913	up	1.86731	up	1.3135	up	1.51694	up	1.05845	down	1.04404	up	1.14714	down	1.0015	up		193.843	193.843	276.581	646.96	305.708	542.19	434.796	724.477	339.057	361.966	254.613	294.049	183.138	202.379	168.979	194.133		-0.604998	-0.604998
1439783_at	C330018D20Rik	1.49016	down	2.62843	down	1.81556	down	2.79349	down	1.03791	down	1.08068	up	1.78348	up	1.07205	up	1.4913	up	1.4027	up	1.58674	up	1.19322	up	1.1146	up	1.1425	up		133.16	133.16	89.3596	50.6613	73.3438	47.6679	128.297	143.903	237.488	142.754	198.581	186.783	211.29	158.889	148.42	152.135		-0.11015	-0.11015
1423596_at	Nek6	1.62391	up	2.22378	up	1.9159	up	2.78881	up	3.49212	up	4.88174	up	1.60192	up	2.5859	up	1.40437	up	1.75951	up	1.1848	down	1.07397	up	1.02043	up	1.22079	up		201.597	201.597	327.375	448.308	386.24	562.216	704.001	984.146	322.943	521.311	283.117	354.713	170.154	216.51	205.716	246.108		-0.69947	-0.69947
1416709_a_at	Ngrn	1.42678	down	2.09752	down	1.40832	down	2.78823	down	1.17637	up	1.05968	up	1.24101	up	1.19313	down	1.24753	up	1.02594	up	1.23137	up	1.11387	up	1.07513	up	1.03096	up		625.593	625.593	438.465	298.254	444.211	224.369	735.928	662.926	776.365	524.329	780.444	641.822	770.335	696.83	672.594	644.962		-0.0220256	-0.0220256
1419069_at	Rabgef1	1.1917	up	2.42729	up	1.54724	up	2.78346	up	1.97279	up	2.62606	up	1.04901	up	1.85666	up	1.03476	up	1.27775	up	1.20996	up	1.47201	up	1.07162	up	1.21476	up		90.8834	90.8834	108.306	220.6	140.619	252.97	179.294	238.665	95.3372	168.739	94.0427	116.126	109.965	133.782	97.3928	110.401		-0.551662	-0.551662
1441816_at	2900056M20Rik	1.65205	down	2.95181	down	1.75243	down	2.78222	down	1.20757	down	3.06103	down	2.24598	down	3.42287	down	2.67269	down	3.40833	down	2.58118	down	2.76271	down	2.46911	down	2.7316	down		160.047	160.047	96.8778	54.2199	91.3287	57.525	132.536	52.2854	71.2594	46.7582	59.8824	46.9577	62.0055	57.9312	64.8199	58.591		1.34145	1.34145
1417174_at	Tmem218	1.43512	down	2.38229	down	1.69565	down	2.78071	down	1.01236	up	1.22815	down	1.09927	up	1.55268	down	1.1693	up	1.22595	down	1.18513	up	1.06444	down	1.15687	up	1.01418	up		474.113	474.113	330.366	199.015	279.606	170.5	479.972	386.039	521.176	305.352	554.378	386.73	561.885	445.409	548.485	480.838		0.0680566	0.0680566
1439352_at	Trim7	1.29538	down	1.77643	down	1.92286	down	2.7743	down	1.62023	down	3.69112	down	2.46906	down	3.30068	down	2.32363	down	2.98588	down	1.64696	down	1.90137	down	2.29481	down	1.92061	down		206.353	206.353	159.299	116.162	107.316	74.3804	127.36	55.9053	83.5755	62.5184	88.8063	69.1097	125.294	108.528	89.9216	107.441		0.987224	0.987224
1417602_at	Per2	1.10364	down	2.63293	down	1.45378	down	2.77377	down	1.85865	down	4.25647	down	1.31211	down	2.31577	down	2.12708	down	2.74602	down	1.45269	down	1.68963	down	2.98994	down	2.68902	down		704.811	704.811	638.622	267.69	484.813	254.098	379.206	165.586	537.158	304.353	331.352	256.666	485.175	417.14	235.727	262.107		0.904881	0.904881
1451794_at	Tmcc3	1.22133	up	3.3729	up	1.75609	up	2.7721	up	1.60434	up	1.42474	up	1.25217	up	1.19844	up	1.20232	up	1.43292	up	1.12659	up	1.41838	up	1.17797	up	1.14381	up		127.644	127.644	155.895	430.53	224.154	353.842	204.783	181.859	159.831	152.974	153.469	182.904	143.802	181.047	150.361	146		-0.39745	-0.39745
1429778_at	Optn	1.58564	up	2.18698	up	1.64266	up	2.77082	up	1.94441	up	3.31069	up	1.45361	up	1.62677	up	1.64428	up	1.48331	up	1.16126	up	1.1583	up	1.04476	up	1.19695	up		98.6207	98.6207	156.377	215.681	162	273.261	191.759	326.503	143.356	160.433	162.16	146.285	114.525	114.232	103.035	118.044		-0.577175	-0.577175
1449336_a_at	Slk	1.63403	up	2.17126	up	1.74884	up	2.75945	up	2.20719	up	2.51724	up	2.36982	up	2.276	up	2.02335	up	2.34359	up	1.57934	up	1.69316	up	1.52088	up	1.59224	up		198.919	198.919	325.038	431.904	347.878	548.906	439.052	500.727	471.401	452.739	402.483	466.185	314.161	336.801	302.532	316.725		-0.908985	-0.908985
1422924_at	Tnfsf9	1.05928	up	4.34518	up	1.08051	up	2.7546	up	1.26569	up	2.81279	up	1.12489	down	1.44387	up	1.06725	up	1.59778	up	1.13174	down	1.14702	down	1.03542	up	1.04902	up		93.0358	93.0358	98.5513	404.258	100.526	256.277	117.754	261.69	82.7064	134.332	99.2921	148.651	82.2058	81.1112	96.331	97.5968		-0.186993	-0.186993
1420723_at	Vnn3	1.20903	up	2.00195	up	1.21867	up	2.75126	up	3.46167	up	27.4191	up	1.33893	down	7.54878	up	1.21073	down	3.43616	up	1.26469	down	1.09687	up	1.04887	down	1.72516	up		188.673	188.673	228.11	377.714	229.929	519.088	653.122	5173.24	140.913	1424.25	155.834	648.311	149.185	206.949	179.883	325.491		-0.285303	-0.285303
1439971_at	6330439K17Rik	1.13334	down	1.838	down	1.84175	down	2.75124	down	1.28665	down	2.31983	down	1.14805	up	1.6683	down	1.10245	up	1.4665	down	1.38821	up	1.11128	up	1.14985	up	1.03672	down		654.619	654.619	577.6	356.158	355.432	237.936	508.779	282.184	751.535	392.387	721.687	446.381	908.752	727.463	752.716	631.433		0.15291	0.15291
1449122_at	Ubxn2b	1.54544	down	2.8855	down	1.92725	down	2.7506	down	1.0516	down	1.10521	down	1.70648	up	1.04063	down	1.737	up	1.01165	down	1.45065	up	1.32276	up	1.18523	up	1.10253	up		132.55	132.55	85.7688	45.9367	68.7769	48.1897	126.046	119.932	226.195	127.375	230.24	131.024	192.285	175.332	157.102	146.14		0.0380597	0.0380597
1423706_a_at	Pgd	1.19054	up	2.10164	up	1.76327	up	2.74924	up	2.4108	up	3.93578	up	1.55298	up	2.1262	up	1.22382	up	1.59084	up	1.00464	up	1.12611	up	1.0659	down	1.07988	up		647.374	647.374	770.725	1360.55	1141.49	1779.79	1560.69	2547.92	1005.36	1376.45	792.272	1029.87	650.379	729.014	607.348	699.086		-0.460172	-0.460172
1436217_at	Zfp148	1.35541	down	2.46175	down	1.59186	down	2.7487	down	1.36658	down	1.88101	down	1.11286	up	1.75888	down	1.14229	up	1.05242	up	1.15911	up	1.04736	up	1.23059	up	1.14806	up		315.654	315.654	232.885	128.224	198.292	114.837	230.98	167.811	351.279	179.462	360.568	332.2	365.876	330.605	388.439	362.389		0.120988	0.120988
1428502_at	Actr6	1.66097	down	2.73251	down	1.7088	down	2.74734	down	1.11536	down	1.20936	down	2.16044	up	1.24193	up	1.95305	up	1.50864	up	1.90655	up	1.72204	up	1.9902	up	1.55804	up		237.881	237.881	143.218	87.056	139.209	86.5859	213.278	196.7	513.929	295.433	464.594	358.877	453.532	409.641	473.432	370.628		-0.194384	-0.194384
1455436_at	Diras2	1.11977	down	2.00771	down	1.60961	down	2.74505	down	1.15916	down	2.43679	down	1.31267	down	2.09089	down	1.28193	down	1.54897	down	1.05146	down	1.44908	down	1.11512	down	1.24723	down		1821.7	1821.7	1626.85	907.355	1131.77	663.632	1571.58	747.582	1387.78	871.257	1421.07	1176.07	1732.54	1257.15	1633.64	1460.6		0.479852	0.479852
1434675_at	Zfp763	2.16862	down	3.50847	down	2.09644	down	2.74337	down	1.283	down	1.43753	down	1.50976	up	1.0181	down	1.50222	up	1.10406	up	1.2947	up	1.06954	up	1.49383	up	1.21373	up		200.112	200.112	92.2763	57.0368	95.4534	72.9439	155.971	139.205	302.12	196.555	300.613	220.935	259.084	214.028	298.933	242.881		0	0
1418465_at	Ncf4	1.54229	up	2.50211	up	1.39203	up	2.73987	up	2.42708	up	12.4474	up	2.29958	up	5.63602	up	1.84498	up	5.88947	up	1.18248	up	1.49133	up	1.27636	up	1.55482	up		190.606	190.606	293.97	476.916	265.328	522.234	462.615	2372.55	438.313	1074.26	351.663	1122.57	225.388	284.255	243.281	296.357		-0.692333	-0.692333
1451583_a_at	Mmgt2	2.05018	down	2.38686	down	1.71583	down	2.73508	down	1.5776	up	1.25595	up	1.85626	up	1.30804	up	1.51229	up	1.42722	up	1.68205	up	1.40891	up	1.6731	up	1.54477	up		418.394	418.394	204.077	175.291	243.843	152.973	660.061	525.483	776.648	547.276	632.733	597.14	703.762	589.479	700.016	646.325		-0.405479	-0.405479
1449952_s_at	Prss30	2.17454	up	2.55743	up	1.74493	up	2.73324	up	1.67171	up	8.18554	up	1.55313	up	4.35377	up	1.11443	up	2.98407	up	1.0077	up	2.01403	up	1.17707	down	3.26152	up		108.3	108.3	235.502	276.969	188.976	296.009	181.046	886.492	168.203	471.512	120.692	323.174	109.134	218.119	92.0081	353.222		-0.959523	-0.959523
1431374_at	6330407A03Rik	1.08402	up	2.56247	up	1.41002	up	2.73225	up	1.06823	up	2.34325	up	1.15837	down	1.13941	up	1.08154	down	1.13422	down	1.11218	down	1.02498	down	1.1056	down	1.14133	up		115.155	115.155	124.831	295.082	162.372	314.633	123.012	269.837	99.4114	131.209	106.473	101.528	103.54	112.349	104.156	131.43		-0.068959	-0.068959
1448995_at	Pf4	2.22578	up	2.30113	up	2.33509	up	2.72904	up	3.4118	up	4.84259	up	7.42633	up	8.11702	up	4.80294	up	12.0468	up	1.78964	up	3.63439	up	1.80497	up	2.46595	up		587.247	587.247	1307.08	1351.33	1371.27	1602.62	2003.57	2843.8	4361.09	4766.7	2820.51	7074.44	1050.96	2134.29	1059.96	1448.12		-1.35039	-1.35039
1417600_at	Slc15a2	1.43724	down	2.17942	down	2.06852	down	2.72535	down	2.22136	down	4.08637	down	1.02113	down	2.10178	down	1.13243	down	1.28042	down	1.12507	up	1.03439	down	1.18839	up	1.01664	down		1670.11	1670.11	1162.02	766.311	807.394	612.806	751.843	408.703	1635.56	794.619	1474.81	1304.35	1878.99	1614.59	1984.74	1642.77		0.258065	0.258065
1451512_s_at	Hibch	1.46532	down	2.32457	down	1.72755	down	2.72166	down	1.03798	up	1.02507	up	2.01667	up	1.18539	down	1.70405	up	1.47884	up	1.20506	up	1.23056	up	1.26628	up	1.0843	up		320.08	320.08	218.437	137.694	185.28	117.605	332.237	328.104	645.495	270.02	545.433	473.348	385.715	393.877	405.311	347.064		-0.0763473	-0.0763473
1447661_at		1.3914	up	2.17038	up	1.02138	up	2.71553	up	1.14844	up	2.84894	up	1.11362	up	1.76727	up	1.37116	up	1.09351	up	1.17012	down	1.20002	down	1.01452	down	1.05712	up		26.0549	26.0549	36.2527	56.5491	26.6118	70.7528	29.9224	74.2288	29.0153	46.046	35.7255	28.4913	22.2669	21.7121	25.6821	27.5432		-0.141008	-0.141008
1450678_at	Itgb2	1.50676	up	2.29371	up	1.18291	up	2.71508	up	2.21459	up	8.14895	up	3.18591	up	5.57175	up	2.22791	up	4.72801	up	1.55936	up	2.03145	up	1.34234	up	2.17201	up		410.422	410.422	618.406	941.39	485.491	1114.33	908.915	3344.51	1307.57	2286.77	914.384	1940.48	639.997	833.751	550.927	891.439		-1.08897	-1.08897
1420699_at	Clec7a	1.96311	up	2.46329	up	1.31922	up	2.70888	up	1.25743	up	3.72201	up	3.37487	up	3.34327	up	3.27734	up	3.07613	up	1.9498	up	1.90574	up	1.55861	up	1.95769	up		554.983	554.983	1089.49	1367.08	732.144	1503.38	697.852	2065.65	1873	1855.46	1818.87	1707.2	1082.1	1057.65	865.002	1086.48		-1.0965	-1.0965
1423401_at	Etv6	1.48352	up	2.70499	up	1.54891	up	2.70728	up	1.98567	up	2.3765	up	1.45299	up	1.98384	up	1.20257	up	1.60887	up	1.21818	up	1.20542	up	1.04442	down	1.17427	up		85.6751	85.6751	127.101	231.75	132.703	231.947	170.122	203.607	124.485	169.966	103.03	137.841	104.368	103.274	82.0311	100.606		-0.542434	-0.542434
1426299_at	Snx20	1.04352	up	2.14349	up	1.14482	up	2.70443	up	1.88383	up	8.62721	up	1.46702	up	4.51011	up	1.21384	up	2.65433	up	1.0545	up	1.21817	up	1.22679	up	1.38522	up		148.517	148.517	154.98	318.345	170.026	401.655	279.782	1281.29	217.878	669.829	180.276	394.214	156.612	180.919	182.2	205.729		-0.470116	-0.470116
1418970_a_at	Bcl10	1.61723	up	3.05907	up	1.71882	up	2.70408	up	1.21616	up	2.00604	up	1.1861	down	1.22699	up	1.18088	down	1.04467	down	1.18309	down	1.14944	down	1.23106	down	1.02418	down		753.463	753.463	1218.53	2304.9	1295.07	2037.42	916.334	1511.48	635.243	924.489	638.051	721.245	636.861	655.506	612.044	735.676		-0.0643549	-0.0643549
1435397_at	Zbtb44	1.27767	down	2.54687	down	1.31821	down	2.69995	down	1.72844	down	1.94395	down	1.20681	down	1.61833	down	1.26127	down	1.33669	down	1.27541	up	1.26206	up	1.26317	down	1.34129	down		709.442	709.442	555.261	278.554	538.185	262.761	410.451	364.949	587.864	438.379	562.482	530.744	904.826	895.361	561.635	528.926		0.383958	0.383958
1417580_s_at	Selenbp1	1.67118	down	2.37568	down	1.55989	down	2.68957	down	1.09836	down	2.12935	down	1.0332	down	2.1168	down	1.19422	down	1.45535	down	1.05047	up	1.12988	down	1.04483	down	1.07683	down		3768.07	3768.07	2254.74	1586.1	2415.61	1400.99	3430.63	1769.59	3646.98	1780.08	3155.27	2589.12	3958.24	3334.93	3606.39	3499.22		0.238473	0.238473
1453078_at	2610002M06Rik///Chmp1b	1.26865	down	2.14108	down	1.51892	down	2.68803	down	1.16278	down	1.18276	down	1.73509	up	1.21025	down	1.54164	up	1.5266	up	1.57541	up	1.35997	up	1.47203	up	1.18575	up		121.922	121.922	96.1039	56.9442	80.2688	45.3574	104.854	103.083	211.546	100.741	187.96	186.126	192.077	165.81	179.473	144.569		-0.121363	-0.121363
1450298_at	Tnfsf14	1.24945	up	2.16032	up	1.46221	up	2.68771	up	2.36819	up	9.18046	up	1.48343	up	3.85413	up	1.09305	up	1.72892	up	1.00779	up	1.11648	up	1.02916	down	1.08625	up		25.7347	25.7347	32.1543	55.5953	37.6294	69.1674	60.9446	236.256	38.1756	99.1849	28.1292	44.4932	25.9352	28.7324	25.0056	27.9543		-0.397655	-0.397655
1443894_at	Evi2a	1.10602	up	2.37659	up	1.46284	up	2.6873	up	1.61399	up	7.68155	up	1.44946	up	4.66747	up	1.23107	up	2.12459	up	1.32492	up	1.51384	up	1.26198	up	1.4779	up		113.348	113.348	125.365	269.382	165.81	304.6	182.943	870.688	164.293	529.048	139.54	240.819	150.177	171.591	143.043	167.517		-0.598212	-0.598212
1437176_at	Nlrc5	1.63381	up	2.70298	up	1.09466	up	2.68712	up	1.53247	up	2.16152	up	1.46523	up	3.54522	up	1.00862	down	3.17313	up	1.11371	down	1.6184	up	1.02788	down	1.61127	up		72.8887	72.8887	119.086	197.017	79.7886	195.861	111.7	157.55	106.799	258.406	72.2655	231.286	65.4467	117.963	70.9116	117.444		-0.599957	-0.599957
1424352_at	Cyp4a12a	1.39808	down	2.04028	down	1.42134	down	2.68528	down	1.26392	down	1.88435	down	1.1108	down	1.71923	down	1.16799	down	1.22296	down	1.0593	down	1.13705	down	1.24588	down	1.30989	down		5091.75	5091.75	3641.96	2495.61	3582.36	1896.17	4028.53	2702.12	4583.86	2961.65	4359.42	4163.45	4806.7	4478.04	4086.87	3887.16		0.327313	0.327313
1454836_at	Tmem18	1.65668	down	2.36255	down	1.4447	down	2.68026	down	1.16557	up	1.0152	down	1.47515	up	1.07839	down	1.50285	up	1.21369	up	1.26701	up	1.18165	up	1.29935	up	1.16714	up		515.169	515.169	310.966	218.057	356.592	192.209	600.466	507.454	759.951	477.72	774.224	625.256	652.727	608.752	669.384	601.275		-0.0736046	-0.0736046
1425580_a_at	Pik3c3	1.41904	down	2.57016	down	1.45096	down	2.67168	down	1.05941	down	1.29162	down	1.69107	up	1.06142	down	1.3146	up	1.21572	up	1.45027	up	1.44732	up	1.2715	up	1.25441	up		260.891	260.891	183.85	101.508	179.805	97.6506	246.261	201.988	441.186	245.795	342.967	317.17	378.362	377.594	331.724	327.264		-0.0471439	-0.0471439
1435697_a_at	Cytip	2.14315	up	2.30169	up	1.43787	up	2.66742	up	1.38331	up	2.12044	up	1.25635	up	1.14131	up	1.34846	up	1.17245	up	1.07409	up	1.2241	down	1.25059	up	1.26867	up		1021	1021	2188.16	2350.03	1468.07	2723.44	1412.36	2164.97	1282.73	1165.28	1376.77	1197.07	1096.65	834.08	1276.86	1295.31		-0.353099	-0.353099
1446631_at	Gm14047	1.0536	up	1.31995	up	1.08175	down	2.66256	up	1.13027	down	3.22459	up	1.33803	down	1.12139	up	1.45199	down	1.08156	down	1.51135	down	1.65124	down	1.38413	down	1.41489	down		35.5581	35.5581	37.4639	46.9348	32.871	94.6757	31.4597	114.66	26.575	39.8747	24.4892	32.8769	23.5274	21.5343	25.6899	25.1314		0.13088	0.13088
1421362_a_at	Frk	1.23336	up	2.23154	up	1.16431	up	2.66152	up	1.48915	up	2.47502	up	2.77574	up	1.9666	up	2.59923	up	1.977	up	3.03429	up	3.75613	up	2.30644	up	2.92074	up		44.4977	44.4977	54.8817	99.2984	51.8091	118.431	66.2637	110.132	123.514	87.509	115.659	87.972	135.019	167.139	102.631	129.966		-1.1486	-1.1486
1428660_s_at	Tor3a	1.17185	down	1.688	up	1.00605	down	2.66146	up	1.38553	up	1.36369	up	1.59034	up	2.45503	up	1.3692	up	2.39856	up	1.2954	up	1.6254	up	1.00845	up	1.41808	up		243.283	243.283	207.606	410.661	241.818	647.486	337.076	331.761	386.903	597.266	333.102	583.527	315.147	395.431	245.338	344.994		-0.470443	-0.470443
1418443_at	Xpo1	1.41944	down	2.05013	down	1.4061	down	2.65887	down	1.31691	up	1.656	up	2.18192	up	1.5823	up	1.79674	up	1.62179	up	1.41781	up	1.38653	up	1.20424	up	1.21794	up		756.133	756.133	532.698	368.821	537.752	284.381	995.757	1252.15	1649.82	1196.43	1358.57	1226.29	1072.05	1048.4	910.562	920.922		-0.334081	-0.334081
1446085_at	Socs2	1.22923	up	3.26952	up	1.23206	up	2.65799	up	1.18968	up	1.06093	down	1.04956	down	1.00211	up	1.21657	up	1.06279	up	1.04171	down	1.12285	down	1.02136	up	1.21059	down		134.858	134.858	165.771	440.922	166.154	358.452	160.438	127.113	128.491	135.143	164.065	143.326	129.458	120.103	137.739	111.399		-0.0775187	-0.0775187
1440344_at	Snord89	1.45361	up	1.91813	up	1.13275	up	2.65697	up	1.10162	up	4.17209	up	1.91983	up	2.57278	up	1.40052	up	2.17161	up	1.12274	up	1.2687	up	1.03644	down	1.00681	down		16.1986	16.1986	23.5464	31.071	18.349	43.0392	17.8448	67.582	31.0986	41.6755	22.6865	35.177	18.1868	20.5511	15.629	16.089		-0.366606	-0.366606
1430612_at	1810033B17Rik	1.23281	up	2.66525	up	1.12991	up	2.65225	up	1.46024	up	11.8404	up	1.44268	up	5.16058	up	1.11001	up	3.01433	up	1.05511	down	1.02281	down	1.02158	up	1.22194	up		201.423	201.423	248.316	536.843	227.59	534.224	294.126	2384.94	290.589	1039.46	223.582	607.156	190.903	196.932	205.769	246.127		-0.253962	-0.253962
1424268_at	Smox	1.0779	up	2.37115	up	1.29294	up	2.65137	up	1.59975	up	3.83084	up	1.14491	up	2.1	up	1.35644	down	1.38746	up	1.28669	down	1.27701	down	1.5028	down	1.39116	down		601.391	601.391	648.242	1425.99	777.566	1594.51	962.072	2303.84	688.538	1262.92	443.36	834.406	467.393	470.938	400.18	432.294		-0.138885	-0.138885
1440899_at	Fmo5	1.28002	down	2.14329	down	1.88433	down	2.64945	down	1.54523	down	2.61703	down	1.17523	up	1.38676	down	1.30524	up	1.17182	down	1.52109	up	1.00001	up	1.0723	up	1.07971	down		77.8454	77.8454	60.8156	36.3205	41.3121	29.3818	50.3779	29.7458	91.4863	56.1349	101.607	66.4311	118.41	77.8461	83.4737	72.0983		0.192354	0.192354
1437287_at	Nadkd1	1.60559	down	2.58184	down	1.90331	down	2.64819	down	1.57506	down	1.64847	down	1.13956	down	1.26202	down	1.08118	down	1.35375	down	1.13351	down	1.27015	down	1.21145	down	1.44708	down		557.414	557.414	347.17	215.898	292.865	210.489	353.899	338.14	489.149	441.684	515.56	411.755	491.761	438.855	460.12	385.2		0.386362	0.386362
1452203_at	Obfc2a	1.78875	up	2.55294	up	1.23516	up	2.64789	up	1.78516	up	3.57203	up	2.29427	up	3.08222	up	1.78784	up	2.21168	up	1.48246	up	1.63166	up	1.45832	up	1.73173	up		172.84	172.84	309.168	441.249	213.484	457.66	308.546	617.389	396.541	532.729	309.01	382.266	256.228	282.016	252.056	299.312		-0.820195	-0.820195
1426084_a_at	Tor1aip1	1.46051	up	1.72933	up	1.39831	up	2.64642	up	1.78011	up	2.26147	up	1.88605	up	2.64192	up	1.63757	up	2.75411	up	1.14959	up	1.402	up	1.18222	up	1.34363	up		223.616	223.616	326.593	386.707	312.685	591.783	398.061	505.701	421.751	590.777	366.186	615.864	257.067	313.51	264.364	300.458		-0.619957	-0.619957
1459354_at		1.39179	down	1.79842	down	1.91003	down	2.64553	down	1.21333	down	3.95068	down	2.31465	down	3.92072	down	2.04266	down	2.82393	down	1.97854	down	2.40209	down	1.86296	down	2.38184	down		511.771	511.771	367.707	284.566	267.938	193.447	421.789	129.54	221.1	130.53	250.541	181.226	258.66	213.053	274.708	214.864		1.06087	1.06087
1446457_at	Ddx58	1.12157	down	1.82389	up	1.06799	up	2.64245	up	1.03833	up	1.13604	up	1.1249	down	1.20133	up	1.38149	down	1.06508	up	1.04833	up	1.03658	up	1.12581	up	1.07823	up		89.5759	89.5759	79.8667	163.376	95.6664	236.7	93.009	101.762	79.6302	107.61	64.8401	95.4051	93.9054	92.8522	100.845	96.5831		-0.0955758	-0.0955758
1416286_at	Rgs4	1.63898	up	2.32285	up	1.25212	up	2.64046	up	1.74714	up	6.94895	up	2.5108	up	7.28088	up	3.20038	up	6.9363	up	1.14808	down	1.35409	up	1.3278	up	2.37563	up		80.939	80.939	132.657	188.009	101.345	213.716	141.412	562.441	203.222	589.307	259.036	561.417	70.4995	109.599	107.471	192.281		-0.945413	-0.945413
1438320_s_at	Mcm7	1.6849	down	2.29931	down	1.52571	down	2.63614	down	2.10958	up	3.5213	up	2.37392	up	1.69199	up	1.82365	up	1.47459	up	1.08082	up	1.17466	up	1.00029	up	1.06094	up		779.448	779.448	462.609	338.992	510.874	295.678	1644.31	2744.67	1850.35	1318.82	1421.44	1149.37	842.441	915.585	779.674	826.951		-0.112123	-0.112123
1451858_at	Mrgpra2a///Mrgpra2b	1.21733	up	2.37452	up	1.25725	up	2.63309	up	1.03983	down	10.3155	up	1.04973	down	4.63544	up	1.47158	down	2.71287	up	1.2525	down	1.13095	down	1.09964	down	1.12048	down		113.891	113.891	138.643	270.437	143.19	299.886	109.529	1174.84	108.496	527.937	77.3938	308.973	90.9314	100.704	103.571	101.645		-0.149282	-0.149282
1451174_at	Lrrc33	1.6513	up	2.33341	up	1.51947	up	2.63104	up	2.311	up	4.15381	up	2.38403	up	4.64213	up	1.70917	up	3.18313	up	1.28842	up	1.82406	up	1.5844	up	2.25572	up		170.727	170.727	281.921	398.377	259.415	449.191	394.55	709.17	407.02	792.538	291.802	543.447	219.969	311.416	270.501	385.114		-0.998017	-0.998017
1421291_at	Il18rap	1.19442	up	1.91091	up	1.46455	up	2.6289	up	1.213	up	3.95299	up	1.12132	up	1.96157	up	1.00084	down	1.45232	up	1.00269	up	1.0246	up	1.04292	up	1.26953	up		86.7673	86.7673	103.636	165.804	127.075	228.103	105.248	342.99	97.2942	170.2	86.6943	126.014	87.0005	88.902	90.4914	110.154		-0.264658	-0.264658
1425850_a_at	Nek6	1.04432	up	2.05044	up	1.95632	up	2.62726	up	3.39377	up	5.20329	up	1.5077	up	2.70766	up	1.42367	up	1.82378	up	1.14491	down	1.34164	up	1.00565	up	1.23017	up		197.562	197.562	206.318	405.088	386.493	519.046	670.48	1027.97	297.865	534.929	281.263	360.308	172.557	265.056	198.678	243.035		-0.564084	-0.564084
1419569_a_at	Isg20	1.64597	up	2.66042	up	1.68351	up	2.6202	up	1.45966	up	1.49101	up	1.04072	up	1.09837	up	1.0483	up	1.43978	up	1.06876	down	1.12858	down	1.02261	down	1.06885	up		2346.4	2346.4	3862.11	6242.41	3950.18	6148.04	3424.95	3498.52	2441.93	2577.22	2459.73	3378.31	2195.44	2079.08	2294.52	2507.96		-0.210706	-0.210706
1459800_s_at	Map3k4	1.44179	down	1.94647	down	1.23276	down	2.6136	down	1.18419	up	1.03072	down	1.50094	up	1.03979	up	1.51935	up	1.44381	up	1.24773	up	1.18203	up	1.13501	up	1.04932	up		317.266	317.266	220.049	162.995	257.362	121.39	375.704	307.81	476.197	329.89	482.039	458.071	395.863	375.018	360.098	332.915		-0.0182519	-0.0182519
1447585_s_at	Mrps6	1.18348	down	1.80716	down	1.42616	down	2.61264	down	1.24466	up	1.28825	down	1.15598	up	1.40311	down	1.12954	up	1.17109	down	1.1013	up	1.17932	down	1.00418	down	1.07992	down		2531.42	2531.42	2138.96	1400.77	1774.99	968.914	3150.75	1965	2926.27	1804.15	2859.35	2161.6	2787.85	2146.52	2520.88	2344.09		0.105756	0.105756
1417925_at	Ccl22	1.34642	up	2.42172	up	1.5716	up	2.61153	up	1.24241	up	1.61138	up	1.17155	up	1.32681	up	1.06095	down	1.02097	down	1.0701	down	1.07178	up	1.08878	down	1.16183	up		109.515	109.515	147.453	265.215	172.113	286.002	136.062	176.47	128.302	145.305	103.223	107.266	102.341	117.376	100.585	127.237		-0.186018	-0.186018
1418586_at	Adcy9	1.24798	down	1.8408	down	1.52512	down	2.60562	down	1.29763	down	1.80715	down	1.88611	down	2.09654	down	1.99043	down	2.28344	down	1.42939	down	1.7713	down	1.60609	down	1.87489	down		531.498	531.498	425.886	288.731	348.495	203.981	409.591	294.108	281.795	253.513	267.027	232.762	371.835	300.062	330.926	283.483		0.753604	0.753604
1428682_at	Zc3h6	1.08788	down	2.39245	down	1.8884	down	2.60482	down	1.43454	down	2.43589	down	1.2307	up	1.18869	down	1.07876	up	1.2925	down	1.35808	up	1.02111	up	1.14291	up	1.06038	down		174.498	174.498	160.402	72.9368	92.405	66.9904	121.64	71.636	214.754	146.798	188.24	135.008	236.982	178.181	199.435	164.562		0.10749	0.10749
1423466_at	Ccr7	1.71555	up	2.05141	up	1.28438	up	2.59888	up	1.76053	up	3.11255	up	1.23451	up	1.32586	up	1.0108	down	1.16082	up	1.26033	down	1.05383	down	1.19822	down	1.20661	up		103.207	103.207	177.057	211.72	132.558	268.224	181.7	321.238	127.41	136.839	102.104	119.805	81.8889	97.9354	86.1336	124.531		-0.280608	-0.280608
1433582_at	1190002N15Rik	1.48533	down	2.18328	down	1.51013	down	2.59816	down	1.25378	down	1.96928	down	1.39218	up	1.08178	down	1.47548	up	1.22753	up	1.50683	up	1.42256	up	1.36102	up	1.20362	up		819.072	819.072	551.441	375.156	542.384	315.251	653.281	415.926	1140.3	757.154	1208.53	1005.44	1234.2	1165.18	1114.78	985.852		0	0
1427091_at	Znfx1	1.3011	down	2.09207	up	1.04589	down	2.59696	up	1.14827	up	1.11927	up	1.01365	down	1.88202	up	1.48729	down	1.52673	up	1.12668	down	1.0596	up	1.48979	down	1.46351	down		311.645	311.645	239.524	651.983	297.972	809.331	357.853	348.816	307.45	586.523	209.539	475.797	276.605	330.219	209.187	212.944		-0.0455189	-0.0455189
1417374_at	Tuba4a	1.53001	up	2.28589	up	1.95303	up	2.5966	up	1.57726	up	1.93746	up	1.14373	up	1.21758	up	1.01458	up	1.22006	up	1.06483	up	1.02569	up	1.0157	down	1.06042	up		482.085	482.085	737.597	1101.99	941.526	1251.78	760.371	934.02	551.375	586.976	489.113	588.171	513.339	494.468	474.634	511.215		-0.244699	-0.244699
1422562_at	Rrad	1.34845	up	2.70438	up	1.1633	up	2.59486	up	2.02557	up	1.87161	up	1.16881	up	1.2777	up	1.44654	up	1.48078	up	1.12572	down	1.16295	up	1.0649	up	1.20926	up		70.4924	70.4924	95.0558	190.639	82.0038	182.918	142.788	131.935	82.3923	90.0684	101.97	104.384	62.6198	81.9791	75.0672	85.2434		-0.315951	-0.315951
1448026_at	Chd7	1.99038	up	1.97302	up	1.48512	up	2.5944	up	1.25624	up	2.13605	up	1.38459	down	1.5609	up	1.44269	down	1.00634	up	1.34313	down	1.42961	down	1.28922	down	1.3641	down		119.649	119.649	238.146	236.069	177.693	310.416	150.308	255.575	86.4143	186.76	82.9343	120.407	89.0821	83.6934	92.807	87.7126		-0.0915978	-0.0915978
1434802_s_at	Ntf3	1.25785	down	2.77165	down	1.41744	down	2.5926	down	1.03931	down	1.75448	down	1.39129	up	1.20381	down	1.32433	up	1.13363	down	1.47291	up	1.05997	down	1.48659	up	1.24279	up		175.568	175.568	139.578	63.3442	123.863	67.719	168.928	100.069	244.265	145.844	232.51	154.872	258.596	165.634	260.997	218.194		0.055835	0.055835
1452773_at	5730494N06Rik	1.51693	down	2.17647	down	1.59507	down	2.5917	down	1.05501	up	1.07471	down	1.46339	up	1.00256	up	1.44074	up	1.16753	up	1.47703	up	1.2093	up	1.24275	up	1.23297	up		1109.15	1109.15	731.183	509.611	695.365	427.964	1170.17	1032.05	1623.13	1111.99	1598	1294.97	1638.26	1341.3	1378.4	1367.55		-0.071032	-0.071032
1426752_at	Phf17	1.08019	down	2.04944	down	1.26554	down	2.59147	down	1.02624	down	1.35442	down	1.10672	down	1.27106	down	1.1262	down	1.36748	down	1.01806	down	1.28147	down	1.04846	down	1.16116	down		1102.3	1102.3	1020.47	537.855	871.01	425.357	1074.11	813.854	996.005	867.231	978.775	806.081	1082.75	860.184	1051.35	949.305		0.237469	0.237469
1449222_at	Ebi3	1.04717	up	2.41685	up	1.03651	down	2.58997	up	1.17611	down	12.0597	up	1.08363	down	4.38817	up	1.05125	down	3.54881	up	1.12762	up	1.30579	up	1.05326	down	1.23251	up		129.128	129.128	135.219	312.083	124.58	334.438	109.793	1557.25	119.163	566.637	122.833	458.251	145.608	168.614	122.598	159.152		-0.113975	-0.113975
1428097_at	2510009E07Rik	1.32008	down	1.901	down	1.42693	down	2.58936	down	1.11237	down	1.18292	down	1.24687	up	1.00097	up	1.30314	up	1.32746	up	1.07748	up	1.17654	up	1.11815	up	1.04752	up		566.119	566.119	428.851	297.801	396.739	218.633	508.928	478.576	705.878	566.667	737.731	751.502	609.982	666.063	633.005	593.022		0	0
1426648_at	Mapkapk2	1.29689	up	2.33878	up	1.65164	up	2.58901	up	1.53812	up	3.65727	up	1.37076	up	2.40579	up	1.17771	down	1.37993	up	1.0749	up	1.08897	up	1.07464	down	1.13111	up		368.2	368.2	477.515	861.141	608.135	953.273	566.336	1346.61	504.713	885.814	312.641	508.092	395.778	400.959	342.626	416.474		-0.359363	-0.359363
1436472_at	Slfn9	1.04189	up	2.03886	up	1.10813	up	2.58858	up	2.17173	up	3.63252	up	2.90077	up	4.38431	up	2.53763	up	2.88339	up	1.29846	up	1.69781	up	1.07919	up	1.2644	up		67.3243	67.3243	70.1448	137.265	74.604	174.274	146.21	244.557	195.292	295.171	170.844	194.122	87.4178	114.304	72.6559	85.1247		-0.763674	-0.763674
1437433_at	B3galt2	1.21968	up	2.53147	down	1.12071	down	2.58822	down	1.01607	up	1.06827	down	2.02648	up	1.21654	up	1.8949	up	1.19452	up	2.00208	up	1.40923	up	1.32943	up	1.30349	up		124.576	124.576	151.943	49.211	111.158	48.132	126.578	116.615	252.451	151.552	236.059	148.808	249.412	175.557	165.616	162.384		-0.171554	-0.171554
1421408_at	Igsf6	1.12921	up	2.50187	up	1.06726	up	2.58653	up	1.92016	up	13.9216	up	3.29027	up	6.96103	up	3.36544	up	8.3358	up	1.6298	up	2.42268	up	1.12709	up	1.89591	up		65.7253	65.7253	74.2177	164.436	70.146	170.001	126.203	915	216.254	457.516	221.195	547.873	107.119	159.231	74.0786	124.61		-1.18427	-1.18427
1423405_at	Timp4	1.47429	down	2.24445	down	2.08735	down	2.58624	down	1.33726	up	1.34098	down	1.13406	up	1.09477	down	1.05727	up	2.08396	down	1.08324	down	1.83177	down	1.16897	down	1.31767	down		837.554	837.554	568.107	373.166	401.253	323.85	1120.03	624.584	949.837	765.049	885.522	401.905	773.193	457.237	716.486	635.63		0.254938	0.254938
1429128_x_at	Nfkb2	1.44611	up	3.58729	up	1.65165	up	2.58564	up	1.22049	up	1.57088	up	1.24871	down	1.02886	down	1.30756	down	1.24591	down	1.37734	down	1.4025	down	1.4109	down	1.20888	down		347.891	347.891	503.087	1247.98	574.595	899.522	424.597	546.495	278.601	338.133	266.062	279.227	252.583	248.051	246.574	287.779		0.00189209	0.00189209
1439482_at	Uhrf1bp1	1.4993	down	2.13069	down	1.58264	down	2.5832	down	1.06007	down	1.34593	down	1.14239	down	1.37986	down	1.42311	down	1.56671	down	1.29854	down	1.60844	down	1.24309	down	1.42372	down		805.646	805.646	537.35	378.116	509.052	311.879	759.991	598.578	705.23	583.861	566.118	514.228	620.426	500.889	648.1	565.874		0.487198	0.487198
1418626_a_at	Clu	1.99409	up	2.37186	up	2.19013	up	2.58224	up	4.21808	up	5.33172	up	3.99711	up	6.06047	up	3.17078	up	5.06283	up	1.6869	up	2.9802	up	1.251	up	2.49957	up		2434.73	2434.73	4855.05	5774.82	5332.38	6287.05	10269.9	12981.3	9731.88	14755.6	7719.97	12326.6	4107.13	7255.98	3045.84	6085.76		-1.3849	-1.3849
1431894_at	Itprip	1.54398	up	2.66343	up	1.72956	up	2.57955	up	1.50939	up	3.72709	up	1.26518	down	1.09209	up	1.31031	down	1.03703	up	1.11765	down	1.31061	down	1.09807	down	1.00843	down		76.2691	76.2691	117.758	203.137	131.912	196.74	115.12	284.262	60.2831	83.2925	58.2068	79.0935	68.2406	58.1935	69.4576	75.6315		-0.102695	-0.102695
1426276_at	Ifih1	1.22113	down	1.92247	up	1.41589	down	2.57399	up	1.20996	up	1.00148	up	1.74517	up	2.80416	up	1.53894	up	2.99073	up	1.28053	up	1.61803	up	1.1901	up	1.28496	up		405.125	405.125	331.763	778.841	286.128	1042.79	490.187	405.724	707.011	1136.04	623.463	1211.62	518.775	655.503	482.141	520.568		-0.350146	-0.350146
1422760_at	Padi4	1.30005	up	2.27957	up	1.31674	up	2.57238	up	1.4315	up	5.24606	up	1.0641	down	2.18657	up	1.00498	up	1.16889	up	1.01102	up	1.02967	up	1.00137	up	1.04292	down		31.128	31.128	40.4679	70.9585	40.9876	80.0731	44.5598	163.299	29.2527	68.0636	31.2829	36.3851	31.471	32.0516	31.1708	29.8468		-0.223639	-0.223639
1425415_a_at	Slc1a1	1.10251	up	1.46259	up	1.25182	up	2.57211	up	2.21558	up	4.8899	up	1.47612	up	3.02521	up	1.46043	up	1.53451	up	1.7317	up	1.83702	up	1.43905	up	1.86488	up		171.028	171.028	188.56	250.143	214.096	439.903	378.927	836.309	252.458	517.395	249.774	262.444	296.169	314.181	246.118	318.947		-0.748533	-0.748533
1449449_at	Ptges	1.19339	up	3.1843	up	1.67532	up	2.57062	up	1.93801	up	2.45245	up	1.20115	up	1.87751	up	1.22464	up	1.43203	up	1.09105	up	1.14031	up	1.17907	up	1.29633	up		199.216	199.216	237.742	634.364	333.75	512.107	386.082	488.567	239.289	374.029	243.968	285.284	217.354	227.168	234.889	258.25		-0.436786	-0.436786
1426621_a_at	Ppp2r2b	1.28911	down	2.14955	down	1.35895	down	2.57034	down	1.1576	down	2.04942	down	1.02669	up	1.82574	down	1.05966	up	1.25017	down	1.25287	up	1.10926	down	1.18415	up	1.06949	down		475.798	475.798	369.089	221.347	350.122	185.111	411.021	232.162	488.5	260.606	504.183	380.586	596.115	428.933	563.419	444.885		0.201973	0.201973
1444273_at	AW555355	1.02951	down	2.89733	up	1.14276	up	2.56971	up	1.65066	up	2.03982	up	1.52126	down	1.15977	up	1.34844	down	1.12276	down	1.23556	down	1.54215	down	1.15486	down	1.04825	down		249.634	249.634	242.479	723.274	285.273	641.487	412.063	509.209	164.097	289.518	185.128	222.341	202.041	161.874	216.16	238.143		-0.0895827	-0.0895827
1439795_at	Gpr64	1.30474	down	2.09867	down	1.53869	down	2.56841	down	1.7131	down	3.19948	down	1.03519	up	1.80275	down	1.03631	up	1.04119	down	1.10805	up	1.03731	down	1.14334	up	1.13932	down		1495.83	1495.83	1146.46	712.754	972.149	582.396	873.175	467.524	1548.47	829.75	1550.15	1436.66	1657.46	1442.03	1710.25	1312.92		0.154316	0.154316
1452075_at	Pus10	2.14502	down	2.5757	down	2.01133	down	2.56838	down	1.21729	down	1.59	down	1.35471	up	1.33149	down	1.37728	up	1.09228	down	1.4182	up	1.22585	up	1.49622	up	1.31272	up		920.952	920.952	429.345	357.555	457.882	358.573	756.56	579.214	1247.62	691.671	1268.41	843.151	1306.09	1128.95	1377.95	1208.96		0.0571532	0.0571532
1455269_a_at	Coro1a	1.26439	up	2.34874	up	1.36144	up	2.56409	up	2.96604	up	10.0122	up	3.22315	up	5.03388	up	2.1488	up	3.51476	up	1.16648	up	1.64064	up	1.06043	down	1.70444	up		198.656	198.656	251.178	466.592	270.459	509.37	589.22	1988.98	640.298	1000.01	426.872	698.228	231.728	325.923	187.335	338.596		-0.998618	-0.998618
1423851_a_at	Shisa2	1.87892	down	2.23165	down	2.02034	down	2.56277	down	1.73341	down	3.13033	down	1.45972	down	1.90243	down	1.65643	down	1.82381	down	1.469	down	1.23338	down	1.56391	down	1.73676	down		93.4205	93.4205	49.7203	41.8616	46.24	36.453	53.8941	29.8436	63.9988	49.1058	56.3986	51.2228	63.5944	75.7438	59.7352	53.7901		0.786345	0.786345
1449455_at	Hck	1.02012	up	2.36317	up	1.01644	down	2.56135	up	1.68738	up	9.61411	up	1.90729	up	5.17605	up	1.45673	up	4.03348	up	1.10301	up	1.33987	up	1.04948	down	1.41505	up		234.909	234.909	239.634	555.129	231.11	601.683	396.379	2258.44	448.039	1215.9	342.198	947.498	259.106	314.747	223.833	332.408		-0.537873	-0.537873
1422637_at	Rassf5	1.26064	up	1.73855	up	1.09415	up	2.56117	up	2.12526	up	5.32253	up	1.76175	up	2.71719	up	1.38154	up	2.1929	up	1.13018	down	1.23993	up	1.15142	up	1.62211	up		73.4523	73.4523	92.597	127.7	80.3676	188.124	156.105	390.952	129.405	199.584	101.477	161.073	64.9916	91.0756	84.5746	119.148		-0.495096	-0.495096
1418736_at	B3galnt1	1.66261	down	3.0144	down	1.70685	down	2.55925	down	1.06088	down	1.42768	down	2.03924	up	1.1427	up	1.79576	up	1.60332	up	1.7904	up	1.54277	up	1.65539	up	1.54382	up		291.343	291.343	175.232	96.6503	170.69	113.839	274.623	204.067	594.118	332.917	523.182	467.114	521.621	449.475	482.287	449.782		-0.101095	-0.101095
1422752_at	Polr3k	1.62009	down	2.57666	down	1.51537	down	2.55563	down	1.06792	up	1.0898	up	2.17212	up	1.30988	up	2.15619	up	1.69771	up	1.508	up	1.43359	up	1.26106	up	1.16249	up		376.954	376.954	232.675	146.296	248.753	147.499	402.556	410.806	818.791	493.763	812.784	639.959	568.448	540.399	475.36	438.206		-0.195265	-0.195265
1434301_at	Fam84b	1.14374	down	1.84099	down	1.44935	down	2.55255	down	1.10563	up	1.33151	down	1.05287	down	1.40112	down	1.38975	down	1.58604	down	1.33118	down	1.81517	down	1.77405	down	1.79394	down		1800.47	1800.47	1574.2	977.993	1242.26	705.361	1990.65	1352.2	1710.07	1285.02	1295.54	1135.2	1352.54	991.905	1014.89	1003.64		0.498309	0.498309
1423557_at	Ifngr2	1.3662	down	2.5887	up	1.29061	up	2.5523	up	2.2765	up	4.35578	up	1.03988	up	2.11405	up	1.14867	up	1.58338	up	1.13408	down	1.35199	up	1.04329	up	1.24178	up		290.549	290.549	212.67	752.144	374.986	741.57	661.436	1265.57	302.135	614.237	333.746	460.05	256.198	392.82	303.128	360.797		-0.390238	-0.390238
1427705_a_at	Nfkb1	1.6344	up	2.80928	up	1.32138	up	2.54635	up	1.0827	up	1.41134	up	1.10701	up	1.13918	up	1.13317	down	1.06938	up	1.0918	down	1.10912	down	1.0941	down	1.08188	down		1371.22	1371.22	2241.12	3852.13	1811.9	3491.59	1484.62	1935.25	1517.95	1562.06	1210.08	1466.35	1255.92	1236.32	1253.29	1267.44		-0.118189	-0.118189
1453674_at	Gcnt2	1.06983	up	1.53965	up	1.26374	up	2.54356	up	1.37772	up	2.48007	up	1.30391	up	1.37976	up	1.19598	up	1.20566	up	1.21829	up	1.17203	up	1.08581	up	1.14144	up		36.7708	36.7708	39.3383	56.6142	46.4686	93.5289	50.6598	91.1941	47.9458	50.7348	43.9771	44.3329	44.7976	43.0966	39.9261	41.9717		-0.286509	-0.286509
1419976_s_at	Nfatc3	1.31083	down	2.0529	down	1.27196	down	2.5435	down	1.12232	up	1.15516	up	1.66996	up	1.04231	up	1.36933	up	1.28565	up	1.19284	up	1.18607	up	1.01656	up	1.08557	up		294.476	294.476	224.648	143.444	231.513	115.776	330.496	340.166	491.763	306.935	403.234	378.593	351.263	349.269	299.354	319.675		-0.105412	-0.105412
1429984_at	5730455O13Rik	1.66516	down	2.43477	down	1.31594	down	2.54337	down	1.69137	up	1.40725	up	2.60699	up	1.41177	up	2.55078	up	1.37315	up	1.83194	up	1.62025	up	1.55807	up	1.39207	up		41.1364	41.1364	24.7042	16.8954	31.26	16.1739	69.5769	57.8891	107.242	58.075	104.93	56.4864	75.3595	66.6514	64.0934	57.2647		-0.487571	-0.487571
1428902_at	Chst11	1.66194	up	1.66848	up	1.76774	up	2.5407	up	1.56714	up	3.11185	up	1.2298	up	1.3916	up	1.34612	up	1.43984	up	1.04444	up	1.12822	up	1.04138	up	1.02619	up		217.82	217.82	362.003	363.428	385.048	553.415	341.354	677.824	267.876	303.119	293.211	313.626	227.5	245.75	226.833	223.525		-0.410143	-0.410143
1437424_at	Syde2	1.46018	down	2.21273	down	1.43716	down	2.5406	down	1.07608	up	1.52073	down	1.31238	up	1.06148	down	1.18378	up	1.02065	down	1.22241	up	1.08015	up	1.21138	up	1.05291	down		762.641	762.641	522.292	344.661	530.658	300.181	820.66	501.496	1000.88	718.47	902.8	747.212	932.26	823.768	923.849	724.317		0.0139761	0.0139761
1439956_at	Ms4a6b	2.6739	up	2.23443	up	1.85467	up	2.53608	up	1.7277	up	2.51796	up	3.42328	up	9.76597	up	3.41493	up	9.54904	up	2.14268	up	3.85109	up	1.56234	up	3.51381	up		30.0865	30.0865	80.4484	67.2262	55.8006	76.3019	51.9804	75.7567	102.995	293.824	102.743	287.298	64.4657	115.866	47.0053	105.718		-1.30258	-1.30258
1436071_at	Ankrd26	1.72382	down	2.31699	down	1.69592	down	2.53589	down	1.18985	down	1.26832	down	1.01802	up	1.50067	down	1.00863	down	1.2074	down	1.06166	up	1.0443	down	1.16762	up	1.18802	down		164.691	164.691	95.5382	71.0797	97.11	64.9441	138.413	129.849	167.659	109.745	163.283	136.401	174.846	157.705	192.296	138.626		0.248562	0.248562
1419571_at	Slc28a3	1.50271	up	2.37576	up	1.27812	up	2.53422	up	1.02339	down	2.37134	up	1.03733	up	1.51179	up	1.16049	up	1.30098	up	1.05208	down	1.07944	up	1.04207	up	1.31374	up		96.7975	96.7975	145.459	229.967	123.719	245.306	94.5851	229.539	100.411	146.338	112.332	125.931	92.0056	104.487	100.87	127.166		-0.259484	-0.259484
1449119_at	Arih2	1.39391	up	2.10206	up	1.71772	up	2.53262	up	3.23428	up	4.0305	up	1.73528	up	2.51392	up	1.73662	up	2.21816	up	1.38285	up	1.66592	up	1.50571	up	1.53113	up		64.8591	64.8591	90.4075	136.338	111.41	164.263	209.772	261.415	112.548	163.051	112.635	143.868	89.6903	108.05	97.659	99.3077		-0.799534	-0.799534
1451052_at	Cog8///Pdf	1.63439	down	1.94121	down	1.33904	down	2.53259	down	1.47853	up	1.35074	up	1.31477	up	1.14875	up	1.20348	up	1.07771	up	1.25654	up	1.01684	up	1.09158	up	1.10448	down		411.741	411.741	251.923	212.105	307.49	162.577	608.772	556.156	541.345	472.987	495.521	443.737	517.369	418.675	449.449	372.791		-0.0739269	-0.0739269
1449166_at	S100a14	1.1504	up	2.58158	up	1.65472	up	2.53242	up	2.19257	up	3.45495	up	1.63393	up	1.78576	up	1.08328	up	1.44971	up	1.21029	up	1.1832	up	1.01385	up	1.17676	up		357.382	357.382	411.132	922.612	591.366	905.043	783.586	1234.74	583.938	638.198	387.144	518.101	432.536	422.855	362.33	420.554		-0.462631	-0.462631
1420099_at	D13Ertd787e	1.5162	up	2.96677	up	1.62185	up	2.53201	up	1.29906	down	1.01733	up	1.92051	down	1.14602	down	1.65882	down	1.32361	down	1.64979	down	1.34328	down	1.37399	down	1.29493	down		171.132	171.132	259.471	507.711	277.552	433.309	131.735	174.098	89.1079	149.328	103.165	129.292	103.729	127.399	124.551	132.156		0.229036	0.229036
1445068_at	Malt1	1.06482	up	1.9822	up	1.18583	down	2.53184	up	1.0171	down	1.42762	up	1.28243	down	1.71472	up	1.78161	down	1.02439	down	1.0509	down	1.10137	up	1.00396	up	1.04701	up		93.3604	93.3604	99.4124	185.059	78.7297	236.373	91.7911	133.283	72.7994	160.087	52.4022	91.1377	88.8386	102.824	93.7305	97.7494		-0.139295	-0.139295
1444229_at	Nr2f2	2.3418	down	2.36844	down	1.79302	down	2.53025	down	1.18091	up	1.70868	down	1.30677	down	1.31803	down	1.39363	down	1.97988	down	1.20236	down	1.4038	down	1.78762	down	2.0774	down		139.545	139.545	59.5885	58.9183	77.8266	55.1506	164.79	81.6682	106.786	105.874	100.13	70.4812	116.059	99.4052	78.0617	67.1727		0.677408	0.677408
1435504_at	Clip4	1.0715	up	2.27469	down	1.32344	down	2.53014	down	1.35717	down	2.03968	down	1.00097	up	1.63194	down	1.14999	down	1.50684	down	1.34911	up	1.04148	down	1.34339	down	1.07368	down		313.126	313.126	335.513	137.657	236.599	123.758	230.72	153.517	313.431	191.874	272.285	207.804	422.441	300.654	233.087	291.637		0.332307	0.332307
1428642_at	Slc35d3	1.64465	down	2.33667	down	2.18599	down	2.52763	down	1.93909	down	3.33539	down	1.81126	down	2.65607	down	2.08319	down	2.79332	down	1.44297	down	2.48175	down	2.09754	down	2.05498	down		61.0029	61.0029	37.0916	26.1068	27.9063	24.1344	31.4596	18.2896	33.6798	22.9674	29.2834	21.8389	42.276	24.5806	29.083	29.6853		1.09887	1.09887
1431705_a_at	Mcoln2	1.33852	up	1.95087	up	1.14114	up	2.52607	up	1.23283	up	1.43829	up	1.34037	up	1.61843	up	1.25291	up	2.17627	up	1.22586	up	1.3395	up	1.15474	up	1.41682	up		48.6157	48.6157	65.073	94.8428	55.4775	122.807	59.9352	69.9235	65.163	78.6811	60.9111	105.801	59.5961	65.1206	56.1383	68.88		-0.401671	-0.401671
1458634_at		2.05335	up	2.03991	up	1.59681	up	2.52527	up	1.16068	up	3.49131	up	1.09307	down	2.20433	up	1.08482	up	1.20009	up	1.02353	up	1.14245	up	1.00037	up	1.08678	up		46.2458	46.2458	94.9588	94.337	73.8456	116.783	53.6766	161.458	42.3083	101.941	50.1681	55.4993	47.334	52.8337	46.263	50.2589		-0.153358	-0.153358
1438027_at		1.1779	up	2.14948	up	1.12353	down	2.52496	up	1.23925	up	1.52781	up	1.41692	up	2.1617	up	1.44613	up	2.21418	up	1.03128	down	1.51018	up	1.00752	down	1.20114	up		131.212	131.212	154.555	282.037	116.785	331.305	162.605	200.467	185.917	283.64	189.75	290.527	127.232	198.153	130.233	157.604		-0.355527	-0.355527
1430109_at	4833412E19Rik	1.15155	up	2.08829	up	1.21465	up	2.5239	up	1.35733	up	1.19665	up	1.41131	down	1.26276	down	1.26877	down	1.37674	down	1.19562	down	1.28895	down	1.1641	up	1.02646	up		78.8467	78.8467	90.7957	164.654	95.7712	199.001	107.021	94.3518	55.8676	62.4398	62.1444	57.2707	65.9461	61.1714	91.7857	80.9332		-0.0772145	-0.0772145
1417613_at	Ier5	1.04197	up	2.71721	up	1.2865	up	2.52328	up	2.20958	up	4.32972	up	1.09309	up	2.00983	up	1.20846	up	1.37678	up	1.12603	up	1.23201	up	1.0756	up	1.05908	up		111.236	111.236	115.905	302.253	143.106	280.68	245.786	481.622	121.591	223.566	134.425	153.148	125.256	137.045	119.646	117.809		-0.262396	-0.262396
1452199_at	Tmem209	1.44106	down	2.54892	down	1.67873	down	2.52301	down	1.20722	up	1.17301	up	1.76719	up	1.01387	up	1.56536	up	1.33063	up	1.52481	up	1.22103	up	1.44678	up	1.20189	up		153.094	153.094	106.237	60.0622	91.1964	60.6791	184.819	179.581	270.546	155.217	239.648	203.711	233.439	186.933	221.494	184.003		-0.203394	-0.203394
1425981_a_at	Rbl2	1.44669	down	2.20745	down	1.83208	down	2.52023	down	1.28914	down	1.86505	down	1.29664	up	1.26958	down	1.06559	up	1.12975	down	1.15563	up	1.17378	up	1.07249	up	1.09546	up		472.138	472.138	326.358	213.884	257.706	187.34	366.241	253.15	612.193	371.884	503.105	417.914	545.615	554.186	506.366	517.207		0.0138602	0.0138602
1417404_at	Elovl6	1.44957	up	2.16431	up	1.22348	up	2.51893	up	1.21325	up	1.12133	up	1.156	down	1.12252	down	1.12871	down	1.02295	up	1.11496	down	1.2121	down	1.1262	down	1.21916	down		322.183	322.183	467.028	697.302	394.183	811.556	390.888	361.272	278.704	287.016	285.444	329.576	288.963	265.805	286.08	264.266		0.0215349	0.0215349
1460681_at	Ceacam1	1.58257	up	2.2567	up	1.98197	up	2.51744	up	1.95883	up	4.11599	up	1.20357	down	1.7987	up	1.31851	down	1.10576	up	1.37287	down	1.28383	down	1.27985	down	1.13103	down		1023.08	1023.08	1619.09	2308.78	2027.72	2575.54	2004.04	4210.99	850.036	1840.21	775.938	1131.28	745.212	796.893	799.375	904.556		-0.122168	-0.122168
1440880_at	Mppe1	1.45469	down	2.2264	down	1.71154	down	2.51678	down	1.15676	down	1.70294	down	1.17703	up	1.23013	down	1.18748	up	1.0551	down	1.06095	up	1.05826	down	1.04526	up	1.04911	down		1142.28	1142.28	785.238	513.06	667.394	453.863	987.476	670.767	1344.49	928.578	1356.43	1082.62	1211.9	1079.39	1193.97	1088.8		0.0875425	0.0875425
1454254_s_at	1600029D21Rik	1.56143	down	3.0157	up	1.15655	down	2.51515	up	1.62304	up	1.8191	up	1.19063	up	1.03575	up	1.04146	up	1.11918	up	1.28305	up	1.35619	up	1.38969	up	1.63302	up		1466.66	1466.66	939.307	4423	1268.14	3688.87	2380.44	2668	1746.24	1519.09	1527.47	1641.46	1881.79	1989.06	2038.21	2395.08		-0.364647	-0.364647
1450643_s_at	Acsl1	1.48807	down	2.40531	down	1.4736	down	2.51385	down	1.60682	down	3.1915	down	1.02846	down	1.63622	down	1.07033	down	1.07104	down	1.37576	up	1.22753	up	1.09962	up	1.02327	down		1397.86	1397.86	939.376	581.156	948.601	556.062	869.952	437.994	1359.17	854.322	1306.01	1305.15	1923.12	1715.92	1537.11	1366.07		0.232675	0.232675
1416084_at	Zfand5	1.5864	up	2.58041	up	1.3994	up	2.51279	up	1.44977	up	1.45426	up	1.47286	up	1.58694	up	1.11302	up	1.16339	up	1.36923	up	1.42256	up	1.26358	up	1.31103	up		228.936	228.936	363.184	590.748	320.374	575.267	331.904	332.933	337.19	363.307	254.81	266.341	313.465	325.676	289.279	300.142		-0.481541	-0.481541
1424246_a_at	Tes	1.78586	up	2.13119	up	1.62618	up	2.50791	up	1.27624	up	1.81088	up	1.28505	up	1.34661	up	1.14782	up	1.12178	up	1.32186	down	1.3794	down	1.12411	down	1.01252	up		829.537	829.537	1481.44	1767.9	1348.98	2080.4	1058.69	1502.19	1065.99	1117.06	952.163	930.557	627.553	601.377	737.949	839.925		-0.317491	-0.317491
1428468_at	3110043O21Rik	1.55621	up	2.48649	up	1.29607	up	2.50661	up	1.45175	up	2.28105	up	2.19832	up	2.42901	up	2.26674	up	3.07653	up	1.52593	up	1.8075	up	1.60966	up	2.0963	up		151.074	151.074	235.102	375.644	195.802	378.683	219.321	344.607	332.109	366.96	342.445	464.783	230.527	273.065	243.177	316.697		-0.946995	-0.946995
1456087_at	Nfia	1.24663	down	1.64228	down	1.4412	down	2.50547	down	1.24163	down	2.20538	down	1.33653	down	1.64307	down	1.3912	down	1.42309	down	1.41451	down	1.61053	down	1.58188	down	1.68439	down		793.524	793.524	636.535	483.185	550.598	316.716	639.099	359.812	593.718	482.952	570.389	557.607	560.99	492.711	501.632	471.105		0.539606	0.539606
1448160_at	Lcp1	1.01625	down	1.88979	up	1.21967	up	2.50312	up	1.81635	up	6.87642	up	2.08148	up	4.28576	up	1.60128	up	3.09505	up	1.71459	up	2.16971	up	1.80451	up	2.28635	up		540.171	540.171	531.536	1020.81	658.832	1352.11	981.141	3714.44	1124.36	2315.04	864.962	1671.86	926.171	1172.02	974.743	1235.02		-0.976472	-0.976472
1417972_s_at	Pop5	1.60915	down	2.33063	down	1.51916	down	2.50086	down	1.36577	up	1.29596	up	1.0677	up	1.32298	down	1.1269	up	1.29229	down	1.04498	down	1.16136	down	1.01956	up	1.1026	down		700.057	700.057	435.047	300.372	460.819	279.927	956.114	907.247	747.455	529.153	788.892	541.719	669.927	602.792	713.749	634.915		0.0390148	0.0390148
1422403_at	Gm12597///Gm13280///Ifna1///Ifna12///Ifna5///Ifna6///Ifna7///Ifna9///Ifnab	1.81335	up	2.71002	up	1.75163	up	2.50002	up	1.24418	down	1.20636	up	1.53497	down	1.31197	down	1.49761	down	1.19269	down	1.19992	down	1.22234	down	1.08284	down	1.11072	down		306.591	306.591	555.957	830.869	537.035	766.485	246.421	369.861	199.738	233.688	204.721	257.059	255.51	250.824	283.137	276.03		0.0466108	0.0466108
1425776_a_at	C87436	1.84912	down	1.81968	down	1.47647	down	2.4976	down	1.24151	up	1.00617	up	1.73832	up	1.0153	down	1.35278	up	1.28509	up	1.22014	up	1.18559	up	1.18974	up	1.24247	up		168.781	168.781	91.2761	92.7533	114.313	67.5772	209.543	169.822	293.395	166.237	228.323	216.899	205.936	200.105	200.806	209.705		-0.196894	-0.196894
1453211_at	Ccdc89	1.19851	down	2.1422	down	1.58997	down	2.49232	down	1.13011	up	1.1117	down	1.7315	up	1.26907	down	1.67975	up	1.04686	down	2.07308	up	1.52866	up	1.46871	up	1.27591	up		316.289	316.289	263.903	147.647	198.928	126.905	357.442	284.51	547.653	249.229	531.287	302.13	655.693	483.5	464.536	403.557		-0.0654936	-0.0654936
1444003_at	Neurl3	1.07468	up	2.79012	up	1.03695	up	2.49175	up	1.07063	down	2.04154	up	1.10162	down	1.64287	up	1.33603	down	1.05124	up	1.02797	down	1.07761	up	1.02349	up	1.22016	up		151.772	151.772	163.105	423.46	157.379	378.177	141.76	309.849	137.771	249.341	113.599	159.549	147.642	163.55	155.337	185.186		-0.183107	-0.183107
1429831_at	Pik3ap1	1.26663	up	1.65584	up	1.04799	up	2.4885	up	1.03221	down	4.1933	up	1.06819	up	3.01324	up	1.00367	down	2.31993	up	1.08965	up	1.20242	up	1.04824	down	1.3244	up		173.145	173.145	219.311	286.7	181.454	430.87	167.742	726.047	184.952	521.726	172.511	401.683	188.667	208.192	165.176	229.312		-0.191128	-0.191128
1421817_at	Gsr	1.34156	up	1.67875	up	1.49112	up	2.48707	up	1.79075	up	3.8056	up	1.21763	up	2.35629	up	1.09339	down	1.25679	up	1.25531	down	1.32082	down	1.5675	down	1.33178	down		639.574	639.574	858.03	1073.69	953.68	1590.66	1145.32	2433.96	778.766	1507.02	584.944	803.811	509.493	484.226	408.022	480.241		-0.245331	-0.245331
1456288_at	Slfn5	1.09986	up	1.81525	up	1.03562	up	2.4843	up	1.09115	down	1.22173	up	1.00954	up	4.4158	up	1.39371	up	2.15234	up	1.44545	up	1.90279	up	1.58555	up	1.88486	up		64.9074	64.9074	71.3893	117.823	67.2191	161.25	59.4855	79.2991	65.5263	286.618	90.4619	139.703	93.8207	123.505	102.914	122.341		-0.493571	-0.493571
1457881_at	Osbpl6	1.26949	down	2.11862	down	1.96121	down	2.48327	down	1.28699	down	3.00047	down	1.29177	down	2.17438	down	1.41173	down	1.9357	down	1.11985	down	1.59499	down	1.57768	down	1.84743	down		404.684	404.684	318.776	191.013	206.344	162.964	314.442	134.873	313.279	186.114	286.658	209.063	361.373	253.722	256.506	219.052		0.803444	0.803444
1422054_a_at	Skil	1.59374	up	2.33639	up	1.32626	up	2.47515	up	1.46783	up	3.88917	up	1.57189	up	2.04511	up	1.63917	up	2.04125	up	1.38659	up	1.43175	up	1.23242	up	1.20574	up		69.0816	69.0816	110.098	161.401	91.6198	170.987	101.4	268.67	108.589	141.279	113.236	141.013	95.788	98.9074	85.1373	83.2942		-0.578675	-0.578675
1427278_at	Clip4	1.0114	down	1.90197	down	1.26765	down	2.47466	down	1.03782	up	1.54073	down	1.1973	up	1.44471	down	1.19009	up	1.1338	up	1.05506	up	1.02335	down	1.10209	down	1.05321	down		481.192	481.192	475.767	252.997	379.594	194.448	499.391	312.316	576.129	333.073	572.66	545.574	507.689	470.213	436.618	456.883		0.0537634	0.0537634
1449738_s_at	Fam48a	1.3435	down	2.1092	down	1.60021	down	2.47435	down	1.07576	down	1.29408	down	1.13922	up	1.49764	down	1.05699	down	1.265	down	1.1469	up	1.06108	down	1.00465	down	1.07271	down		1109.5	1109.5	825.831	526.031	693.35	448.401	1031.37	857.371	1263.97	740.834	1049.68	877.079	1272.49	1045.64	1104.37	1034.3		0.129387	0.129387
1416428_at	Thap11	1.68616	down	2.4153	down	1.28689	down	2.47319	down	1.10675	up	1.02547	up	1.23742	up	1.08877	down	1.12953	up	1.07171	up	1.12367	up	1.08512	up	1.0352	down	1.0396	up		504.739	504.739	299.341	208.976	392.217	204.084	558.618	517.592	624.574	463.585	570.116	540.934	567.159	547.703	487.574	524.725		-0.0129809	-0.0129809
1458525_at		1.35342	up	2.94397	up	1.3275	up	2.47085	up	1.82161	up	1.90208	up	1.0679	up	1.32927	up	1.11262	up	1.08837	up	1.05459	up	1.01775	up	1.04983	down	1.01094	down		174.293	174.293	235.892	513.113	231.373	430.651	317.495	331.519	186.127	231.683	193.922	189.696	183.808	177.386	166.02	172.407		-0.254526	-0.254526
1424735_at	Slc25a25	1.47493	up	2.81298	up	1.70156	up	2.46932	up	1.378	up	1.43316	up	1.18365	down	1.04202	down	1.20083	down	1.09501	down	1.00792	down	1.05585	up	1.02881	down	1.074	up		389.263	389.263	574.135	1094.99	662.352	961.217	536.404	557.878	328.868	373.566	324.162	355.489	386.203	411.004	378.364	418.067		-0.0452404	-0.0452404
1429205_at	Mllt3	1.12454	down	1.99621	down	1.3131	down	2.46846	down	1.11505	down	1.94267	down	1.14061	up	1.4062	down	1.17191	up	1.08143	down	1.17102	up	1.15851	down	1.21024	up	1.07993	down		602.494	602.494	535.768	301.818	458.832	244.076	540.329	310.137	687.21	428.456	706.071	557.127	705.53	520.059	729.159	557.9		0.135806	0.135806
1424384_a_at	Znrf1	1.4077	up	2.2928	up	1.3822	up	2.46779	up	1.20853	up	2.00403	up	1.1401	down	1.33578	up	1.33994	down	1.16387	up	1.32648	down	1.34271	down	1.29985	down	1.2222	down		228.273	228.273	321.338	523.385	315.518	563.329	275.874	457.465	200.222	304.923	170.361	265.679	172.089	170.009	175.615	186.771		-0.0850697	-0.0850697
1419698_at	Cxcl11	1.25431	up	1.67664	up	1.02867	down	2.46774	up	1.13598	down	1.01828	down	1.09885	down	1.10695	up	1.08844	down	1.37783	up	1.07452	down	1.05714	down	1.06325	up	1.0293	up		19.9272	19.9272	24.9949	33.4108	19.3718	49.1753	17.5419	19.5695	18.1347	22.0584	18.308	27.4563	18.5452	18.8502	21.1876	20.5112		0.0272653	0.0272653
1449007_at	Btg3///Gm7334	2.06882	up	2.49444	up	1.97106	up	2.46728	up	1.90443	up	2.56853	up	1.63081	up	1.7993	up	1.597	up	1.79706	up	1.17641	up	1.29005	up	1.05762	up	1.0983	up		728.944	728.944	1508.05	1818.31	1436.79	1798.51	1388.22	1872.31	1188.77	1311.59	1164.12	1309.96	857.538	940.374	770.945	800.602		-0.740325	-0.740325
1416700_at	Rnd3	1.25913	up	2.31125	up	1.36925	up	2.46684	up	1.31222	up	1.21312	up	1.23938	up	1.08501	down	1.2794	up	1.08588	up	1.09376	up	1.13018	up	1.04981	up	1.04704	up		941.122	941.122	1185	2175.17	1288.64	2321.6	1234.96	1141.69	1166.41	867.386	1204.07	1021.94	1029.36	1063.63	988.002	985.398		-0.20417	-0.20417
1450471_at	Smad3	1.07431	up	2.04414	up	1.22865	up	2.46665	up	1.49125	up	1.66296	up	1.04681	up	1.25065	up	1.29256	up	1.06286	up	1.65323	up	1.61854	up	1.66854	up	1.68743	up		90.5111	90.5111	97.2368	185.017	111.207	223.259	134.975	150.517	94.7481	113.197	116.991	96.2004	149.636	146.496	151.021	152.731		-0.476191	-0.476191
1423508_at	Myst4	1.2121	down	1.81157	down	1.33354	down	2.46558	down	1.37711	down	2.1636	down	1.26989	down	1.52015	down	1.16905	down	1.25118	down	1.00107	down	1.05448	down	1.15541	down	1.27544	down		325.189	325.189	268.285	179.506	243.854	131.891	236.138	150.3	256.076	213.918	278.165	259.905	324.841	308.389	281.449	254.962		0.354412	0.354412
1449453_at	Bst1	1.43678	up	2.03128	up	1.48134	up	2.46258	up	5.20333	up	22.6028	up	4.14304	up	12.3836	up	3.59327	up	9.46274	up	1.67262	up	2.12926	up	1.45005	up	2.12463	up		60.8735	60.8735	87.4617	123.651	90.1746	149.906	316.745	1375.91	252.201	753.836	218.735	576.031	101.818	129.616	88.2694	129.334		-1.13842	-1.13842
1450977_s_at	Ndrg1	1.01181	down	2.44713	up	1.60408	up	2.4619	up	1.3983	up	1.22375	up	1.05869	down	1.14396	up	1.01084	down	1.07771	up	1.24293	up	1.24082	up	1.29937	up	1.38005	up		337.45	337.45	333.51	825.783	541.297	830.771	471.858	412.954	318.742	386.03	333.831	363.675	419.425	418.716	438.474	465.697		-0.291307	-0.291307
1438167_x_at	Flcn	1.15552	down	1.87969	down	1.30575	down	2.46018	down	1.34588	down	1.33837	down	1.34244	up	1.11222	down	1.04237	up	1.28977	up	1.19157	up	1.281	up	1.07933	down	1.00339	up		442.923	442.923	383.311	235.636	339.209	180.037	329.094	330.942	594.596	398.234	461.691	571.27	527.772	567.386	410.369	444.424		0.0761061	0.0761061
1434955_at	2014-03-01	1.42688	up	1.56565	up	1.31637	up	2.45907	up	1.80001	up	4.35184	up	3.2625	up	5.04912	up	3.18602	up	6.55373	up	1.71164	up	2.37759	up	1.84261	up	2.32819	up		29.3689	29.3689	41.906	45.9814	38.6604	72.2203	52.8642	127.809	95.816	148.287	93.5699	192.476	50.2691	69.8271	54.1156	68.3763		-1.00238	-1.00238
1448417_at	Ninj1	1.22234	up	2.30438	up	1.8837	up	2.45901	up	1.85996	up	4.86908	up	1.60566	up	3.0865	up	1.30777	up	3.14502	up	1.0729	up	1.24949	up	1.03361	up	1.29035	up		240.316	240.316	293.747	553.778	452.682	590.938	446.977	1170.11	385.865	741.735	314.278	755.798	257.835	300.271	248.393	310.092		-0.634653	-0.634653
1418539_a_at	Ptpre	1.48203	down	2.37102	up	1.18268	up	2.45574	up	2.28329	up	4.74811	up	1.71655	up	2.35411	up	1.99569	up	2.39877	up	1.71683	up	1.87393	up	1.44664	up	1.81926	up		131.266	131.266	88.5713	311.233	155.246	322.354	299.718	623.265	225.325	309.014	261.966	314.877	225.362	245.983	189.894	238.806		-0.906068	-0.906068
1421058_at	Adh7	1.36335	down	2.39761	down	1.25799	down	2.45422	down	1.34633	down	3.24558	down	1.33616	up	1.87489	down	1.41679	up	1.42653	down	1.03649	up	1.59713	up	1.13424	down	1.01429	down		363.45	363.45	266.585	151.588	288.913	148.092	269.956	111.983	485.628	193.851	514.933	254.778	376.711	580.476	320.435	358.329		0.272909	0.272909
1448050_s_at	Map4k4	2.15764	up	2.20379	up	1.87574	up	2.45417	up	1.94029	up	3.52648	up	1.52931	up	2.39058	up	1.43324	up	1.76453	up	1.0912	down	1.09941	up	1.00318	up	1.05922	up		125.9	125.9	271.646	277.456	236.155	308.979	244.281	443.983	192.539	300.972	180.444	222.153	115.377	138.415	126.3	133.355		-0.711984	-0.711984
1454960_at	Smad3	1.51258	up	2.37541	up	1.36962	up	2.45152	up	1.05195	up	1.2874	up	1.01555	up	1.00728	up	1.01147	up	1.13732	up	1.05922	down	1.07566	down	1.1267	down	1.11669	down		597.215	597.215	903.338	1418.63	817.96	1464.08	628.24	768.853	606.504	601.564	604.065	679.222	563.828	555.207	530.057	534.81		-0.115965	-0.115965
1428579_at	Fmnl2	1.07787	up	1.4236	up	1.25101	up	2.45024	up	1.05748	up	1.76128	up	1.43735	up	1.25924	up	1.18168	up	1.49738	up	1.06007	up	1.07062	up	1.06769	down	1.07908	down		524.74	524.74	565.601	747.019	656.454	1285.74	554.903	924.213	754.234	660.772	620.075	785.735	556.26	561.796	491.469	486.283		-0.237993	-0.237993
1429451_at	2610301B20Rik	1.21515	down	2.22509	down	1.26905	down	2.45	down	1.17733	down	1.37046	down	1.42424	up	1.33375	down	1.31984	up	1.13045	down	1.27811	up	1.20658	up	1.1067	up	1.00866	up		510.52	510.52	420.13	229.438	402.286	208.376	433.624	372.517	727.102	382.77	673.803	451.606	652.498	615.983	564.994	514.94		0.0116491	0.0116491
1444897_at	AU017263	1.78067	down	2.14108	down	1.7361	down	2.44901	down	1.12672	up	2.66124	down	1.83065	down	2.93997	down	2.55718	down	3.13896	down	1.87819	down	2.86429	down	2.64781	down	3.08839	down		558.621	558.621	313.715	260.907	321.768	228.101	629.411	209.91	305.148	190.009	218.452	177.964	297.426	195.029	210.975	180.878		1.25301	1.25301
1425684_at	Akr1b10	1.36482	down	3.46848	down	1.26373	down	2.44839	down	1.28197	down	2.16191	down	1.71837	down	2.09313	down	1.96476	down	1.94432	down	1.82341	down	1.70633	down	1.66903	down	1.74617	down		335.443	335.443	245.778	96.7116	265.438	137.006	261.663	155.16	195.21	160.259	170.73	172.524	183.964	196.587	200.981	192.102		0.795627	0.795627
1436172_at	Gm20559	1.34079	down	2.08042	up	1.52826	down	2.44822	up	1.82138	up	3.17785	up	3.10083	up	6.77243	up	2.38025	up	5.4829	up	1.5048	up	2.30633	up	1.6214	up	1.79935	up		106.311	106.311	79.2895	221.171	69.5629	260.272	193.632	337.839	329.651	719.98	253.046	582.89	159.976	245.187	172.372	191.29		-0.852704	-0.852704
1437478_s_at	Efhd2	2.17213	up	2.32088	up	1.8082	up	2.44799	up	1.38206	up	2.33677	up	1.25892	down	1.87057	up	1.643	down	1.28388	up	1.193	down	1.18502	down	1.8024	down	1.56478	down		2262.91	2262.91	4915.32	5251.93	4091.79	5539.59	3127.47	5287.9	1797.49	4232.93	1377.3	2905.3	1896.83	1909.59	1255.5	1446.15		-0.1016	-0.1016
1448388_a_at	1110002B05Rik	1.39957	down	2.12527	down	1.49989	down	2.44763	down	1.3881	down	1.25461	down	1.40843	up	1.27903	down	1.41575	up	1.16579	up	1.19896	up	1.27193	up	1.11085	up	1.08954	up		1604.28	1604.28	1146.26	754.86	1069.6	655.442	1155.74	1278.71	2259.51	1254.3	2271.26	1870.25	1923.47	2040.53	1782.11	1747.92		0.0301714	0.0301714
1424430_at	Mterfd2	1.52983	down	1.91492	down	1.47076	down	2.44716	down	1.21754	up	1.00151	up	1.31971	up	1.264	down	1.43895	up	1.04208	up	1.42993	up	1.12999	up	1.31507	up	1.23649	up		416.843	416.843	272.478	217.682	283.421	170.337	507.523	417.474	550.111	329.78	599.816	434.384	596.058	471.027	548.18	515.424		-0.0672169	-0.0672169
1448613_at	Ecm1	1.62519	up	2.61512	up	2.37563	up	2.44512	up	7.03113	up	6.18196	up	4.11114	up	8.02439	up	2.57789	up	5.30737	up	1.15913	up	2.02718	up	1.18188	down	1.53508	up		909.112	909.112	1477.48	2377.44	2159.71	2222.88	6392.08	5620.09	3737.49	7295.07	2343.59	4824.99	1053.78	1842.93	769.211	1395.56		-1.05012	-1.05012
1417620_at	Rac2	1.03864	up	2.19261	up	1.16294	up	2.44475	up	1.83123	up	11.3391	up	1.1552	up	3.81409	up	1.07051	down	2.45141	up	1.24146	down	1.08053	up	1.08387	down	1.26776	up		367.267	367.267	381.458	805.276	427.111	897.878	672.551	4164.48	424.268	1400.79	343.076	900.322	295.835	396.842	338.848	465.606		-0.22018	-0.22018
1416779_at	Sdpr	1.36914	down	1.99026	down	1.221	down	2.44265	down	1.05134	up	1.31958	down	1.60638	up	1.23658	down	1.60806	up	1.60563	down	1.79241	up	2.03737	up	1.98749	up	1.98036	up		184.89	184.89	135.041	92.8976	151.425	75.6925	194.383	140.113	297.005	149.518	297.315	115.151	331.4	376.69	367.467	366.149		0.162821	0.162821
1456399_at		1.32643	down	2.03552	down	1.59101	down	2.4413	down	1.01521	down	1.63216	down	1.30023	down	1.814	down	1.31991	down	1.55962	down	1.35471	down	1.64093	down	1.49503	down	1.6185	down		457.235	457.235	344.712	224.628	287.387	187.292	450.383	280.14	351.657	252.059	346.415	293.172	337.516	278.644	305.837	282.506		0.579625	0.579625
1441047_at	Slc45a4	1.53366	down	1.9183	down	1.78806	down	2.4366	down	1.65128	down	2.23251	down	1.28313	down	1.93438	down	1.66134	down	2.03799	down	1.17867	down	1.47646	down	1.45099	down	1.63789	down		279.035	279.035	181.94	145.46	156.055	114.518	168.981	124.987	217.464	144.25	167.958	136.917	236.736	188.989	192.306	170.363		0.69181	0.69181
1421734_at	Cxcr2	1.10184	up	2.05662	up	1.25474	up	2.43357	up	1.12938	down	4.36086	up	1.01347	up	3.69692	up	1.08747	down	1.50737	up	1.06329	down	1.15739	down	1.14789	down	1.04722	up		98.3584	98.3584	108.375	202.286	123.414	239.362	87.0904	428.927	99.6833	363.624	90.4468	148.263	92.504	84.983	85.686	103.003		-0.0689256	-0.0689256
1444088_at		1.41004	up	1.74804	up	1.19645	up	2.431	up	1.21022	down	3.75517	up	1.3015	down	2.27954	up	1.00571	down	1.15825	up	1.064	down	1.05611	down	1.02891	up	1.00726	down		85.2619	85.2619	120.222	149.041	102.012	207.272	70.4518	320.173	65.5104	194.357	84.7779	98.7544	80.1337	80.7318	87.7267	84.6477		-0.127612	-0.127612
1418971_x_at	Bcl10	1.44867	up	2.43814	up	1.63695	up	2.43044	up	1.41096	up	2.11794	up	1.1888	up	1.31627	up	1.14474	up	1.28618	up	1.05606	up	1.12645	up	1.12302	up	1.12474	up		564.016	564.016	817.071	1375.15	923.266	1370.8	795.803	1194.55	670.504	742.396	645.653	725.426	595.632	635.335	633.4	634.369		-0.249398	-0.249398
1451809_s_at	Rwdd3	1.36331	down	2.64501	down	1.69504	down	2.42994	down	1.45147	down	2.1787	down	1.79574	up	1.48951	down	1.48935	up	1.16764	down	2.11148	up	1.4001	up	1.31981	up	1.13456	up		168.691	168.691	123.736	63.7771	99.5204	69.4218	116.221	77.4273	302.926	113.252	251.239	144.472	356.188	236.184	222.641	191.389		-2.38419e-07	-2.38419e-07
1425451_s_at	Chi3l3///Chi3l4	1.38111	up	1.76835	up	1.56441	up	2.42908	up	2.93559	up	24.8724	up	2.97603	up	8.15069	up	1.48964	up	4.21999	up	1.0488	down	1.62822	up	1.04339	up	1.74169	up		108.547	108.547	149.916	191.949	169.813	263.67	318.65	2699.82	323.04	884.733	161.696	458.067	103.497	176.739	113.257	189.056		-0.730677	-0.730677
1435208_at	Dtx3l	1.39603	down	1.77901	up	1.23575	down	2.42905	up	1.1459	down	1.16805	up	1.19791	down	1.64051	up	1.0051	down	1.83186	up	1.07728	up	1.3398	up	1.08682	down	1.12105	up		641.37	641.37	459.426	1141.01	519.011	1557.92	559.71	749.152	535.408	1052.18	638.115	1174.9	690.936	859.307	590.133	719.007		-0.0623279	-0.0623279
1436050_x_at	Hes6	1.42798	down	1.94792	down	1.42655	down	2.42851	down	1.08126	up	1.25306	down	1.67688	up	1.26914	up	1.37004	up	1.27504	up	1.03436	up	1.02224	down	1.06332	up	1.04877	up		588.585	588.585	412.18	302.161	412.594	242.365	636.416	469.72	986.989	746.998	806.386	750.47	608.808	575.78	625.852	617.29		0.0057292	0.0057292
1428384_at	D4Bwg0951e	1.31261	down	1.84006	down	1.38987	down	2.42827	down	1.16991	down	1.58087	down	1.05901	up	1.60985	down	1.08269	up	1.05712	down	1.15877	up	1.0054	up	1.07225	up	1.03343	up		557.096	557.096	424.418	302.759	400.827	229.421	476.186	352.398	589.968	346.055	603.159	526.993	645.543	560.103	597.345	575.719		0.0597954	0.0597954
1420646_at	Nus1	1.48968	up	1.83083	up	2.11224	up	2.42826	up	3.19851	up	3.90291	up	1.93288	up	2.76942	up	1.66684	up	2.60793	up	1.58217	up	1.88612	up	1.44757	up	1.83379	up		141.032	141.032	210.093	258.205	297.893	342.462	451.093	550.436	272.598	390.577	235.077	367.802	223.136	266.003	204.154	258.623		-0.955677	-0.955677
1444137_at	A430108G06Rik	1.40492	down	2.09262	down	1.69908	down	2.41854	down	1.27826	up	1.55014	up	1.53463	up	1.32774	up	1.4225	up	1.13286	down	1.76608	up	1.15587	up	1.30483	up	1.13349	up		107.344	107.344	76.4059	51.2965	63.1776	44.3838	137.213	166.398	164.734	142.525	152.697	94.7545	189.577	124.076	140.066	121.674		-0.163371	-0.163371
1456676_a_at	Pfkfb3	1.17522	up	1.7743	up	1.36758	up	2.41756	up	1.77971	up	4.06856	up	1.35535	up	3.06657	up	1.347	up	2.43068	up	1.00599	up	1.18648	up	1.31953	up	1.50148	up		63.8633	63.8633	75.0535	113.313	87.338	154.393	113.658	259.832	86.5572	195.841	86.0236	155.231	64.2456	75.7723	84.2696	95.8895		-0.55464	-0.55464
1433599_at	Baz1a	2.15934	up	3.02737	up	1.77185	up	2.41558	up	1.87606	up	3.11239	up	1.90567	up	2.23476	up	1.61319	up	2.10574	up	1.05233	down	1.10343	up	1.02766	down	1.02758	up		269.775	269.775	582.534	816.707	478	651.661	506.113	839.645	514.101	602.883	435.198	568.075	256.36	297.678	262.515	277.214		-0.825256	-0.825256
1435893_at	Vldlr	1.72041	down	2.39381	down	1.63465	down	2.41465	down	1.46716	down	2.6842	down	1.10451	up	2.61493	down	1.49509	up	1.01261	up	1.16632	up	1.1502	up	1.1288	up	1.02976	down		200.771	200.771	116.7	83.8712	122.823	83.1472	136.844	74.7974	221.754	76.7788	300.171	203.303	234.164	230.927	226.631	194.97		0.0569141	0.0569141
1437989_at	Pde8b	1.34225	down	1.70821	down	1.587	down	2.41213	down	1.54003	down	2.04129	down	1.11839	up	2.50685	down	1.13439	down	1.44267	down	1.42699	up	1.02172	up	1.03138	up	1.32352	down		164.264	164.264	122.379	96.1614	103.506	68.0991	106.663	80.4706	183.712	65.5261	144.803	113.861	234.402	167.831	169.419	124.112		0.388723	0.388723
1453622_s_at	Mllt3	1.30038	down	2.06471	down	1.30716	down	2.40804	down	1.00718	down	1.49674	down	1.53092	up	1.19284	down	1.31729	up	1.17023	up	1.68176	up	1.48324	up	1.41245	up	1.07876	up		314.456	314.456	241.818	152.3	240.564	130.586	312.215	210.094	481.406	263.62	414.229	367.987	528.838	466.415	444.152	339.221		-0.0177922	-0.0177922
1420425_at	Prdm1	1.54383	up	2.47344	up	1.08548	up	2.40803	up	1.03952	down	1.11592	up	1.18652	down	1.32259	up	1.01731	down	1.18756	up	1.10666	down	1.13792	up	1.1498	up	1.16469	up		124.527	124.527	192.248	308.01	135.172	299.864	119.793	138.962	104.951	164.698	122.408	147.883	112.525	141.702	143.181	145.035		-0.142953	-0.142953
1429206_at	Rhobtb1	1.11672	down	1.46699	down	1.38732	down	2.40794	down	1.22669	up	1.54112	down	1.14468	down	1.4904	down	1.27465	down	1.64412	down	1.13922	down	1.21918	down	1.28051	down	1.44123	down		359.391	359.391	321.828	244.985	259.055	149.252	440.86	233.202	313.967	241.138	281.953	218.591	315.471	294.781	280.662	249.364		0.4188	0.4188
1452178_at	Parp10///Plec	1.03384	down	2.0688	up	1.01051	down	2.40389	up	1.10319	up	1.59426	up	1.21165	down	1.9754	up	1.65503	down	1.0944	up	1.52374	down	1.34378	down	1.52878	down	1.23152	down		290.568	290.568	281.059	601.127	287.548	698.496	320.551	463.241	239.813	573.988	175.567	317.997	190.694	216.232	190.065	235.943		0.0154634	0.0154634
1451206_s_at	Cytip	2.01471	up	1.95237	up	1.32014	up	2.40366	up	1.1612	up	1.81346	up	1.38375	up	1.27181	up	1.28906	up	1.11226	up	1.25989	up	1.02586	down	1.20931	up	1.367	up		816.166	816.166	1644.34	1593.45	1077.45	1961.79	947.728	1480.09	1129.37	1038.01	1052.09	907.791	1028.28	795.591	986.994	1115.7		-0.361368	-0.361368
1451566_at	Zfp810	1.51425	down	2.95862	down	1.70167	down	2.40017	down	1.00657	down	1.65896	down	1.48045	up	1.35661	down	1.36372	up	1.16495	up	1.24685	up	1.15816	up	1.32073	up	1.23303	up		224.297	224.297	148.124	75.8111	131.809	93.4504	222.833	135.203	332.06	165.336	305.878	261.294	279.664	259.771	296.235	276.565		-0.0384858	-0.0384858
1447789_x_at	Ddx6	1.39436	up	2.33733	up	1.21736	up	2.39887	up	1.98032	down	1.29068	up	1.2131	down	1.04438	down	1.48237	down	1.19742	up	1.06312	down	1.05025	up	1.06091	up	1.17141	up		77.272	77.272	107.745	180.61	94.0681	185.366	39.02	99.7335	63.6978	73.9885	52.1275	92.5272	72.6843	81.1547	81.9786	90.5171		-0.0772991	-0.0772991
1437163_x_at	Gtf2h4	1.49095	down	1.68346	down	1.22296	down	2.39858	down	1.71782	up	1.75243	up	1.38916	up	1.23984	up	1.55869	up	1.00941	down	1.09278	up	1.11257	down	1.26837	down	1.43159	down		279.908	279.908	187.738	166.269	228.878	116.698	480.832	490.52	388.837	347.043	436.29	277.299	305.878	251.587	220.683	195.522		0.11809	0.11809
1454902_at	Prkcz	1.64946	down	1.78849	down	1.6464	down	2.39749	down	1.12896	down	1.5761	down	1.48324	down	1.64718	down	1.53711	down	1.93542	down	1.32149	down	1.63483	down	1.41235	down	1.51255	down		392.99	392.99	238.253	219.732	238.697	163.917	348.098	249.344	264.953	238.584	255.668	203.052	297.383	240.385	278.252	259.819		0.675336	0.675336
1460521_a_at	Obfc2a	1.21902	up	2.20795	up	1.18529	up	2.39666	up	2.25921	up	5.35781	up	1.99268	up	2.87418	up	1.29677	up	1.91937	up	1.49007	up	1.68793	up	1.50953	up	1.60238	up		28.016	28.016	34.152	61.8579	33.2072	67.1448	63.2939	150.104	55.827	80.5229	36.3304	53.7731	41.7458	47.2891	42.2909	44.8924		-0.727304	-0.727304
1429728_at	Gin1	1.54326	down	2.28719	down	1.46132	down	2.39478	down	1.22708	up	1.24347	up	2.04962	up	1.01822	up	1.97417	up	1.30678	up	1.06789	down	1.18411	up	1.13033	up	1.04541	down		116.847	116.847	75.7142	51.0874	79.9594	48.7922	143.38	145.295	239.491	118.976	230.675	152.693	109.418	138.359	132.076	111.771		-0.0452728	-0.0452728
1435627_x_at	Marcksl1	1.49696	up	2.17214	up	1.13554	up	2.39474	up	1.17695	down	2.28297	up	1.26797	up	2.19828	up	1.01144	up	1.65464	up	1.26319	up	1.23517	up	1.10015	down	1.03188	up		213.367	213.367	319.402	463.463	242.286	510.958	181.288	487.111	270.543	469.04	215.809	353.045	269.522	263.544	193.943	220.17		-0.320317	-0.320317
1455332_x_at	Fcgr2b	1.57369	up	1.69151	up	1.71576	up	2.39369	up	2.0001	up	4.49065	up	3.96541	up	3.46308	up	3.3237	up	5.16396	up	1.60309	up	2.44492	up	1.45088	up	2.12636	up		407.836	407.836	641.809	689.86	699.749	976.235	815.712	1831.45	1617.24	1412.37	1355.52	2106.05	653.8	997.129	591.723	867.207		-1.09596	-1.09596
1444262_at	1110017F19Rik	1.34775	down	2.2878	down	1.55047	down	2.392	down	1.39059	down	2.5801	down	1.39455	up	1.75083	down	1.36699	up	1.03499	up	1.52728	up	1.20393	up	1.48111	up	1.26705	up		656.448	656.448	487.07	286.935	423.387	274.434	472.063	254.428	915.45	374.936	897.36	679.416	1002.58	790.318	972.274	831.75		0.0828266	0.0828266
1454849_x_at	Clu	2.07384	up	2.26714	up	2.12838	up	2.39197	up	3.48449	up	4.17873	up	3.90432	up	4.91625	up	3.57159	up	4.54297	up	1.67605	up	2.61073	up	1.32051	up	2.43181	up		3803.37	3803.37	7887.58	8622.75	8095.01	9097.55	13252.8	15893.3	14849.6	18698.3	13584.1	17278.6	6374.64	9929.56	5022.38	9249.07		-1.33897	-1.33897
1460634_at	Ralgds	1.48906	up	2.40183	up	1.5504	up	2.38924	up	1.00686	down	1.16948	up	1.25247	down	1.227	down	1.41192	down	1.19232	down	1.29231	down	1.28789	down	1.28198	down	1.19331	down		518.674	518.674	772.338	1245.76	804.15	1239.23	515.138	606.581	414.12	422.715	367.354	435.013	401.353	402.732	404.589	434.652		0.109057	0.109057
1457042_at	AI256396	1.23084	down	1.38557	down	1.57921	down	2.38471	down	2.47636	down	3.23476	down	1.17686	up	2.78833	down	1.38888	up	1.26908	up	1.31403	up	1.37553	up	1.19851	up	1.11008	up		343.872	343.872	279.379	248.181	217.749	144.199	138.862	106.305	404.689	123.325	477.598	436.403	451.857	473.007	412.133	381.727		0.0838871	0.0838871
1452870_at	Apaf1	1.57207	up	2.27049	up	1.05994	up	2.38316	up	1.12774	up	2.01293	up	1.54669	up	2.15882	up	1.67239	up	1.71765	up	1.22536	up	1.34949	up	1.37844	up	1.17634	up		136.872	136.872	215.172	310.767	145.076	326.188	154.356	275.514	211.698	295.482	228.904	235.098	167.717	184.707	188.669	161.008		-0.527871	-0.527871
1429319_at	Rhoh	1.14527	up	1.62768	up	1.11953	up	2.37936	up	1.02586	down	2.22189	up	1.12738	up	1.06465	up	1.01762	up	1.34965	up	1.10091	down	1.04827	up	1.03561	up	1.2341	up		44.8993	44.8993	51.4217	73.0818	50.2663	106.832	43.7676	99.7612	50.6185	47.8021	45.6905	60.5982	40.7837	47.0664	46.4983	55.4104		-0.153229	-0.153229
1440840_at	D630004K10Rik	1.11848	down	2.06825	down	1.49789	down	2.37831	down	1.36927	down	2.96717	down	1.14732	down	2.14954	down	1.1081	down	1.45461	down	1.00642	down	1.27363	down	1.26588	down	1.38526	down		400.052	400.052	357.674	193.426	267.077	168.209	292.165	134.826	348.685	186.111	361.026	275.024	397.501	314.104	316.028	288.792		0.406816	0.406816
1424167_a_at	Pmm1	1.30838	down	2.07494	down	1.07674	down	2.37764	down	1.1476	up	1.17011	down	1.37495	up	1.01351	down	1.14716	up	1.1835	up	1.0005	down	1.01304	down	1.06448	up	1.06458	up		1041.6	1041.6	796.097	501.99	967.364	438.081	1195.34	890.169	1432.14	1027.71	1194.88	1232.73	1041.07	1028.19	1108.76	1108.87		0.0321798	0.0321798
1421262_at	Lipg	1.20797	up	1.45413	up	1.08347	up	2.37753	up	1.30373	down	3.78837	up	1.19233	down	2.78994	up	1.18426	down	1.38579	up	1.20893	down	1.18429	down	1.11966	up	1.01516	up		112.37	112.37	135.74	163.4	121.75	267.163	86.1912	425.7	94.2444	313.506	94.8866	155.722	92.9501	94.8842	125.816	114.074		-0.0950887	-0.0950887
1448952_at	A030009H04Rik	2.14874	down	1.83099	down	1.57255	down	2.37719	down	1.10669	up	1.12113	down	1.42895	up	1.30778	down	1.25038	up	1.03315	down	1.40291	up	1.08289	up	1.46727	up	1.30483	up		148.376	148.376	69.0529	81.0363	94.3541	62.4168	164.207	132.345	212.022	113.457	185.526	143.616	208.158	160.675	217.709	193.606		-0.017554	-0.017554
1442988_at		1.64993	up	1.67324	up	1.30706	up	2.3756	up	1.16083	up	8.06028	up	1.41923	up	3.47259	up	1.09591	up	2.62253	up	1.0074	down	1.00794	down	1.18731	down	1.19045	up		49.1232	49.1232	81.0498	82.1947	64.2069	116.697	57.0237	395.947	69.7172	170.585	53.8344	128.827	48.7623	48.7365	41.3735	58.4788		-0.309216	-0.309216
1435449_at	Bcl2l11	1.22275	down	2.09398	up	1.16782	up	2.37518	up	1.35841	up	3.04543	up	1.20841	down	2.5178	up	1.13931	down	1.16914	up	1.57005	up	1.60484	up	1.45043	up	1.57737	up		111.275	111.275	91.0044	233.008	129.95	264.299	151.158	338.881	92.0841	280.168	97.6686	130.097	174.708	178.579	161.396	175.522		-0.61126	-0.61126
1437865_at	Spata13	1.10238	up	1.92088	up	1.30004	up	2.37512	up	1.53097	up	2.74747	up	1.15248	down	1.66217	up	1.01417	up	1.11239	up	1.0628	up	1.0737	up	1.10599	up	1.01348	down		350.719	350.719	386.625	673.689	455.949	832.998	536.941	963.59	304.317	582.954	355.689	390.135	372.743	376.567	387.892	346.056		-0.246531	-0.246531
1450699_at	Selenbp1	1.38422	down	2.04362	down	1.50352	down	2.37258	down	1.23023	down	2.29278	down	1.34702	down	2.95981	down	1.6486	down	1.8612	down	1.36666	down	1.5379	down	1.44662	down	1.44032	down		3889.74	3889.74	2810.07	1903.36	2587.09	1639.46	3161.8	1696.52	2887.66	1314.18	2359.42	2089.91	2846.17	2529.25	2688.85	2700.62		0.60971	0.60971
1427711_a_at	Ceacam1	1.5808	up	2.58979	up	2.14417	up	2.37232	up	4.01996	up	8.83823	up	2.23981	up	5.64589	up	2.1834	up	2.58779	up	1.13239	up	1.33716	up	1.05856	up	1.47339	up		34.178	34.178	54.0285	88.5138	73.2835	81.0811	137.394	302.073	76.5522	192.965	74.6243	88.4455	38.7027	45.7014	36.1795	50.3576		-1.08582	-1.08582
1451314_a_at	Vcam1	1.08435	up	1.9756	up	1.24097	up	2.3695	up	1.07719	down	1.27679	down	1.28991	up	1.05534	down	1.20084	up	1.03918	down	1.26554	up	1.43411	up	1.29759	up	1.40161	up		227.679	227.679	246.883	449.804	282.543	539.486	211.363	178.321	293.686	215.741	273.407	219.095	288.138	326.517	295.434	319.118		-0.249086	-0.249086
1459861_s_at	Kdm2b	1.14721	down	1.64375	down	1.16271	down	2.36868	down	1.01573	up	1.16544	down	1.06015	down	1.28373	down	1.01927	up	1.20781	down	1.13454	up	1.02624	down	1.36526	down	1.52135	down		464.738	464.738	405.104	282.73	399.703	196.201	472.051	398.765	438.372	362.023	473.695	384.778	527.266	452.855	340.402	305.478		0.095902	0.095902
1434957_at	Cdon	1.25157	down	1.69587	down	1.4451	down	2.36801	down	1.14294	down	1.92636	down	1.015	up	1.49301	down	1.13677	down	1.23556	down	1.09225	down	1.37778	down	1.09039	down	1.42914	down		656.405	656.405	524.466	387.061	454.227	277.197	574.314	340.748	666.251	439.652	577.43	531.26	600.965	476.424	601.99	459.301		0.334425	0.334425
1419168_at	Mapk6	1.17	up	1.86594	up	1.4064	up	2.36729	up	1.56491	up	2.03814	up	1.30911	up	1.74339	up	1.27142	up	1.65129	up	1.47002	up	1.74959	up	1.41359	up	1.60967	up		141.645	141.645	165.724	264.302	199.21	335.315	221.662	288.693	185.429	246.944	180.09	233.897	208.221	247.822	200.229	228.002		-0.641767	-0.641767
1417215_at	Rab27b	1.71134	down	2.3387	down	1.93509	down	2.36713	down	1.57649	down	1.7725	down	1.17409	up	1.35781	down	1.05212	down	1.40344	down	1.53989	up	1.15005	up	1.34903	up	1.06672	down		167.964	167.964	98.1481	71.8196	86.7992	70.9568	106.543	94.7613	197.205	123.702	159.644	119.681	258.647	193.167	226.588	157.458		0.343915	0.343915
1445452_at	Traf1	1.00276	down	2.10256	up	1.05447	down	2.36321	up	1.08606	down	3.49472	up	1.16017	down	1.6702	up	1.60499	down	1.38218	up	1.0627	down	1.10106	up	1.05597	up	1.14847	up		110.965	110.965	110.66	233.311	105.233	262.235	102.172	387.793	95.6456	185.334	69.1379	153.375	104.419	122.179	117.176	127.44		-0.135762	-0.135762
1447813_x_at	Sla	1.76154	up	1.83377	up	1.36793	up	2.36246	up	1.01235	down	2.63039	up	1.43995	up	1.35877	up	1.38051	up	1.31235	up	1.1155	up	1.29634	up	1.04919	down	1.04468	up		44.8514	44.8514	79.0075	82.2472	61.3535	105.959	44.3041	117.976	64.5838	60.9429	61.9178	58.8609	50.0318	58.1427	42.7484	46.8553		-0.330005	-0.330005
1439109_at	Ccdc68	1.2002	down	2.08383	down	1.48911	down	2.36128	down	1.19348	down	1.41507	down	1.35337	up	1.44999	down	1.12372	up	1.10648	down	1.12772	up	1.14841	down	1.07977	up	1.13023	down		177.421	177.421	147.827	85.1418	119.146	75.1379	148.659	125.38	240.116	122.361	199.372	160.348	200.082	154.493	191.574	156.977		0.176621	0.176621
1438160_x_at	Slco4a1	2.04279	up	2.08329	up	2.00916	up	2.35997	up	3.57301	up	5.66426	up	2.28057	up	6.23374	up	2.08674	up	2.81508	up	1.55048	up	1.68645	up	1.17369	up	1.6332	up		85.7276	85.7276	175.123	178.596	172.24	202.315	306.305	485.583	195.508	534.403	178.891	241.33	132.919	144.575	100.618	140.01		-1.00234	-1.00234
1441281_s_at	Ninj1	1.38076	up	2.09061	up	1.75545	up	2.35824	up	1.735	up	4.40704	up	1.71658	up	3.40561	up	1.38277	up	3.43185	up	1.04648	up	1.46607	up	1.19504	up	1.32785	up		250.786	250.786	346.276	524.296	440.241	591.413	435.114	1105.23	430.493	854.079	346.779	860.66	262.442	367.67	299.7	333.006		-0.621521	-0.621521
1460227_at	Timp1	1.30391	up	2.35454	up	1.91799	up	2.35824	up	3.17847	up	6.07929	up	1.96652	up	2.37415	up	1.42935	up	1.486	up	1.41958	down	1.19705	down	1.00238	up	1.30186	down		2516.36	2516.36	3281.12	5924.88	4826.35	5934.18	7998.17	15297.7	4948.47	5974.22	3596.75	3739.31	1772.61	2102.13	2522.36	1932.89		-0.566449	-0.566449
1417334_at	Stk19	1.02489	up	1.80807	up	1.24919	up	2.35751	up	1.67691	up	1.36505	up	1.19149	up	1.06095	up	1.05841	up	1.15323	up	1.10997	down	1.13806	down	1.17362	down	1.05001	down		305.353	305.353	312.952	552.1	381.445	719.874	512.05	416.823	363.826	323.963	323.189	352.141	275.099	268.311	260.181	290.81		-0.124478	-0.124478
1418311_at	Fn3k	1.73849	down	2.08082	down	2.10188	down	2.35616	down	1.51375	down	2.5616	down	1.12794	down	1.95503	down	1.24024	down	1.50402	down	1.15355	up	1.19938	down	1.11993	up	1.04448	down		162.775	162.775	93.6296	78.2261	77.4424	69.0846	107.531	63.5441	144.311	83.2593	131.245	108.226	187.768	135.716	182.296	155.843		0.481883	0.481883
1437418_at	Gm3515	1.69957	down	1.96509	down	1.76958	down	2.35512	down	1.03515	up	1.7397	down	2.23874	up	1.02537	up	1.55071	up	1.42818	up	1.58902	up	1.43367	up	1.60211	up	1.10812	up		106.441	106.441	62.628	54.1658	60.1503	45.1956	110.182	61.1834	238.294	109.141	165.059	152.017	169.137	152.601	170.53	117.95		-0.0672564	-0.0672564
1437377_a_at	Polrmt	1.3796	down	1.81588	down	1.16545	down	2.35493	down	1.09475	up	1.08699	down	1.1466	down	1.59743	down	1.40008	down	1.82643	down	1.12773	down	1.24372	down	1.50168	down	1.64809	down		262.271	262.271	190.107	144.432	225.038	111.371	287.121	241.282	228.738	164.184	187.326	143.597	232.566	210.876	174.652	159.137		0.314664	0.314664
1438195_at	Gpd1l	1.44998	down	2.14588	down	1.59217	down	2.35314	down	1.25909	down	1.77968	down	1.35481	down	1.77812	down	1.50718	down	1.62252	down	1.01854	up	1.10929	down	1.01256	up	1.05829	down		1248.15	1248.15	860.805	581.649	783.926	530.419	991.306	701.332	921.273	701.949	828.136	769.266	1271.29	1125.18	1263.83	1179.4		0.435971	0.435971
1415871_at	Tgfbi	1.85106	up	1.97115	up	2.05648	up	2.35308	up	3.67084	up	7.39415	up	3.43679	up	6.53809	up	1.92723	up	3.14351	up	1.15981	up	1.66231	up	1.062	down	1.43732	up		389.612	389.612	721.194	767.984	801.228	916.788	1430.2	2880.85	1339.01	2547.32	750.871	1224.75	451.875	647.655	366.867	559.998		-1.00116	-1.00116
1439825_at	Dtx3l	1.24576	down	1.69964	up	1.11476	down	2.35115	up	1.01837	up	1.65125	up	1.0269	down	2.59982	up	1.56966	up	3.12665	up	1.54002	up	1.91314	up	1.36786	up	1.54719	up		207.898	207.898	166.884	353.352	186.496	488.8	211.718	343.291	202.452	540.497	326.329	650.026	320.166	397.739	284.375	321.658		-0.518838	-0.518838
1429897_a_at	D16Ertd472e	1.23534	up	2.59878	up	1.4418	up	2.35099	up	1.48635	up	2.04047	up	1.0626	down	1.2463	up	1.41692	up	1.54405	up	1.32146	up	1.40063	up	1.1747	up	1.31511	up		170.425	170.425	210.531	442.897	245.719	400.667	253.311	347.747	160.385	212.4	241.477	263.144	225.21	238.701	200.197	224.128		-0.426816	-0.426816
1457170_at	Lrrc36	1.35005	down	1.65704	down	1.76821	down	2.34948	down	1.12441	down	2.00157	down	1.18982	down	2.29078	down	1.3975	down	2.08276	down	1.1788	down	1.69732	down	1.20663	down	1.43581	down		865.582	865.582	641.15	522.368	489.524	368.415	769.811	432.452	727.488	377.855	619.378	415.593	734.292	509.971	717.358	602.853		0.594561	0.594561
1428680_at	Cds1	1.26901	down	1.9211	down	1.78185	down	2.34895	down	1.54374	down	2.81851	down	1.52396	down	2.34842	down	2.21174	down	2.61403	down	1.39239	down	1.93319	down	1.86875	down	2.03569	down		2116.3	2116.3	1667.68	1101.61	1187.7	900.957	1370.89	750.858	1388.68	901.16	956.848	809.592	1519.9	1094.72	1132.47	1039.6		0.906171	0.906171
1438928_x_at	Ninj1	1.42352	up	2.16779	up	1.71236	up	2.34418	up	1.6751	up	3.50525	up	1.28017	up	2.31552	up	1.13654	up	2.55295	up	1.08843	down	1.1163	up	1.01013	down	1.13171	up		1315.23	1315.23	1872.26	2851.15	2252.15	3083.14	2203.14	4610.21	1683.73	3045.45	1494.82	3357.73	1208.38	1468.2	1302.04	1488.47		-0.399575	-0.399575
1421322_a_at	Irf9	1.00702	up	1.99525	up	1.02692	down	2.34189	up	1.59472	up	2.184	up	1.72713	up	2.95585	up	1.45501	up	2.21765	up	1.54369	up	1.98452	up	1.16981	up	1.52617	up		268.8	268.8	270.686	536.324	261.753	629.501	428.66	587.061	464.253	794.534	391.106	596.105	414.945	533.439	314.445	410.235		-0.673891	-0.673891
1438257_at		1.056	up	1.98431	up	1.09646	up	2.3415	up	1.59095	up	1.6864	up	1.30394	down	1.41749	up	1.43349	down	1.01996	up	1.46144	down	1.43074	down	1.26018	down	1.41809	down		134.256	134.256	141.774	266.405	147.206	314.36	213.594	226.408	102.961	190.306	93.6566	136.936	91.8656	93.8362	106.537	94.6736		-0.0408366	-0.0408366
1422638_s_at	Rassf5	1.24282	up	1.5219	up	1.04772	up	2.3412	up	1.3822	up	3.54853	up	1.69209	up	2.31126	up	1.61315	up	1.79809	up	1.03462	up	1.2523	up	1.00132	down	1.24752	up		180.931	180.931	224.864	275.359	189.565	423.594	250.082	642.038	306.151	418.178	291.869	325.33	187.194	226.579	180.693	225.715		-0.482797	-0.482797
1417129_a_at	Meis2	1.55988	down	1.78677	down	1.48989	down	2.34113	down	1.11221	down	1.65941	down	1.04562	up	1.45427	down	1.08611	up	1.16561	down	1.31596	up	1.19125	up	1.28175	up	1.19765	up		1833.08	1833.08	1175.15	1025.92	1230.35	782.991	1648.14	1104.66	1916.71	1260.49	1990.93	1572.64	2412.26	2183.66	2349.56	2195.39		0.0749884	0.0749884
1428034_a_at	Tnfrsf9	1.09903	up	1.47859	up	1.15124	up	2.34107	up	1.62256	up	5.60489	up	1.4583	up	2.32381	up	1.03486	up	2.08579	up	1.10505	down	1.06643	down	1.2401	up	1.37906	up		23.5615	23.5615	25.8948	34.8377	27.125	55.159	38.23	132.059	34.3598	54.7525	24.3829	49.1442	21.3216	22.0937	29.2187	32.4927		-0.370935	-0.370935
1452279_at	Cfp	1.37356	up	1.94873	up	1.48537	up	2.33889	up	2.90943	up	9.49747	up	4.59207	up	7.87099	up	3.02537	up	7.50425	up	1.38146	up	2.43213	up	1.30079	up	2.22498	up		170.115	170.115	233.663	331.509	252.684	397.882	494.938	1615.66	781.181	1338.97	514.661	1276.59	235.007	413.743	221.285	378.503		-1.17199	-1.17199
1420760_s_at	Ndrg1	2.0333	up	2.69015	up	1.553	up	2.3388	up	1.13849	up	1.04504	down	1.48883	down	1.39366	down	1.4399	down	1.51287	down	1.3655	down	1.33981	down	1.23867	down	1.18267	down		1032.67	1032.67	2099.72	2778.04	1603.74	2415.21	1175.68	988.164	693.612	740.978	717.182	682.587	756.254	770.759	833.693	873.164		0.124623	0.124623
1438520_at	Slc25a36	1.33706	down	2.12983	down	1.68431	down	2.33831	down	1.68671	down	2.40166	down	1.06434	up	1.88183	down	1.25281	down	1.2756	down	1.02238	down	1.03892	down	1.02063	up	1.29202	down		118.473	118.473	88.607	55.6254	70.339	50.6658	70.239	49.3295	126.096	62.9561	94.5653	92.8761	115.879	114.034	120.917	91.6953		0.347023	0.347023
1419383_at	S100b	1.48305	down	2.07724	down	1.74329	down	2.33618	down	2.01366	down	3.52543	down	1.39498	down	2.83008	down	1.31448	down	1.6294	down	1.26102	down	1.301	down	1.19119	down	1.18908	down		654.071	654.071	441.03	314.875	375.194	279.974	324.818	185.53	468.876	231.114	497.588	401.419	518.682	502.746	549.089	550.066		0.499073	0.499073
1420818_at	Sla	1.09489	up	1.92092	up	1.47194	up	2.33469	up	1.34889	up	3.28424	up	1.29054	up	1.32451	up	1.23114	up	1.73606	up	1.06618	up	1.55813	up	1.34989	up	1.77526	up		152.779	152.779	167.276	293.476	224.881	356.69	206.081	501.761	197.167	202.357	188.092	265.233	162.89	238.049	206.234	271.222		-0.524047	-0.524047
1452060_a_at	Limk2	1.39896	down	2.15063	down	1.56165	down	2.33421	down	1.07497	down	1.53705	down	1.31824	down	1.56117	down	1.5402	down	1.73811	down	1.53337	down	1.62865	down	1.39995	down	1.61741	down		1166.93	1166.93	834.141	542.599	747.24	499.925	1085.54	759.199	885.218	747.472	757.648	671.377	761.021	716.501	833.549	721.48		0.623622	0.623622
1458504_at	Zc3h12d	1.65184	up	2.1714	up	1.39552	up	2.33192	up	1.95399	up	6.52394	up	1.0358	down	4.13591	up	1.19526	up	2.23872	up	1.19496	down	1.10548	up	1.03467	down	1.20423	up		77.5123	77.5123	128.038	168.31	108.17	180.753	151.458	505.686	74.833	320.584	92.6476	173.528	64.8658	85.6886	74.9148	93.3426		-0.366175	-0.366175
1421304_at	Klra2	1.19103	up	1.67429	up	1.24758	up	2.33094	up	1.19831	up	7.60346	up	1.75627	up	5.63389	up	1.26374	up	4.60347	up	1.32891	up	1.77985	up	1.19954	up	1.57515	up		16.8508	16.8508	20.0699	28.2131	21.0226	39.2782	20.1925	128.124	29.5945	94.9355	21.295	77.5721	22.3931	29.9919	20.2133	26.5426		-0.542505	-0.542505
1425156_at	Gbp7	1.0043	up	2.16792	up	1.07888	down	2.32916	up	1.11199	up	1.41317	up	1.07436	up	2.06119	up	1.00792	up	1.5745	up	1.26135	up	1.76587	up	1.48364	up	1.60296	up		195.015	195.015	195.854	422.777	180.756	454.222	216.854	275.589	209.516	401.964	196.56	307.051	245.982	344.371	289.332	312.602		-0.367718	-0.367718
1451498_at	Lrrc26	1.47259	down	2.05087	down	1.35196	down	2.32792	down	1.14864	up	1.6955	down	1.16194	up	1.23115	down	1.08198	down	1.11951	up	1.19633	up	1.09066	up	1.16438	up	1.15715	up		1570.04	1570.04	1066.17	765.547	1161.3	674.438	1803.4	926.002	1824.28	1275.26	1451.08	1757.66	1878.28	1712.38	1828.13	1816.76		-0.0987997	-0.0987997
1428738_a_at	D14Ertd449e///Gm10395///Gm9746	1.45175	down	1.82565	down	1.36602	down	2.32717	down	1.10219	down	1.40371	down	1.27906	down	1.29503	down	1.38946	down	1.4512	down	1.16408	down	1.3515	down	1.24535	down	1.3318	down		2146.12	2146.12	1478.29	1175.53	1571.08	922.2	1947.14	1528.89	1677.89	1657.2	1544.57	1478.86	1843.62	1587.95	1723.3	1611.44		0.431736	0.431736
1424518_at	Apol9a///Apol9b	1.07015	up	1.61711	up	1.03348	up	2.327	up	1.08033	up	1.47099	up	1.41739	up	3.06836	up	1.00988	up	3.53051	up	1.05182	down	1.48448	up	1.25475	down	1.17995	up		45.1003	45.1003	48.2639	72.9323	46.6101	104.949	48.7232	66.3421	63.9245	138.384	45.5459	159.227	42.8782	66.9506	35.9437	53.2163		-0.122787	-0.122787
1440921_at	Nlrp12	1.20064	up	1.92336	up	1.19138	up	2.32684	up	1.04769	up	6.91376	up	1.03983	up	2.73107	up	1.06771	up	1.39988	up	1.09375	down	1.17864	down	1.06182	down	1.13452	up		34.8487	34.8487	41.8406	67.0266	41.5181	81.0873	36.5107	240.935	36.2367	95.1742	37.2082	48.7839	31.8615	29.5668	32.8198	39.5366		-0.164426	-0.164426
1433454_at	Abtb2	1.371	up	2.24779	up	1.26819	up	2.32659	up	1.13571	down	2.44652	up	1.26841	down	1.2621	up	1.22042	down	1.07335	down	1.18873	down	1.26287	down	1.09948	down	1.078	down		89.9101	89.9101	123.267	202.099	114.023	209.184	79.1663	219.967	70.884	113.475	73.6715	83.7659	75.6353	71.195	81.7749	83.4046		0.0465624	0.0465624
1432248_at	5430402P08Rik	1.23231	down	1.98109	down	1.56996	down	2.32547	down	1.50957	down	3.69225	down	1.7932	down	2.9498	down	1.58773	down	2.21925	down	1.60637	down	2.00678	down	1.30444	down	1.48623	down		261.114	261.114	211.89	131.804	166.32	112.285	172.972	70.7195	145.613	88.5192	164.457	117.659	162.549	130.116	200.174	175.689		0.714603	0.714603
1421266_s_at	Nfkbib	1.14685	up	2.12392	up	1.2995	up	2.32424	up	1.51892	up	2.0652	up	1.12037	down	1.01449	down	1.24393	down	1.02101	down	1.05554	down	1.14616	down	1.11897	down	1.06366	down		295.118	295.118	338.457	626.807	383.506	685.927	448.261	609.477	263.411	290.904	237.247	289.046	279.589	257.483	263.74	277.456		-0.040947	-0.040947
1455477_s_at	Pdzk1ip1	1.00926	up	1.73924	up	1.00391	down	2.32231	up	1.03377	up	1.24724	up	1.2012	up	1.39462	up	1.16378	up	1.3101	up	1.07552	up	1.03076	up	1.03245	up	1.17226	up		610.359	610.359	616.012	1061.56	607.981	1417.44	630.97	761.266	733.161	851.217	710.322	799.635	656.454	629.135	630.165	715.501		-0.17712	-0.17712
1443137_at		1.21662	up	1.97756	down	1.37529	down	2.32048	down	1.97863	down	5.96076	down	1.74919	down	3.60928	down	2.26203	down	3.09425	down	1.61524	down	2.43875	down	2.17022	down	2.86844	down		1027.58	1027.58	1250.17	519.618	747.172	442.83	519.337	172.39	587.458	284.704	454.272	332.092	636.177	421.354	473.489	358.236		0.999435	0.999435
1450847_at	Ncbp2	1.91692	down	1.87765	down	1.31626	down	2.31959	down	2.10945	up	2.07979	up	2.03568	up	1.24615	up	1.87741	up	1.5827	up	1.35354	up	1.44553	up	1.34895	up	1.31821	up		379.19	379.19	197.812	201.948	288.08	163.472	799.881	788.636	771.907	472.527	711.894	600.143	513.25	548.129	511.506	499.853		-0.428626	-0.428626
1447270_at		1.12795	up	2.31699	up	1.49597	up	2.31883	up	2.0543	up	3.3517	up	1.12518	up	2.37377	up	1.26325	up	2.12612	up	1.04528	down	1.18089	up	1.08905	down	1.0997	up		50.9793	50.9793	57.5019	118.119	76.2636	118.212	104.727	170.868	57.3611	121.013	64.3998	108.388	48.7709	60.2008	46.8107	56.0622		-0.404637	-0.404637
1457761_at	C79607	1.27423	up	1.9407	up	1.18	up	2.31682	up	1.15486	down	1.33885	up	1.48055	down	1.40126	down	1.3896	down	1.32724	down	1.1483	down	1.0836	down	1.03143	down	1.08438	down		95.8144	95.8144	122.089	185.947	113.061	221.985	82.966	128.281	64.7154	68.3774	68.9512	72.191	83.4402	88.4219	92.8948	88.3591		0.0258989	0.0258989
1448713_at	Stat4	1.90148	up	1.90472	up	1.36816	up	2.31634	up	1.0302	down	2.14961	up	1.10335	up	1.33614	up	1.0483	up	1.48288	up	1.21194	down	1.02562	down	1.06469	down	1.37151	up		90.2485	90.2485	171.605	171.898	123.475	209.047	87.603	193.999	99.5761	120.585	94.6076	133.828	74.4661	87.9943	84.7654	123.777		-0.186334	-0.186334
1416249_at	Nadk	1.17285	down	2.16476	up	1.48967	up	2.31539	up	2.47691	up	7.20601	up	2.15595	up	3.28733	up	1.78001	up	3.00967	up	1.51135	up	1.91764	up	1.60574	up	2.12377	up		330.905	330.905	282.137	716.329	492.939	766.173	819.623	2384.51	713.414	1087.79	589.012	995.914	500.112	634.557	531.347	702.767		-0.961832	-0.961832
1448162_at	Vcam1	1.37201	up	2.66837	up	1.10823	up	2.314	up	1.32845	down	2.27021	down	1.07417	up	1.81197	down	1.11157	up	1.26477	down	1.16587	down	1.151	up	1.09076	up	1.20126	up		668.066	668.066	916.594	1782.64	740.369	1545.9	502.891	294.275	717.617	368.696	742.6	528.212	573.021	768.944	728.702	802.522		-0.010365	-0.010365
1422573_at	Ampd3	2.00865	up	1.78282	up	1.92329	up	2.31075	up	2.20185	up	3.31001	up	1.53224	up	2.76049	up	1.14998	up	1.84264	up	1.06302	down	1.011	up	1.31762	down	1.07106	down		328.283	328.283	659.407	585.27	631.384	758.581	722.831	1086.62	503.009	906.222	377.52	604.906	308.822	331.896	249.148	306.503		-0.663981	-0.663981
1451796_s_at	Hdc	1.51317	down	1.63439	up	1.20027	up	2.30594	up	1.50384	up	1.84375	up	1.2505	up	1.1116	up	1.21959	up	1.03575	down	1.65132	up	1.49231	up	1.62724	up	1.69603	up		1841.43	1841.43	1216.94	3009.62	2210.22	4246.24	2769.22	3395.14	2302.72	2046.94	2245.8	1777.88	3040.81	2748	2996.46	3123.13		-0.494298	-0.494298
1425197_at	Ptpn2	1.55186	up	1.90687	up	1.36502	up	2.30207	up	1.62623	up	2.25722	up	1.34646	up	1.6836	up	1.51471	up	1.47592	up	1.16386	up	1.35944	up	1.34807	up	1.34527	up		68.1621	68.1621	105.778	129.976	93.0424	156.914	110.847	153.857	91.7777	114.757	103.246	100.602	79.3313	92.6619	91.8871	91.6966		-0.542283	-0.542283
1457632_s_at	Meis2	1.42566	down	1.94546	down	1.5269	down	2.2997	down	1.20106	down	1.85406	down	1.17484	down	2.33806	down	1.27618	down	1.58372	down	1.01341	up	1.17295	down	1.17758	down	1.37949	down		2555.58	2555.58	1792.56	1313.61	1673.7	1111.26	2127.77	1378.37	2175.26	1093.03	2002.52	1613.66	2589.86	2178.76	2170.19	1852.55		0.408727	0.408727
1428663_at	Sgms2	2.00827	up	2.35596	up	1.31268	up	2.29947	up	1.25154	down	1.0677	down	1.4301	up	1.11604	down	1.626	up	1.36141	up	1.66514	up	1.31063	up	1.01456	down	1.22957	down		617.461	617.461	1240.03	1454.72	810.527	1419.83	493.359	578.31	883.033	553.26	1003.99	840.616	1028.16	809.264	608.6	502.176		-0.233898	-0.233898
1455065_x_at	Gm8615///Gnpda1	1.57273	down	1.76855	down	1.73551	down	2.29931	down	1.16623	up	2.29357	up	1.86491	up	4.00789	up	1.86696	up	3.09385	up	1.34857	up	1.87122	up	1.19567	up	1.61643	up		198.872	198.872	126.45	112.45	114.59	86.4921	231.931	456.128	370.879	797.059	371.287	615.281	268.193	372.134	237.786	321.464		-0.311155	-0.311155
1420361_at	Slc11a1	1.47095	up	1.97493	up	1.44359	up	2.29829	up	1.79066	up	8.0441	up	1.6767	up	3.89476	up	1.31631	up	3.75208	up	1.02981	up	1.39317	up	1.3157	down	1.19386	up		263.071	263.071	386.965	519.547	379.768	604.614	471.072	2116.17	441.092	1024.6	346.282	987.063	270.913	366.502	199.948	314.069		-0.538225	-0.538225
1424921_at	Bst2	1.16428	up	1.89515	up	1.28862	up	2.29816	up	2.51145	up	2.84036	up	2.24522	up	4.94726	up	2.1748	up	6.65981	up	1.30749	up	2.65703	up	1.26503	up	1.78128	up		228.178	228.178	265.663	432.432	294.034	524.389	573.058	648.107	512.309	1128.85	496.24	1519.62	298.34	606.276	288.653	406.449		-1.05286	-1.05286
1421911_at	Stat2	1.13691	down	1.74105	up	1.08276	down	2.29635	up	1.01639	down	1.09054	up	1.09192	down	1.94636	up	1.35201	down	1.56801	up	1.31529	down	1.1055	up	1.14534	down	1.02228	down		116.401	116.401	102.384	202.66	107.504	267.298	114.524	126.94	106.602	226.559	86.0947	182.518	88.4983	128.682	101.63	113.865		0.0218754	0.0218754
1419639_at	Efnb2	1.2743	down	1.95435	down	1.31228	down	2.29355	down	1.20814	down	1.48539	down	1.18623	up	1.11216	down	1.12442	down	1.29089	down	1.2364	up	1.02591	up	1.27235	down	1.3302	down		546.827	546.827	429.119	279.8	416.701	238.42	452.619	368.138	648.661	491.682	486.319	423.606	676.094	560.995	429.776	411.087		0.240025	0.240025
1451330_a_at	Inpp5b	1.49738	down	1.80752	down	1.44632	down	2.29327	down	1.24113	up	1.29596	up	1.37949	up	1.34784	up	1.25139	up	1.46365	up	1.2137	up	1.19781	up	1.18902	up	1.21735	up		573.641	573.641	383.097	317.364	396.62	250.141	711.96	743.414	791.333	773.174	717.85	839.607	696.229	687.113	682.071	698.321		-0.253354	-0.253354
1445870_at		1.06712	down	2.66494	up	1.10033	down	2.28942	up	1.20202	up	3.05276	up	1.45054	down	1.03198	down	1.36104	down	1.44346	down	1.41083	down	1.70078	down	1.35868	down	1.45766	down		48.5248	48.5248	45.4726	129.316	44.1001	111.094	58.3277	148.135	33.4531	47.021	35.6527	33.617	34.3945	28.531	35.7148	33.2896		0.110528	0.110528
1448872_at	Reg3g	2.45148	up	2.16473	up	2.30636	up	2.28887	up	2.69121	up	2.74106	up	2.99042	up	3.06342	up	2.59859	up	3.13741	up	1.30008	up	2.62429	up	1.20485	up	2.41583	up		5033.05	5033.05	12338.4	10895.2	11608	11520	13545	13795.9	15050.9	15418.3	13078.8	15790.7	6543.34	13208.2	6064.05	12159		-1.26207	-1.26207
1460559_at	Kank2	1.33029	down	1.51439	down	1.26707	down	2.28735	down	1.28304	up	1.13875	down	1.01274	up	1.31424	down	1.0778	down	1.17434	down	1.45729	down	1.31975	down	1.54641	down	1.78501	down		674.379	674.379	506.943	445.313	532.237	294.83	865.256	592.211	682.969	513.134	625.703	574.261	462.761	510.99	436.092	377.801		0.320516	0.320516
1417301_at	Fzd6	1.22824	down	1.79761	down	1.39487	down	2.28584	down	1.16178	down	1.63307	down	1.01241	down	1.24687	down	1.03193	down	1.22506	down	1.17073	up	1.07209	down	1.10143	up	1.00009	down		1324.92	1324.92	1078.72	737.047	949.852	579.62	1140.42	811.309	1308.68	1062.6	1283.92	1081.51	1551.13	1235.84	1459.31	1324.81		0.0960679	0.0960679
1450718_at	Sh2b2	1.17549	up	2.21764	up	1.30517	up	2.28422	up	1.57269	up	11.0041	up	1.13944	up	3.96417	up	1.02737	up	2.07135	up	1.09208	down	1.08885	down	1.21734	down	1.0408	down		41.2937	41.2937	48.5402	91.5747	53.8953	94.3239	64.9421	454.402	47.0516	163.695	42.4238	85.534	37.8122	37.9242	33.9213	39.675		-0.200047	-0.200047
1428209_at	Bex4	1.1529	down	1.71726	down	1.41968	down	2.28422	down	1.64443	down	1.74905	down	1.36859	up	1.4486	down	1.31744	up	1.0744	up	1.48345	up	1.03369	down	1.24875	up	1.12043	up		295.057	295.057	255.925	171.818	207.834	129.172	179.428	168.696	403.811	203.684	388.719	317.008	437.703	285.439	368.452	330.59		0.130595	0.130595
1424752_x_at	Zfp71-rs1///Zfp738	1.67424	down	2.58594	down	1.48519	down	2.28318	down	1.08423	down	1.08337	down	2.09778	up	1.42637	down	1.73846	up	1.00859	up	1.71887	up	1.6935	up	1.38936	up	1.23656	up		191.241	191.241	114.226	73.9543	128.765	83.7609	176.385	176.525	401.182	134.076	332.464	192.885	328.719	323.867	265.704	236.481		0.0236752	0.0236752
1459661_at	Dcdc2a	1.3075	down	1.64364	down	2.25441	down	2.28013	down	1.92719	down	4.80694	down	1.43769	down	3.24866	down	1.26614	down	2.36352	down	1.19414	down	1.81999	down	1.54713	down	1.77727	down		328.805	328.805	251.475	200.047	145.849	144.204	170.614	68.402	228.704	101.212	259.691	139.116	275.349	180.663	212.525	185.006		0.732751	0.732751
1415922_s_at	Marcksl1	1.1992	up	2.39436	up	1.02795	up	2.27998	up	1.04292	up	3.93848	up	1.48856	down	1.67186	up	1.57073	down	1.24501	up	1.42049	down	1.27882	down	1.67662	down	1.3091	down		1191.79	1191.79	1429.2	2853.58	1225.11	2717.27	1242.95	4693.86	800.634	1992.51	758.751	1483.79	839.001	931.947	710.833	910.393		0	0
1438317_a_at	Endog	1.08185	down	1.48625	down	1.5134	down	2.27914	down	1.07469	up	2.67168	down	1.97285	down	2.81166	down	2.36934	down	3.48023	down	2.72096	down	3.50443	down	2.70118	down	3.04402	down		1265.32	1265.32	1169.59	851.352	836.081	555.176	1359.83	473.605	641.368	450.026	534.039	363.574	465.028	361.064	468.433	415.675		1.21677	1.21677
1418296_at	Fxyd5	1.32703	up	1.97953	up	1.31916	up	2.27843	up	2.01056	up	4.15281	up	2.30201	up	2.61747	up	1.7552	up	2.70926	up	1.10228	up	1.40854	up	1.16482	up	1.39267	up		687.462	687.462	912.282	1360.85	906.874	1566.34	1382.18	2854.9	1582.54	1799.41	1206.63	1862.51	757.777	968.316	800.772	957.409		-0.720407	-0.720407
1420671_x_at	Ms4a4c	1.43977	up	1.9937	up	1.28943	up	2.27837	up	1.29359	up	3.10026	up	3.28189	up	16.736	up	2.07311	up	16.5293	up	1.13088	up	3.98004	up	1.39376	up	2.73627	up		161.163	161.163	232.038	321.31	207.809	367.188	208.478	499.646	528.918	2697.21	334.108	2663.9	182.256	641.434	224.623	440.985		-0.884964	-0.884964
1426415_a_at	Trim25	1.09638	down	1.89774	up	1.09956	up	2.27819	up	1.75321	up	3.96641	up	1.20952	up	4.13786	up	1.1026	up	2.49156	up	1.28094	up	1.47209	up	1.02572	up	1.24039	up		144.869	144.869	132.134	274.923	159.291	330.038	253.985	574.609	175.221	599.447	159.731	360.949	185.568	213.259	148.595	179.694		-0.401063	-0.401063
1434788_at	Fzd3	1.31392	down	1.75797	down	1.20059	down	2.27755	down	1.14053	up	1.33775	down	1.05099	up	1.36212	down	1.0432	up	1.00168	down	1.10141	down	1.19522	down	1.15846	down	1.22151	down		426.891	426.891	324.9	242.832	355.568	187.434	486.884	319.111	448.657	313.402	445.331	426.175	387.588	357.164	368.498	349.479		0.229241	0.229241
1419194_s_at	Gm9835///Gmfg	1.47235	up	1.59681	up	1.20597	up	2.27242	up	1.47329	up	4.29747	up	2.61853	up	3.07364	up	2.83393	up	3.83969	up	1.46223	up	1.85233	up	1.41953	up	1.95113	up		294.607	294.607	433.765	470.432	355.286	669.47	434.042	1266.07	771.437	905.517	834.897	1131.2	430.784	545.71	418.203	574.816		-0.796543	-0.796543
1435251_at	Snx13	1.2504	down	1.88135	down	1.5601	down	2.27164	down	1.1757	down	1.39711	down	1.4693	up	1.08613	down	1.6525	up	1.22053	up	1.40559	up	1.21705	up	1.31107	up	1.12642	up		652.379	652.379	521.734	346.761	418.166	287.184	554.884	466.949	958.543	600.643	1078.06	796.251	916.977	793.975	855.317	734.851		-0.0375748	-0.0375748
1442434_at	D8Ertd82e	1.18539	up	2.54807	up	1.22482	up	2.26743	up	1.03426	up	1.33029	up	1.0522	up	1.18726	up	1.13471	down	1.23549	up	1.16563	down	1.22303	down	1.39158	down	1.33845	down		148.154	148.154	175.62	377.506	181.461	335.928	153.229	197.088	155.888	175.898	130.565	183.043	127.101	121.136	106.464	110.69		-0.104797	-0.104797
1452861_at	2010300C02Rik	1.06346	down	1.83278	down	1.35735	down	2.26439	down	1.19033	down	2.09398	down	1.46135	down	2.04859	down	1.9778	down	2.2507	down	1.32513	down	1.72014	down	1.82242	down	1.65546	down		1481.05	1481.05	1392.67	808.094	1091.14	654.063	1244.24	707.292	1013.48	722.964	748.837	658.042	1117.67	861.01	812.686	894.648		0.647543	0.647543
1429274_at	Lypd6b	1.34298	down	2.01463	down	1.46666	down	2.26425	down	1.17446	down	1.32532	down	1.43615	up	1.41066	down	1.30586	up	1.11631	up	1.44615	up	1.20174	up	1.36912	up	1.23379	up		714.551	714.551	532.064	354.681	487.196	315.579	608.408	539.155	1026.21	506.537	933.105	797.659	1033.35	858.705	978.303	881.603		-0.0495934	-0.0495934
1435484_at	Slc5a3	1.03115	up	1.55427	down	1.26174	down	2.2612	down	1.27957	up	1.7941	down	1.00354	up	1.3158	down	1.11124	up	1.13477	down	1.13245	down	1.34378	down	1.07975	down	1.25045	down		1583.37	1583.37	1632.69	1018.72	1254.9	700.232	2026.02	882.539	1588.97	1203.34	1759.5	1395.32	1398.18	1178.29	1466.42	1266.24		0.18588	0.18588
1421588_at	Tnfsf14	1.01442	down	1.81342	up	1.22436	up	2.26046	up	1.68268	up	3.58249	up	1.55887	up	2.18299	up	1.26811	up	1.53325	up	1.04025	up	1.21176	up	1.08946	up	1.21242	up		60.0591	60.0591	59.2054	108.912	73.534	135.761	101.06	215.161	93.6241	131.109	76.1619	92.0857	62.4767	72.7772	65.432	72.8171		-0.342685	-0.342685
1438671_at	Ppp2r2c	1.53776	down	1.5298	down	1.40973	down	2.25764	down	1.07276	down	1.40134	down	1.11644	down	1.59304	down	1.2493	down	1.46203	down	1.06411	down	1.48659	down	1.26306	down	1.30175	down		221.475	221.475	144.024	144.774	157.105	98.1002	206.453	158.046	198.375	139.027	177.279	151.484	208.132	148.982	175.349	170.136		0.433676	0.433676
1421816_at	Gsr	1.14224	down	1.64775	up	1.54634	up	2.25733	up	2.45894	up	4.5483	up	1.13875	up	2.02476	up	1.03797	down	1.45337	up	1.34606	down	1.35333	down	1.25456	down	1.36478	down		615.311	615.311	538.69	1013.88	951.479	1388.96	1513.02	2798.62	700.687	1245.85	592.803	894.272	457.121	454.663	490.461	450.851		-0.244814	-0.244814
1424440_at	Mrps6	1.35441	down	1.61998	down	1.32529	down	2.25718	down	1.52019	up	1.13634	down	1.46433	up	1.14517	down	1.54668	up	1.09108	up	1.17888	up	1.01199	down	1.282	up	1.14885	up		1201.74	1201.74	887.283	741.822	906.775	532.409	1826.87	1057.55	1759.74	1049.4	1858.71	1311.2	1416.71	1187.5	1540.63	1380.62		-0.0593328	-0.0593328
1459034_at	Wdr19	1.58979	down	2.07111	down	1.49963	down	2.25482	down	1.05223	up	1.58876	down	1.38436	up	1.76064	down	1.26519	up	1.02938	down	1.6646	up	1.61196	up	1.40842	up	1.45561	up		283.477	283.477	178.311	136.872	189.031	125.72	298.282	178.426	392.435	161.008	358.653	275.387	471.877	456.955	399.256	412.632		0	0
1416527_at	Rab32	1.14702	down	2.16077	up	1.08508	down	2.25414	up	1.54657	up	7.92843	up	2.13488	up	5.61466	up	1.85281	up	4.3321	up	1.47633	up	2.12468	up	1.24072	up	1.75776	up		155.563	155.563	135.624	336.136	143.366	350.66	240.589	1233.37	332.108	873.433	288.228	673.914	229.662	330.521	193.01	273.443		-0.844164	-0.844164
1435459_at	Fmo2	1.40686	down	2.15535	down	1.47853	down	2.25411	down	1.84457	down	5.45239	down	1.14687	down	2.65434	down	1.09276	down	1.20459	down	1.22791	down	1.00105	down	1.10965	down	1.05052	down		2256.43	2256.43	1603.87	1046.9	1526.13	1001.03	1223.28	413.843	1967.47	850.09	2064.9	1873.2	1837.61	2254.06	2033.46	2147.91		0.399311	0.399311
1455781_at	Gtpbp8	1.35022	down	2.13618	down	1.53773	down	2.2527	down	1.06274	down	1.43765	down	1.15315	up	1.23437	down	1.03525	up	1.09596	up	1.08996	up	1.13088	up	1.06595	up	1.17238	up		120.482	120.482	89.2314	56.4007	78.3502	53.4832	113.369	83.8049	138.934	97.6058	124.729	132.043	131.32	136.251	128.427	141.251		0.0261636	0.0261636
1435327_at	Lpgat1	1.46017	up	2.01547	up	1.37063	up	2.2525	up	1.39035	up	1.95162	up	1.16769	up	1.34428	up	1.12865	up	1.26642	up	1.1218	up	1.00841	up	1.1391	down	1.1227	down		788.393	788.393	1151.19	1588.98	1080.6	1775.86	1096.14	1538.64	920.595	1059.82	889.822	998.44	884.421	795.023	692.121	702.231		-0.318028	-0.318028
1433920_at	Sema4c	1.14199	up	2.62193	up	1.10506	down	2.25248	up	1.05085	up	1.20194	down	1.39066	down	1.04322	up	1.47348	down	1.47882	down	1.14048	down	1.17959	down	1.4291	down	1.32137	down		300.054	300.054	342.659	786.719	271.526	675.867	315.311	249.641	215.763	313.022	203.637	202.901	263.095	254.371	209.961	227.078		0.085083	0.085083
1434956_at	Rnf170	1.51297	down	1.84074	down	1.43272	down	2.25245	down	1.12845	down	1.20537	down	1.33983	up	1.52068	down	1.278	up	1.16474	up	1.07718	up	1.00599	down	1.00876	down	1.03648	down		314.966	314.966	208.178	171.109	219.838	139.832	279.115	261.304	422.003	207.122	402.526	366.854	339.276	313.09	312.231	303.88		0.1068	0.1068
1439490_at	Nr2c1	1.34519	down	1.88962	down	1.28318	down	2.25151	down	1.19651	down	1.54417	down	1.0779	up	1.15956	down	1.0462	up	1.04192	up	1.19794	up	1.10609	up	1.24478	up	1.11572	up		383.989	383.989	285.454	203.21	299.248	170.547	320.925	248.67	413.903	331.151	401.73	400.087	459.996	424.727	477.981	428.426		0.0206218	0.0206218
1437689_x_at	Clu	1.97433	up	2.0369	up	1.90746	up	2.25016	up	2.75855	up	3.45327	up	3.9186	up	4.70033	up	3.33264	up	4.38624	up	1.95948	up	3.11628	up	1.29698	up	2.44609	up		3437.1	3437.1	6785.96	7001.03	6556.12	7734.03	9481.4	11869.2	13468.6	16155.5	11454.6	15075.9	6734.93	10711	4457.85	8407.44		-1.32474	-1.32474
1439600_at		1.0022	down	1.85244	up	1.10264	up	2.24968	up	1.45832	up	2.77421	up	1.3452	down	1.20668	up	1.22104	down	1.01056	down	1.08222	down	1.12382	down	1.10866	up	1.20383	up		111.246	111.246	111.001	206.075	122.664	250.267	162.232	308.618	82.6984	134.238	91.1072	110.083	102.794	98.9883	123.334	133.921		-0.200134	-0.200134
1451767_at	Ncf1	1.00202	up	2.18405	up	1.14831	up	2.24871	up	2.01959	up	18.5003	up	3.01094	up	7.35402	up	2.26051	up	5.60377	up	1.28776	up	1.73065	up	1.19373	up	1.79895	up		117.498	117.498	117.734	256.62	134.924	264.218	237.297	2173.74	353.778	864.079	265.604	658.429	151.308	203.348	140.26	211.372		-0.847156	-0.847156
1422511_a_at	Ogfr	1.09403	up	1.65055	up	1.24169	up	2.24752	up	1.34062	up	1.36935	up	1.11078	up	1.59668	up	1.0838	down	1.49742	up	1.02561	down	1.13173	up	1.02354	up	1.17032	up		906.039	906.039	991.237	1495.47	1125.02	2036.34	1214.66	1240.68	1006.41	1446.65	835.98	1356.72	883.412	1025.39	927.363	1060.36		-0.254482	-0.254482
1448661_at	Plcb3	1.34146	down	1.75718	down	1.39984	down	2.24702	down	1.35744	up	1.00884	up	1.17919	down	1.41407	down	1.01543	down	1.54926	down	1.33198	down	1.62502	down	1.31834	down	1.7735	down		752.406	752.406	560.884	428.189	537.494	334.847	1021.35	759.054	638.069	532.084	740.972	485.654	564.88	463.014	570.723	424.25		0.413569	0.413569
1451097_at	Vasp	1.09066	up	2.81493	up	1.81678	up	2.24638	up	2.07345	up	5.30121	up	1.4426	up	3.01367	up	1.09653	down	1.55946	up	1.10166	up	1.21191	up	1.26954	down	1.01618	up		517.339	517.339	564.243	1456.28	939.89	1162.14	1072.68	2742.53	746.314	1559.09	471.796	806.773	569.931	626.969	407.502	525.712		-0.376935	-0.376935
1448842_at	Cdo1	1.30301	down	1.99731	down	1.26348	down	2.2452	down	1.14533	up	1.29544	down	1.04245	down	1.46833	down	1.02151	down	1.51398	down	1.17385	down	1.50342	down	1.25886	down	1.53487	down		1258.09	1258.09	965.522	629.891	995.735	560.346	1440.93	971.169	1206.86	856.818	1231.59	830.981	1071.77	836.819	999.384	819.673		0.37344	0.37344
1424634_at	Tceal1	1.47581	down	2.0735	down	1.8276	down	2.24282	down	1.38172	down	1.56399	down	1.68549	up	1.15577	down	1.60851	up	1.21669	up	1.8124	up	1.46002	up	1.7758	up	1.39503	up		387.215	387.215	262.374	186.745	211.871	172.646	280.24	247.581	652.649	335.028	622.84	471.119	701.789	565.341	687.617	540.177		0.0701075	0.0701075
1434378_a_at	Mxd4	1.57342	down	1.8941	down	1.29146	down	2.24211	down	1.20347	up	1.40702	down	1.46124	up	1.04186	down	1.43989	up	1.30902	up	1.31245	up	1.32251	up	1.27564	up	1.23607	up		610.364	610.364	387.922	322.245	472.614	272.227	734.553	433.798	891.891	585.842	878.854	798.978	801.074	807.214	778.605	754.45		-0.0822248	-0.0822248
1435378_at	2210020M01Rik	1.52593	down	1.76705	down	1.4233	down	2.24176	down	1.34351	up	1.11767	down	1.16565	up	1.46358	down	1.05258	up	1.43472	down	1.11528	up	1.17398	down	1.21958	up	1.02907	up		1322.08	1322.08	866.408	748.184	928.885	589.75	1776.23	1182.89	1541.08	903.321	1391.6	921.489	1474.49	1126.15	1612.38	1360.51		0.0701752	0.0701752
1450478_a_at	Ptpn12	1.74321	up	2.10479	up	1.50631	up	2.2414	up	1.88788	up	2.75722	up	1.91596	up	2.11944	up	1.66069	up	2.06452	up	1.16833	up	1.3483	up	1.29123	up	1.23023	up		183.431	183.431	319.759	386.084	276.303	411.142	346.296	505.759	351.447	388.77	304.622	378.697	214.309	247.32	236.852	225.661		-0.790056	-0.790056
1452732_at	Asprv1	1.13283	up	1.79415	up	1.10933	up	2.24001	up	1.3191	down	6.78817	up	1.29328	up	5.37235	up	1.05862	up	3.20742	up	1.05661	down	1.00349	down	1.11188	up	1.16933	up		84.8245	84.8245	96.0913	152.188	94.0981	190.008	64.305	575.803	109.702	455.707	89.7972	272.068	80.2799	84.5298	94.3147	99.1875		-0.159984	-0.159984
1433773_at	Rrm2b	1.42179	down	2.01111	down	1.38928	down	2.23946	down	1.13943	down	1.21732	down	1.36453	up	1.14243	down	1.32776	up	1.09299	up	1.28757	up	1.21197	up	1.19153	up	1.12832	up		427.136	427.136	300.42	212.388	307.45	190.732	374.869	350.882	582.84	373.884	567.134	466.854	549.966	517.676	508.945	481.945		0	0
1430339_at	2610021K21Rik	1.3203	down	1.65707	down	1.83508	down	2.23808	down	1.19744	down	1.23622	down	1.50729	up	1.09763	up	1.48237	up	1.13407	down	1.84599	up	1.16128	up	1.40868	up	1.14926	up		81.4627	81.4627	61.6999	49.1608	44.392	36.3985	68.0309	65.8963	122.788	89.4157	120.758	71.8322	150.379	94.6013	114.755	93.6217		-0.0396814	-0.0396814
1418649_at	Egln3	1.91941	up	1.92282	up	2.13175	up	2.23715	up	2.83057	up	15.946	up	1.44173	up	5.79117	up	1.3181	up	4.77327	up	1.03741	down	1.01439	up	1.01025	up	1.19647	up		69.4528	69.4528	133.308	133.545	148.056	155.376	196.591	1107.49	100.132	402.213	91.5456	331.517	66.9485	70.4525	70.1645	83.0979		-0.820575	-0.820575
1434917_at	Cobl	1.34086	down	1.843	down	1.47573	down	2.23582	down	1.16847	down	2.1932	down	1.46289	down	2.25566	down	1.92952	down	1.80103	down	1.34079	down	1.75533	down	1.5867	down	2.01436	down		1120.43	1120.43	835.605	607.936	759.237	501.124	958.886	510.863	765.899	496.717	580.675	622.103	835.646	638.3	706.135	556.22		0.656354	0.656354
1436297_a_at	Grina	1.42902	up	1.9949	up	1.4308	up	2.23445	up	1.42059	up	2.97825	up	1.06868	down	2.26994	up	1.41235	down	1.31774	up	1.32623	down	1.16589	down	1.77995	down	1.62566	down		727.862	727.862	1040.13	1452.01	1041.42	1626.37	1033.99	2167.75	681.088	1652.2	515.356	959.132	548.819	624.296	408.923	447.734		-0.291395	-0.291395
1429419_at	Riiad1	1.37206	down	1.91777	down	1.63061	down	2.2343	down	1.02215	down	1.12814	down	1.44558	up	1.3732	down	1.45733	up	1.00499	down	1.16071	up	1.05967	up	1.21217	up	1.19999	up		1161.5	1161.5	846.532	605.651	712.307	519.847	1136.32	1029.57	1679.04	845.835	1692.68	1155.73	1348.16	1230.8	1407.92	1393.78		-0.0130143	-0.0130143
1435671_at	Mipol1	1.26815	down	1.99136	down	1.3408	down	2.2343	down	1.43265	down	1.51348	down	1.39385	up	1.37945	down	1.31639	up	1.03842	down	1.5679	up	1.27922	up	1.39567	up	1.15446	up		328.051	328.051	258.684	164.737	244.669	146.825	228.983	216.752	457.253	237.813	431.844	315.913	514.35	419.65	457.85	378.722		0	0
1434591_at	Zfp862	1.41215	down	1.57438	down	1.26508	down	2.234	down	1.13771	down	1.42117	down	1.15277	down	1.40301	down	1.20783	down	1.2699	down	1.12654	down	1.05604	down	1.20319	down	1.32335	down		203.907	203.907	144.395	129.516	161.181	91.2745	179.226	143.478	176.885	145.336	168.821	160.57	181.003	193.086	169.472	154.085		0.328779	0.328779
1456510_x_at	Mettl7a2	1.44808	down	1.81072	down	1.63028	down	2.2335	down	2.53831	down	6.20935	down	1.08001	down	1.92369	down	1.08459	down	1.70062	down	1.60277	up	1.22755	up	1.01417	up	1.11869	down		559.478	559.478	386.358	308.982	343.178	250.494	220.414	90.1025	518.03	290.837	515.842	328.985	896.713	686.786	567.403	500.121		0.40259	0.40259
1455698_at	Sec62	1.24273	down	1.71167	down	1.65149	down	2.23225	down	1.08943	down	1.18737	down	1.52286	up	1.24174	down	1.64134	up	1.17201	up	1.32779	up	1.03608	up	1.42679	up	1.20039	up		264.745	264.745	213.035	154.671	160.307	118.6	243.012	222.968	403.168	213.205	434.536	310.283	351.525	274.297	377.736	317.796		0.0376768	0.0376768
1422542_at	Gpr34	1.74222	down	2.17172	down	1.6927	down	2.2291	down	1.39818	down	2.12569	down	2.68327	up	1.52339	down	4.44318	up	2.05043	up	2.55209	up	3.28556	up	2.15134	up	2.44959	up		56.389	56.389	32.3662	25.9651	33.313	25.2968	40.3302	26.5273	151.307	37.0154	250.547	115.621	143.91	185.269	121.312	138.13		0	0
1440456_at	Dnahc7a	1.44548	down	2.01019	down	1.64394	down	2.22874	down	1.03114	down	1.00429	up	1.59396	up	1.39108	down	1.53604	up	1.06355	down	1.30683	up	1.02299	down	1.26114	up	1.09869	up		239.729	239.729	165.847	119.257	145.826	107.562	232.489	240.758	382.118	172.332	368.234	225.405	313.283	234.342	302.332	263.388		0.0493736	0.0493736
1426367_at	Cab39l	1.54011	down	2.09608	down	1.73171	down	2.22671	down	1.30782	down	1.91155	down	1.08615	up	1.41398	down	1.17887	up	1.05223	down	1.44695	up	1.22179	up	1.32557	up	1.23916	up		1003.83	1003.83	651.788	478.906	579.674	450.812	767.561	525.139	1090.31	709.932	1183.39	954.003	1452.49	1226.47	1330.64	1243.9		0.0598373	0.0598373
1421352_at	Tlr6	1.01335	up	1.59302	up	1.12732	up	2.22165	up	1.12091	up	4.86214	up	1.37202	up	2.5886	up	1.2413	up	1.94461	up	1.16889	up	1.30617	up	1.14633	up	1.24556	up		84.7414	84.7414	85.8727	134.995	95.531	188.266	94.9878	412.025	116.267	219.361	105.189	164.789	99.0531	110.686	97.1413	105.551		-0.344555	-0.344555
1422568_at	Ndel1	1.81923	up	2.31897	up	1.72949	up	2.21935	up	1.76785	up	2.21645	up	1.50093	up	1.60439	up	1.3728	up	1.44197	up	1.1906	up	1.21239	up	1.2785	up	1.33329	up		1367.78	1367.78	2488.31	3171.85	2365.56	3035.59	2418.03	3031.62	2052.95	2194.45	1877.69	1972.3	1628.48	1658.29	1748.7	1823.65		-0.582576	-0.582576
1428750_at	Cdc42ep2	1.30423	down	2.14438	up	1.0904	down	2.21901	up	1.11165	up	2.78206	up	1.07865	down	1.62702	up	1.15163	down	1.22026	up	1.05783	down	1.06529	down	1.0259	up	1.04509	up		438.779	438.779	336.427	940.907	402.403	973.654	487.769	1220.71	406.787	713.905	381.006	535.426	414.793	411.888	450.144	458.562		-0.042222	-0.042222
1460577_at	Jmy	1.14563	down	1.98189	down	1.29766	down	2.21542	down	1.29415	down	2.33321	down	1.10676	up	1.6226	down	1.12077	up	1.13743	up	1.06771	up	1.0861	up	1.11868	up	1.13199	down		434.807	434.807	379.536	219.39	335.07	196.264	335.979	186.356	481.227	267.969	487.319	494.564	464.248	472.242	486.408	384.108		0.14572	0.14572
1460315_s_at	Tbk1	1.5313	up	1.93536	up	1.32415	up	2.21437	up	1.44515	up	1.64496	up	1.90185	up	1.52405	up	1.83077	up	1.86104	up	1.40211	up	1.4721	up	1.44626	up	1.34489	up		627.947	627.947	961.578	1215.3	831.493	1390.51	907.475	1032.95	1194.26	957.025	1149.63	1168.63	880.45	924.397	908.176	844.519		-0.576951	-0.576951
1450932_s_at	Dock9	1.14488	down	1.75801	down	1.48863	down	2.21411	down	1.35732	down	2.43747	down	1.24258	up	1.51031	down	1.01475	down	1.23027	down	1.16368	up	1.01996	up	1.05731	down	1.14988	down		1065.29	1065.29	930.485	605.966	715.618	481.139	784.848	437.048	1323.71	705.349	1049.8	865.903	1239.66	1086.56	1007.55	926.439		0.251854	0.251854
1434961_at	Asb1	1.16513	down	1.90839	down	1.29254	down	2.21397	down	1.16864	down	1.56532	down	1.1457	down	1.49713	down	1.18429	down	1.29065	down	1.13667	down	1.22592	down	1.35947	down	1.32691	down		234.487	234.487	201.254	122.872	181.415	105.913	200.649	149.801	204.668	156.624	197.997	181.681	206.294	191.275	172.484	176.716		0.345796	0.345796
1455312_at	Phc3	1.29294	down	1.80918	down	1.45295	down	2.21369	down	1.08515	down	1.78447	down	1.3041	down	1.80628	down	1.29282	down	1.30892	down	1.50476	down	1.43438	down	1.44764	down	1.55866	down		893.97	893.97	691.424	494.13	615.281	403.837	823.821	500.971	685.508	494.922	691.489	682.986	594.095	623.247	617.536	573.552		0.498581	0.498581
1429321_at	Rnf149	1.16867	up	1.89706	up	1.35445	up	2.21341	up	1.17017	up	3.63532	up	1.04131	up	1.62719	up	1.23588	down	1.67497	up	1.20014	down	1.15242	down	1.33522	down	1.22293	down		1171	1171	1368.51	2221.46	1586.07	2591.91	1370.27	4256.97	1219.38	1905.45	947.51	1961.4	975.725	1016.13	877.014	957.539		-0.259952	-0.259952
1448010_at	A430104N18Rik///Mir142	1.14338	up	1.8864	up	1.20565	up	2.21275	up	1.26476	up	3.38257	up	1.06643	up	1.91092	up	1.03216	up	1.30709	up	1.03969	down	1.04895	up	1.02914	up	1.1165	up		94.7183	94.7183	108.299	178.676	114.197	209.588	119.796	320.391	101.011	180.999	97.7642	123.805	91.1025	99.3551	97.4788	105.753		-0.240244	-0.240244
1422176_at	Fgf23	1.10416	up	2.32687	up	1.10079	up	2.20881	up	1.04672	down	1.05733	down	1.21472	down	1.19402	down	1.0463	down	1.10771	down	1.0297	up	1.01844	down	1.14129	up	1.01772	up		35.3298	35.3298	39.0096	82.2077	38.8907	78.0368	33.7529	33.4141	29.0848	29.589	33.7664	31.8945	36.379	34.69	40.3215	35.9557		-0.0322046	-0.0322046
1454959_s_at	Gnai1	1.07119	down	1.43382	down	1.29538	down	2.20844	down	1.11121	up	1.36011	down	1.79806	up	1.16945	down	1.86245	up	1.22182	up	1.21967	up	1.2806	up	1.23387	up	1.18683	up		862.341	862.341	805.029	601.431	665.703	390.475	958.24	634.021	1550.54	737.393	1606.07	1053.63	1051.77	1104.31	1064.01	1023.45		-0.110069	-0.110069
1460386_a_at	Slc1a1	1.06061	down	1.3337	up	1.21325	up	2.20531	up	2.59328	up	5.09861	up	1.55279	up	2.55596	up	1.65289	up	1.81392	up	1.42869	up	1.61872	up	1.53095	up	1.74884	up		141.373	141.373	133.294	188.549	171.521	311.771	366.619	720.804	219.521	361.343	233.674	256.439	201.978	228.842	216.435	247.239		-0.694851	-0.694851
1415804_at	Cx3cl1	1.1084	down	2.2302	up	1.16837	up	2.20384	up	1.60663	up	1.11195	up	1.04376	down	1.04591	up	1.04099	down	1.07282	down	1.12082	up	1.08226	up	1.14759	up	1.16576	up		304.28	304.28	274.523	678.605	355.512	670.586	488.864	338.344	291.523	318.251	292.299	283.626	341.044	329.31	349.188	354.719		-0.152705	-0.152705
1437380_x_at	Pgd	1.28007	up	1.79062	up	1.55004	up	2.20331	up	1.99058	up	2.87696	up	1.68042	up	1.95296	up	1.63611	up	1.98924	up	1.33602	up	1.20481	up	1.149	up	1.14445	up		1321.33	1321.33	1691.39	2365.99	2048.11	2911.3	2630.21	3801.4	2220.38	2580.5	2161.84	2628.44	1765.31	1591.95	1518.2	1512.19		-0.571046	-0.571046
1460196_at	Cbr1	1.56283	down	1.72831	down	1.5898	down	2.20271	down	1.01741	up	1.60953	down	1.03274	up	1.66488	down	1.00397	down	1.16037	down	1.00572	down	1.16721	down	1.06544	up	1.08725	up		1205.68	1205.68	771.473	697.609	758.385	547.362	1226.67	749.089	1245.15	724.186	1200.91	1039.05	1198.82	1032.96	1284.58	1310.88		0.146936	0.146936
1428387_at	Acsl3	1.05706	up	1.60512	down	1.42582	down	2.20196	down	1.29776	down	2.62632	down	1.01933	down	2.53298	down	1.00021	down	2.08596	down	1.011	down	1.51416	down	1.15333	down	1.45822	down		270.655	270.655	286.1	168.62	189.824	122.916	208.555	103.055	265.524	106.853	270.599	129.751	267.71	178.75	234.673	185.607		0.376028	0.376028
1417293_at	Hs6st1	1.11476	up	1.99089	up	1.32642	up	2.20173	up	1.42466	up	1.27076	up	1.5244	down	1.19085	down	1.70184	down	1.43947	down	1.95224	down	1.95879	down	1.84941	down	1.8381	down		406.319	406.319	452.947	808.935	538.948	894.606	578.865	516.335	266.544	341.2	238.752	282.27	208.13	207.434	219.702	221.054		0.126127	0.126127
1423933_a_at	1600029D21Rik	1.11985	down	2.35341	up	1.2574	down	2.20133	up	1.15651	up	1.25644	up	1.19942	down	1.24851	down	1.2653	down	1.22368	down	1.02887	up	1.00532	up	1.00689	down	1.13883	up		3238.77	3238.77	2892.15	7622.15	2575.77	7129.6	3745.67	4069.33	2700.29	2594.1	2559.68	2646.75	3332.28	3255.99	3216.6	3688.41		-0.0111446	-0.0111446
1427221_at	Slc6a20a	1.38819	down	1.8853	down	1.9562	down	2.19903	down	3.12424	down	14.8068	down	1.7669	down	6.54904	down	1.64764	down	3.43831	down	1.0262	down	1.77706	down	1.1175	down	1.65741	down		1052.52	1052.52	758.194	558.275	538.041	478.628	336.887	71.0835	595.684	160.713	638.803	306.115	1025.65	592.281	941.846	635.036		0.808664	0.808664
1457321_at	D130037M23Rik	1.16542	down	1.9498	down	1.47793	down	2.19777	down	1.56654	down	2.71038	down	1.25262	up	1.32186	down	1.05739	down	1.10567	down	1.1288	up	1.09284	down	1.04285	up	1.11769	down		165.741	165.741	142.216	85.0041	112.144	75.4133	105.801	61.1506	207.61	125.385	156.746	149.901	187.089	151.661	172.843	148.289		0.216687	0.216687
1440585_at	Stx6	1.13392	up	1.85093	up	1.16432	up	2.19748	up	1.05142	up	1.32477	up	1.06882	up	1.02985	down	1.27924	down	1.05211	up	1.10105	up	1.18768	up	1.01001	up	1.26128	up		52.1393	52.1393	59.122	96.5059	60.707	114.575	54.8202	69.0727	55.7275	50.6282	40.7581	54.8561	57.408	61.9248	52.6613	65.7621		-0.205093	-0.205093
1435901_at	Usp40	1.19716	down	1.82333	down	1.37637	down	2.19696	down	1.04673	up	1.01405	up	1.01573	up	1.29019	down	1.06673	down	1.08886	down	1.12865	down	1.18176	down	1.16435	down	1.17631	down		407.183	407.183	340.125	223.319	295.838	185.34	426.212	412.903	413.59	315.6	381.71	373.953	360.769	344.556	349.709	346.153		0.183178	0.183178
1456907_at	Cxcl9	1.10439	up	1.74268	up	1.04838	down	2.1962	up	1.16115	down	1.05436	down	1.25635	down	1.08823	up	1.13679	down	1.10328	up	1.0507	down	1.06356	up	1.06258	down	1.14678	up		32.8785	32.8785	36.3107	57.2969	31.3613	72.2078	28.3154	31.1833	26.1698	35.7793	28.9222	36.2742	31.2921	34.9683	30.9422	37.7044		0.0325761	0.0325761
1448916_at	Mafg	1.43648	up	2.41266	up	1.53898	up	2.19598	up	2.39989	up	3.3291	up	1.5848	down	1.33244	up	1.88339	down	1.4377	down	1.80614	down	1.93051	down	1.87365	down	1.83056	down		396.704	396.704	569.857	957.11	610.518	871.152	952.044	1320.67	250.318	528.585	210.633	275.929	219.641	205.492	211.728	216.711		0	0
1421558_at	T2	1.27065	down	1.72127	down	1.84811	down	2.19474	down	1.16591	down	1.86594	down	1.49001	down	2.2656	down	1.63328	down	1.72466	down	1.5952	down	2.02855	down	1.65354	down	1.61908	down		580.135	580.135	456.565	337.039	313.907	264.33	497.581	310.908	389.351	256.062	355.197	336.377	363.675	285.985	350.844	358.311		0.727631	0.727631
1437458_x_at	Clu	1.96583	up	2.09122	up	1.91106	up	2.19377	up	2.80989	up	3.11322	up	4.47855	up	5.57683	up	3.82924	up	4.63277	up	1.52931	up	2.82847	up	1.23761	up	2.39861	up		3480.09	3480.09	6841.26	7277.63	6650.67	7634.53	9778.66	10834.3	15585.8	19407.9	13326.1	16122.5	5322.13	9843.31	4306.98	8347.39		-1.20966	-1.20966
1421031_a_at	Hilpda	1.6278	up	2.04561	up	1.44836	up	2.19174	up	1.39826	up	4.68914	up	1.81224	up	2.56542	up	1.61796	up	5.09908	up	1.27115	up	1.39271	up	1.32038	up	1.21082	up		146.32	146.32	238.179	299.313	211.924	320.696	204.593	686.115	265.168	375.372	236.74	746.098	185.995	203.781	193.199	177.168		-0.593536	-0.593536
1422572_at	Rhog	1.06841	up	2.3084	up	1.21614	up	2.1906	up	1.5654	up	4.6431	up	1.29621	up	2.82583	up	1.08832	up	1.80789	up	1.01289	up	1.11484	up	1.02061	up	1.18399	up		439.688	439.688	469.767	1014.98	534.72	963.178	688.289	2041.52	569.927	1242.48	478.522	794.906	445.354	490.182	448.751	520.585		-0.319031	-0.319031
1437337_x_at	Fuk	1.22882	down	2.08464	down	1.31206	down	2.18827	down	1.27781	down	1.68922	down	1.01044	up	1.24393	down	1.02106	down	1.22266	down	1.04973	up	1.0686	down	1.17852	down	1.26587	down		523.06	523.06	425.661	250.912	398.655	239.029	409.341	309.646	528.519	420.49	512.269	427.806	549.07	489.483	443.829	413.203		0.289549	0.289549
1454976_at	Sod2	1.13346	up	2.1308	up	1.2015	up	2.18616	up	1.4844	up	3.56782	up	1.17685	up	2.18626	up	1.21039	up	1.4636	up	1.13843	up	1.06495	up	1.01038	down	1.13967	down		276.884	276.884	313.836	589.985	332.676	605.313	411.008	987.874	325.852	605.342	335.138	405.247	315.213	294.868	274.04	242.951		-0.29083	-0.29083
1429959_at		1.171	up	1.9864	up	1.0064	up	2.18371	up	1.29675	up	2.3892	up	1.01533	up	1.64511	up	1.15337	up	1.26722	up	1.09945	up	1.02149	up	1.00988	down	1.20319	up		79.25	79.25	92.802	157.422	79.7569	173.059	102.768	189.344	80.4649	130.375	91.4046	100.427	87.1316	80.953	78.4749	95.353		-0.267465	-0.267465
1418154_at	N4bp1	1.19247	up	2.29441	up	1.0482	up	2.18212	up	1.17258	up	2.83958	up	1.01081	up	1.83713	up	1.05608	down	1.23385	up	1.03129	up	1.0929	up	1.01986	up	1.04305	up		403.466	403.466	481.119	925.715	422.914	880.411	473.097	1145.67	407.829	741.221	382.041	497.815	416.089	440.948	411.477	420.835		-0.18439	-0.18439
1419239_at	Zfp54	1.6504	down	1.96002	down	1.80486	down	2.18076	down	1.0132	up	1.18567	up	2.40554	up	1.09846	up	2.01899	up	1.5009	up	1.90287	up	1.4783	up	1.62392	up	1.36192	up		90.973	90.973	55.1217	46.4144	50.4045	41.7162	92.1735	107.864	218.839	99.9299	183.673	136.541	173.11	134.485	147.733	123.898		-0.198512	-0.198512
1452896_at	Gtl3	1.23601	down	1.801	down	1.46131	down	2.17888	down	1.06739	up	1.40111	down	1.20452	up	1.49609	down	1.2847	up	1.1163	down	1.33276	up	1.14106	up	1.34694	up	1.20187	up		1365.45	1365.45	1104.73	758.166	934.407	626.676	1457.47	974.554	1644.72	912.68	1754.2	1223.2	1819.82	1558.07	1839.18	1641.1		0.0261717	0.0261717
1456146_at	2210411A11Rik	1.14945	down	1.8594	down	1.3969	down	2.17881	down	1.20282	down	2.12249	down	1.256	down	1.60745	down	1.44424	down	1.72504	down	1.14842	down	1.35706	down	1.45726	down	1.43058	down		520.266	520.266	452.622	279.803	372.443	238.785	432.538	245.121	414.225	323.66	360.236	301.596	453.029	383.379	357.017	363.675		0.516497	0.516497
1449485_at	Ripk1	1.61591	up	2.15939	up	1.72314	up	2.17863	up	1.56427	up	1.96039	up	1.53544	up	1.75283	up	1.43678	up	1.69375	up	1.19486	up	1.32691	up	1.24927	up	1.32414	up		455.027	455.027	735.28	982.58	784.074	991.336	711.783	892.029	698.667	797.583	653.775	770.701	543.692	603.781	568.451	602.518		-0.618653	-0.618653
1428256_at	Txndc15	1.23759	down	1.77386	down	1.22302	down	2.17858	down	1.03861	down	1.12669	down	1.33302	up	1.00841	down	1.14079	up	1.00918	up	1.21544	up	1.22838	up	1.15205	up	1.1511	up		1480.63	1480.63	1196.38	834.695	1210.63	679.631	1425.59	1314.14	1973.7	1468.28	1689.09	1494.22	1799.62	1818.78	1705.76	1704.35		-0.0176806	-0.0176806
1452487_x_at	Pira2///Pira6	1.30347	up	1.72828	up	1.17695	up	2.17838	up	1.61969	up	5.96996	up	1.65593	up	3.35779	up	1.3473	up	2.27194	up	1.23753	up	1.56596	up	1.08259	up	1.19863	up		58.3498	58.3498	76.0572	100.844	68.6746	127.108	94.5084	348.346	96.6234	195.926	78.615	132.567	72.2093	91.3736	63.1691	69.9397		-0.50432	-0.50432
1417038_at	2014-09-09	1.0089	up	2.40033	up	1.69284	up	2.17695	up	1.91636	up	2.48762	up	1.15262	down	1.33066	up	1.33571	down	1.00148	down	1.26738	down	1.26578	down	1.39124	down	1.24682	down		790.034	790.034	797.062	1896.34	1337.4	1719.86	1513.99	1965.31	685.424	1051.27	591.472	788.864	623.36	624.146	567.862	633.638		-0.025991	-0.025991
1420768_a_at	Dhx58	1.36066	up	1.44996	up	1.29192	up	2.17448	up	1.2511	up	1.55863	up	1.66597	up	3.59016	up	1.44868	up	2.38326	up	1.31359	up	1.998	up	1.16289	up	1.51835	up		31.9548	31.9548	43.4797	46.3331	41.283	69.4852	39.9788	49.8058	53.2358	114.723	46.2923	76.1565	41.9755	63.8458	37.16	48.5187		-0.489223	-0.489223
1428805_at	Slc35e3	1.24643	down	1.9632	down	1.34421	down	2.17265	down	1.15071	up	1.19827	down	1.11087	down	1.31675	down	1.38548	down	1.60805	down	1.24828	down	1.5459	down	1.37675	down	1.57386	down		667.752	667.752	535.73	340.134	496.763	307.345	768.392	557.263	601.106	507.123	481.963	415.257	534.937	431.951	485.021	424.277		0.398781	0.398781
1444064_at	Samhd1	1.20511	up	1.81224	up	1.06782	up	2.17083	up	1.16092	up	2.10377	up	1.15159	down	1.42405	up	1.20108	down	1.05935	up	1.27361	down	1.23321	down	1.26007	down	1.22226	down		72.9931	72.9931	87.9646	132.281	77.9437	158.455	84.7391	153.561	63.3844	103.946	60.7729	77.3249	57.3121	59.1893	57.9279	59.7199		-0.0251691	-0.0251691
1434295_at	Rasgrp1	1.20257	up	1.69583	up	1.16599	up	2.17054	up	1.08665	up	1.48145	up	1.02558	down	1.21328	up	1.01605	down	1.24685	up	1.05845	down	1.0503	down	1.03879	down	1.27232	up		128.149	128.149	154.108	217.319	149.421	278.152	139.253	189.846	124.953	155.481	126.124	159.783	121.072	122.012	123.364	163.046		-0.145696	-0.145696
1455105_at	Ptpn12	1.71373	up	2.33159	up	1.3896	up	2.16994	up	1.39125	up	1.98138	up	1.77043	up	2.10735	up	1.61203	up	1.82138	up	1.38042	up	1.48313	up	1.28535	up	1.1905	up		694.493	694.493	1190.17	1619.27	965.066	1507.01	966.21	1376.05	1229.55	1463.54	1119.54	1264.94	958.694	1030.03	892.668	826.793		-0.576157	-0.576157
1417970_at	Atp5s	1.29752	down	1.65119	down	1.54927	down	2.16969	down	1.09707	down	1.23393	down	1.44511	up	1.28504	down	1.36019	up	1.15215	up	1.25774	up	1.19866	up	1.35522	up	1.21905	up		465.53	465.53	358.785	281.935	300.484	214.56	424.338	377.273	672.744	362.269	633.211	536.362	585.514	558.013	630.898	567.504		0.00579643	0.00579643
1448061_at	Msr1	1.45788	up	1.92343	up	1.46361	up	2.16955	up	3.10405	up	8.44344	up	5.64383	up	10.0735	up	3.12785	up	9.21694	up	1.49405	up	2.01898	up	1.34481	up	2.06533	up		88.0676	88.0676	128.392	169.392	128.896	191.067	273.366	743.593	497.038	887.149	275.462	811.713	131.577	177.806	118.434	181.889		-1.04712	-1.04712
1417689_a_at	Pdzk1ip1	1.14708	down	1.67532	up	1.07006	down	2.16914	up	1.09004	up	1.32847	up	1.01363	down	1.10547	down	1.16972	down	1.083	up	1.00819	up	1.10363	down	1.00919	down	1.11073	up		844.534	844.534	736.248	1414.86	789.236	1831.91	920.58	1121.94	833.179	763.962	721.998	914.63	851.455	765.234	836.84	938.046		-0.018569	-0.018569
1416880_at	Mcl1	1.77903	up	2.25311	up	1.86335	up	2.16773	up	1.3195	up	1.86303	up	1.06356	up	1.18889	up	1.05605	down	1.18223	up	1.01548	up	1.02324	up	1.08337	down	1.06265	down		1549.69	1549.69	2756.95	3491.61	2887.61	3359.3	2044.81	2887.11	1648.18	1842.41	1467.43	1832.09	1573.68	1585.7	1430.44	1458.33		-0.141483	-0.141483
1422677_at	Dgat2	1.01222	down	1.71325	up	1.22571	up	2.16692	up	1.38931	up	5.25989	up	1.26333	up	1.82203	up	1.1338	up	1.64886	up	1.16507	up	1.181	up	1.18013	up	1.41457	up		320.73	320.73	316.859	549.489	393.12	694.995	445.593	1687.01	405.186	584.381	363.644	528.84	373.672	378.783	378.502	453.696		-0.336679	-0.336679
1417825_at	Esd///Gm2904	1.12391	up	1.41893	up	1.54421	up	2.16664	up	2.05952	up	3.18731	up	2.08467	up	2.25139	up	2.02867	up	2.62402	up	1.36283	up	1.46211	up	1.41797	up	1.46396	up		1886.37	1886.37	2120.11	2676.64	2912.96	4087.09	3885.03	6012.46	3932.46	4246.97	3826.83	4949.87	2570.81	2758.07	2674.83	2761.58		-0.628028	-0.628028
1457065_at	Upk1b	1.49204	down	1.87527	down	1.27288	down	2.16363	down	1.2561	down	2.66411	down	1.43592	down	2.54362	down	1.45908	down	1.48101	down	1.1123	down	1.30435	down	1.07014	down	1.17822	down		4298.26	4298.26	2880.8	2292.07	3376.8	1986.6	3421.91	1613.39	2993.39	1689.82	2945.87	2902.25	3864.29	3295.32	4016.53	3648.1		0.444974	0.444974
1445233_at	Rhbdl2	1.24792	down	2.29944	up	1.30575	down	2.16351	up	1.0204	down	1.27218	down	1.14577	down	1.1792	down	1.44217	down	1.30973	down	1.39699	down	1.3199	down	1.27972	down	1.1954	down		49.7981	49.7981	39.9048	114.508	38.1375	107.738	48.8027	39.144	43.4627	42.2306	34.5301	38.0216	35.6467	37.7288	38.9132	41.658		0.263781	0.263781
1450513_at	Cd33	1.12268	up	1.74928	up	1.0453	up	2.16334	up	1.11827	down	2.83689	up	1.30548	down	1.41365	up	1.13037	down	1.12511	up	1.07234	down	1.0012	down	1.00608	up	1.15818	up		133.802	133.802	150.216	234.057	139.862	289.459	119.651	379.582	102.493	189.149	118.37	150.542	124.776	133.642	134.615	154.966		-0.116378	-0.116378
1416360_at	Snx18	1.13584	up	2.01819	up	1.24139	up	2.16311	up	1.42445	up	3.34096	up	1.15334	down	1.56419	up	1.26026	down	1.00684	down	1.15027	down	1.01316	up	1.02474	down	1.05026	down		218.917	218.917	248.654	441.817	271.761	473.542	311.835	731.391	189.81	342.427	173.708	217.43	190.317	221.797	213.631	208.441		-0.0913062	-0.0913062
1444233_at	Gpr132	1.8273	up	2.23355	up	1.29714	up	2.16282	up	1.2024	down	1.53938	up	1.35681	down	1.12189	up	1.11486	down	1.25965	down	1.11971	down	1.02879	down	1.02213	down	1.07646	down		69.8705	69.8705	127.674	156.059	90.6321	151.117	58.1092	107.557	51.4962	78.3873	62.672	55.4682	62.4004	67.9155	68.3577	64.9077		-0.0457418	-0.0457418
1432579_at	Rsph3a	1.02224	down	2.01823	up	1.11711	down	2.16199	up	1.20959	up	1.41796	up	1.35382	up	1.07599	down	1.19635	up	1.19195	down	1.32521	up	1.04333	down	1.14572	up	1.20241	up		682.591	682.591	667.739	1377.62	611.035	1475.75	825.652	967.884	924.103	634.385	816.617	572.666	904.574	654.245	782.059	820.751		-0.198328	-0.198328
1449874_at	Ly96	1.00571	up	2.02208	up	1.02755	up	2.15966	up	1.47655	up	2.79262	up	2.3405	up	3.06554	up	2.50859	up	3.27069	up	1.61288	up	2.16348	up	1.69178	up	1.80266	up		110.29	110.29	110.921	223.015	113.329	238.19	162.849	307.999	258.134	338.1	276.673	360.726	177.885	238.611	186.587	198.816		-0.810852	-0.810852
1438995_at		1.32608	up	1.74659	up	1.13676	up	2.15959	up	1.4332	down	2.14355	up	1.32748	down	1.09157	up	1.0645	down	1.25038	down	1.03569	down	1.0342	down	1.03298	up	1.02658	up		60.2934	60.2934	79.9539	105.308	68.5392	130.209	42.069	129.242	45.4194	65.8145	56.6402	48.22	58.2158	58.2993	62.2817	61.8957		-0.10657	-0.10657
1454906_at	Rarb	1.80809	down	2.11656	down	1.65357	down	2.15795	down	1.03724	up	1.02515	up	1.54519	up	1.05544	up	1.56212	up	1.14948	up	1.35223	up	1.25205	up	1.40409	up	1.27429	up		288.49	288.49	159.555	136.302	174.465	133.687	299.233	295.746	445.771	304.484	450.658	331.613	390.106	361.203	405.066	367.62		-0.111762	-0.111762
1451117_a_at	Tom1l1	1.14666	down	1.64737	down	1.28275	down	2.15794	down	1.03363	up	1.19143	down	1.96827	up	1.11297	down	1.98633	up	1.32119	up	1.68474	up	1.48396	up	1.66482	up	1.46644	up		302.404	302.404	263.726	183.568	235.746	140.135	312.573	253.815	595.214	271.709	600.675	399.534	509.473	448.754	503.449	443.456		-0.13533	-0.13533
1428883_at	Tmem57	1.17292	down	1.70198	down	1.34521	down	2.15782	down	1.29343	down	1.58517	down	1.09631	up	1.36058	down	1.08485	up	1.04207	down	1.02972	up	1.05531	down	1.11496	down	1.16466	down		750.937	750.937	640.227	441.213	558.229	348.008	580.58	473.726	823.261	551.926	814.656	720.624	773.253	711.577	673.513	644.77		0.180361	0.180361
1425598_a_at	Gm11787///Lyn	1.069	up	1.64377	up	1.35474	up	2.15712	up	1.60576	up	4.16505	up	1.47124	up	2.34263	up	1.18652	up	1.60523	up	1.11274	up	1.36379	up	1.21657	up	1.41312	up		424.066	424.066	453.326	697.066	574.5	914.761	680.947	1766.26	623.904	993.43	503.161	680.723	471.874	578.336	515.905	599.254		-0.483071	-0.483071
1434528_at	Aard	1.65692	down	2.07467	down	2.01294	down	2.1553	down	4.23273	down	44.2563	down	3.40332	down	13.2713	down	2.27699	down	7.74333	down	1.46797	down	3.10626	down	1.90823	down	3.29479	down		1899.66	1899.66	1146.5	915.643	943.723	881.392	448.802	42.9241	558.178	143.14	834.286	245.328	1294.08	611.559	995.509	576.566		1.35614	1.35614
1421139_a_at	Zfp386	1.56957	down	2.52338	down	1.33961	down	2.15433	down	1.0919	down	1.31376	down	2.07254	up	1.30099	up	2.28074	up	1.7563	up	2.03246	up	2.04034	up	1.83828	up	1.67846	up		202.386	202.386	128.943	80.2041	151.079	93.9439	185.352	154.051	419.453	263.301	461.59	355.45	411.341	412.936	372.041	339.697		-0.225403	-0.225403
1419068_at	Rabgef1	1.22629	up	2.32354	up	1.35497	up	2.15134	up	1.34494	up	1.63395	up	1.05802	down	1.1769	up	1.01516	down	1.04848	up	1.02909	up	1.09713	down	1.00621	up	1.25436	down		432.897	432.897	530.859	1005.85	586.561	931.31	582.22	707.332	409.156	509.477	426.433	453.882	445.491	394.57	435.586	345.114		-0.129415	-0.129415
1452001_at	Nfe2	1.14724	up	1.65465	up	1.00444	down	2.15124	up	1.20218	up	12.0712	up	1.11112	up	4.17532	up	1.41906	down	1.39383	up	1.34139	down	1.30864	down	1.26061	down	1.13346	down		48.5374	48.5374	55.684	80.3125	48.3227	104.415	58.3508	585.904	53.9308	202.659	34.2039	67.6527	36.1843	37.09	38.5031	42.8223		-0.138201	-0.138201
1427982_s_at	Syne2	1.23277	down	1.58193	down	1.38995	down	2.14947	down	1.03211	down	1.83998	down	1.07414	down	1.56916	down	1.43447	down	1.58559	down	1.05269	down	1.38984	down	1.60149	down	1.67544	down		539.612	539.612	437.725	341.109	388.225	251.044	522.823	293.27	502.368	343.886	376.174	340.323	512.604	388.254	336.944	322.072		0.441857	0.441857
1442955_at		1.88617	down	1.87343	down	1.76365	down	2.14937	down	1.53968	down	2.55794	down	1.4291	down	2.00624	down	1.63088	down	1.64378	down	1.45875	down	1.57763	down	1.37283	down	1.59458	down		203.352	203.352	107.812	108.545	115.302	94.61	132.074	79.4982	142.294	101.36	124.688	123.71	139.402	128.897	148.127	127.527		0.709086	0.709086
1452117_a_at	Fyb	1.58502	up	2.08412	up	1.23054	up	2.14868	up	1.19243	up	7.81207	up	1.96503	up	5.65955	up	1.92884	up	5.8887	up	1.34214	up	2.26928	up	1.17833	up	1.90466	up		217.647	217.647	344.974	453.602	267.823	467.653	259.528	1700.27	427.683	1231.78	419.805	1281.66	292.112	493.901	256.46	414.542		-0.934069	-0.934069
1444122_at	Sycp2	1.23841	up	1.57064	up	1.08229	up	2.14743	up	1.02471	up	1.96623	up	1.04006	up	1.31492	up	1.16162	down	1.04229	up	1.11308	down	1.02486	down	1.01886	down	1.09801	up		21.5652	21.5652	26.7066	33.8712	23.3399	46.3098	22.0982	42.4023	22.4292	28.3565	18.5648	22.4772	19.3745	21.0422	21.166	23.6789		-0.0862594	-0.0862594
1421844_at	Il1rap	1.00758	down	1.21999	up	1.07002	up	2.14679	up	1.17982	down	4.23038	up	1.32878	up	1.81178	up	1.07291	up	1.41719	up	1.02972	down	1.11001	up	1.11228	up	1.03857	up		194.319	194.319	192.858	237.068	207.925	417.163	164.702	822.045	258.208	352.064	208.487	275.388	188.711	215.696	216.137	201.813		-0.123719	-0.123719
1434437_x_at	Rrm2	1.2485	down	2.23061	down	1.40004	down	2.14673	down	1.7033	up	5.22189	up	6.6942	up	6.41143	up	5.89284	up	3.79868	up	1.87591	up	2.17782	up	1.34248	up	1.64128	up		119.826	119.826	95.9759	53.7188	85.5875	55.8178	204.099	625.717	802.137	768.254	706.114	455.18	224.783	260.959	160.863	196.668		-0.743617	-0.743617
1431055_a_at	Snx10	1.05719	up	1.90642	up	1.14098	up	2.14591	up	1.24965	up	2.46531	up	1.50734	up	1.9178	up	1.48531	up	1.96776	up	1.24143	up	1.29978	up	1.4654	up	1.33762	up		487.099	487.099	514.958	928.612	555.772	1045.27	608.703	1200.85	734.223	934.157	723.495	958.493	604.697	633.121	713.792	651.554		-0.451321	-0.451321
1420273_x_at	Samhd1	1.53028	up	1.68212	up	1.30653	up	2.14317	up	1.33415	down	1.4727	up	1.4377	down	2.26453	up	1.17962	down	1.19936	up	1.18449	down	1.0348	down	1.12457	down	1.10897	down		532.252	532.252	814.493	895.311	695.404	1140.71	398.945	783.846	370.211	1205.3	451.205	638.363	449.352	514.354	473.295	479.95		-0.0341148	-0.0341148
1440192_at	Ttc39b	1.80498	up	1.93491	up	1.51264	up	2.14268	up	2.0926	up	3.38152	up	1.865	up	2.44394	up	1.53326	up	1.72607	up	1.35126	up	1.62905	up	1.22831	up	1.27893	up		27.7475	27.7475	50.0836	53.689	41.9718	59.4538	58.0643	93.8286	51.7492	67.8132	42.544	47.8939	37.4939	45.202	34.0826	35.487		-0.734392	-0.734392
1442049_at		1.47151	up	1.99438	up	1.22813	up	2.14124	up	1.43683	up	1.77437	up	1.35694	down	1.12171	up	1.26246	down	1.21175	down	1.31019	down	1.03441	down	1.05509	down	1.31016	down		52.1592	52.1592	76.7528	104.025	64.0583	111.685	74.944	92.5495	38.4387	58.5076	41.3155	43.0445	39.8103	50.424	49.4359	39.8113		-0.00377893	-0.00377893
1428283_at	Cyp2s1	1.19576	down	1.56417	down	1.421	down	2.1394	down	1.16922	down	1.94416	down	1.52904	down	2.13272	down	1.77172	down	2.36774	down	1.29163	down	1.79159	down	1.43782	down	1.5938	down		2248.46	2248.46	1880.36	1437.47	1582.3	1050.97	1923.04	1156.52	1470.51	1054.27	1269.08	949.623	1740.79	1255	1563.8	1410.75		0.605959	0.605959
1434304_s_at	Nus1	1.57566	up	1.80615	up	1.82693	up	2.13928	up	2.08206	up	2.69656	up	1.89259	up	2.17868	up	1.8389	up	2.21679	up	1.3727	up	1.55035	up	1.04534	up	1.13173	up		339.543	339.543	535.003	613.265	620.322	726.379	706.949	915.599	642.615	739.757	624.385	752.696	466.092	526.412	354.937	384.271		-0.830789	-0.830789
1460359_at	Armcx3	1.08069	down	1.58089	down	1.238	down	2.13884	down	1.11863	up	1.04603	down	1.87289	up	1.11796	down	2.01578	up	1.72779	up	1.68961	up	1.77155	up	1.42587	up	1.32414	up		233.931	233.931	216.465	147.974	188.958	109.373	261.682	223.636	438.127	209.249	471.553	404.183	395.253	414.421	333.555	309.756		-0.161731	-0.161731
1420272_at	Samhd1	1.47636	up	1.78903	up	1.25739	up	2.13839	up	1.4299	down	1.33902	up	1.41614	down	1.97242	up	1.20433	down	1.08278	up	1.20801	down	1.0659	down	1.13342	down	1.13594	down		602.318	602.318	889.237	1077.57	757.352	1287.99	421.231	806.516	425.324	1188.03	500.126	652.178	498.605	565.08	531.415	530.239		-0.0141406	-0.0141406
1440866_at	Eif2ak2	1.56186	down	1.61732	up	1.57422	down	2.13774	up	1.10565	up	1.2279	up	1.05558	down	1.36	up	1.02291	up	1.83046	up	1.12713	down	1.44893	up	1.52317	down	1.31706	down		152.331	152.331	97.5317	246.368	96.7662	325.644	168.425	187.047	144.311	207.171	155.821	278.835	135.15	220.717	100.009	115.66		-0.0867188	-0.0867188
1415989_at	Vcam1	1.14056	down	2.14822	up	1.12304	up	2.13741	up	1.11264	down	1.79299	down	1.19939	up	1.29542	down	1.21136	up	1.02195	down	1.06546	up	1.46777	up	1.29958	up	1.45247	up		449.025	449.025	393.689	964.606	504.272	959.752	403.568	250.433	538.555	346.624	543.928	439.38	478.42	659.064	583.543	652.195		-0.107684	-0.107684
1415893_at	Sgpl1	1.3369	down	1.86132	up	1.51613	up	2.13559	up	3.16591	up	4.66914	up	2.76025	up	4.15742	up	2.8948	up	3.76701	up	2.77007	up	3.24919	up	3.01726	up	2.83272	up		115.435	115.435	86.3451	214.861	175.015	246.523	365.458	538.983	318.629	479.913	334.161	434.846	319.764	375.071	348.298	326.995		-1.44348	-1.44348
[truncated: 2,453 more rows]
[truncated: 18 more columns]
