# Supplementary material for: The transcriptome of a complete episode of acute otitis media
Source: BMC Genomics. 2015 Apr 3;16(1):259. doi: 10.1186/s12864-015-1475-7 (PMC4394589; doi:10.1186/s12864-015-1475-7)
Supplement: Additional file 3: Table S2. — Enrichment analysis for gene expression clusters. For each gene cluster (genes up at 3-6 h, up at 24 h, up at 3–6 and 48–72, up at 48–72, down at 3-6 h, down at 24 h, or down at 3-48 h), worksheets report the most enriched canonical pathway maps, process networks, GO processes, transcription factor connectivity, transcription factor networks, and pathways linking to transcription factor networks. For the pathways and processes, tables in worksheets list the total number of objects, the number of objects in the active data, the p-value and the FDR corrected p-value for the enrichment, and the network objects gene symbols involved. For the transcription factor connectivity, the table lists the actual number of connections, the expected number of connections, the ratio of actual to expected connections, the p-value and the z-score for the enrichment. For the network tables, tables show total number of nodes in the network, the number of seed nodes in active data (gene cluster), the number of pathways intersecting the network, the p-value and the z- and g-scores for enrichment. [file 12864_2015_1475_MOESM3_ESM.xlsx]

## Sheet: Pathway Maps
Supplementary Table 2: Enrichment by Pathway Maps in Expression Clusters
Total = # genes in pathway; p-value = p-value for enrichment; FDR = corrected p-value; # in data = number of genes in dataset that appear in pathway
Pathways enriched in acutely induced (3-6 h) genes
#	Pathway Maps	Total	pValue	FDR	In Data	Network Objects from Active Data
1	Immune response_IL-17 signaling pathways	60	2.0357e-12	7.89853e-10	12	I-kB, NF-kB, CCL20, G-CSF, c-Jun, ICAM1, GM-CSF, C/EBPbeta, c-Jun/c-Fos, IL-6, c-Fos, C/EBPdelta
2	Development_PEDF signaling	49	4.59448e-12	8.91329e-10	11	NF-kB, NF-kB p50/p50, JunB, Fra-1, c-IAP1, c-IAP2, IL-6, c-FLIP (S), NFKBIA, c-FLIP (L), NF-kB1 (p50)
3	Transcription_NF-kB activation pathways	51	7.37147e-12	9.53376e-10	11	I-kB, NF-kB, RelB (NF-kB subunit), NF-kB2 (p100), c-IAP1, c-IAP2, NF-kB1 (p105), MALT1, NF-kB2 (p52), NF-kB1 (p50), NF-kB p52/RelB
4	Immune response_HSP60 and HSP70/ TLR signaling pathway	54	1.44071e-11	1.39749e-09	11	I-kB, NF-kB, AP-1, IL-12 beta, c-Jun, ICAM1, TPL2(MAP3K8), c-Jun/c-Fos, NF-kB1 (p105), IL-6, IL-10
5	Apoptosis and survival_Lymphotoxin-beta receptor signaling	42	2.39935e-11	1.86189e-09	10	I-kB, RelB (NF-kB subunit), CCL19, NF-kB2 (p100), c-Jun, VCAM1, c-IAP1, NF-kB2 (p52), NF-kB1 (p50), NF-kB p52/RelB
6	Immune response_TNF-R2 signaling pathways	45	5.0582e-11	3.17119e-09	10	I-kB, NF-kB, AP-1, NF-kB2 (p100), c-Jun, c-IAP1, c-IAP2, c-Jun/c-Fos, NF-kB2 (p52), NF-kB p52/RelB
7	Immune response_MIF-mediated glucocorticoid regulation	22	5.72121e-11	3.17119e-09	8	I-kB, NF-kB, c-Jun, VCAM1, ICAM1, IL-6, NFKBIA, c-Fos
8	Immune response_TLR5, TLR7, TLR8 and TLR9 signaling pathways	48	1.0084e-10	4.89076e-09	10	I-kB, NF-kB, AP-1, IL-12 beta, c-Jun, TPL2(MAP3K8), IFN-alpha, c-Jun/c-Fos, NF-kB1 (p105), IL-6
9	Immune response_TLR2 and TLR4 signaling pathways	57	6.12076e-10	2.63873e-08	10	I-kB, NF-kB, AP-1, IL-12 beta, c-Jun, TPL2(MAP3K8), c-Jun/c-Fos, NF-kB1 (p105), IL-6, IL-10
10	Immune response_IL-18 signaling	60	1.0391e-09	4.03169e-08	10	I-kB, NF-kB, AP-1, c-Jun, VCAM1, ICAM1, E-selectin, c-Jun/c-Fos, IL-6, c-Fos
Pathways enriched in 24 h induced genes
#	Pathway Maps	Total	pValue	FDR	In Data	Network Objects from Active Data
1	Inhibition of neutrophil migration by proresolving lipid mediators in COPD	70	1.56545e-10	9.15791e-08	14	ITGB2, Rac2, C5AR, LTBR1, VAV-1, alpha-L/beta-2 integrin, MSN (moesin), TNF-R2, PI3K cat class IB (p110-gamma), PI3K reg class IB (p101), IL8RB, alpha-M/beta-2 integrin, TNF-alpha, ADAM17
2	Immune response_Immunological synapse formation	59	2.7256e-09	6.52176e-07	12	RASSF5, PI3K cat class IA, ITGB2, Rac2, VAV-1, alpha-L/beta-2 integrin, Slp76, PI3K cat class IB (p110-gamma), SLAP-130(ADAP), PI3K reg class IB (p101), GRB2, WASP
3	Apoptosis and survival_TNF-alpha-induced ROS-dependent Caspase-3 signaling	60	3.34449e-09	6.52176e-07	12	Rac2, Cytochrome b-558, VAV-1, p22-phox, PI3K cat class IA (p110-delta), gp91-phox, p47-phox, p40-phox, p67-phox, TNF-alpha, ADAM17, Glutaredoxin 1
4	Immune response_Alternative complement pathway	39	5.38717e-09	7.87874e-07	10	C3b, C5AR, iC3b, Properdin, C3dg, C3a, C3, alpha-M/beta-2 integrin, C3c, Clusterin
5	Immune response_Fc gamma R-mediated phagocytosis in macrophages	46	3.03653e-08	3.55274e-06	10	PI3K cat class IA, Syk, Hck, Pyk2(FAK2), VAV-1, Paxillin, Fc epsilon RI gamma, Fc gamma RIII alpha (CD16), Lyn, Fc gamma RII alpha
6	Immune response _CCR3 signaling in eosinophils	77	6.41177e-08	5.19837e-06	12	Rac2, Hck, MEK1(MAP2K1), Cytochrome b-558, p22-phox, PI3K cat class IB (p110-gamma), gp91-phox, p47-phox, p67-phox, PI3K reg class IB (p101), WASP, FGR
7	Immune response_Role of integrins in NK cells cytotoxicity	38	6.8519e-08	5.19837e-06	9	MEK1(MAP2K1), SHP-1, Pyk2(FAK2), VAV-1, alpha-L/beta-2 integrin, Paxillin, GRB2, alpha-M/beta-2 integrin, Lyn
8	Immune response_Inhibitory action of lipoxins on superoxide production induced by IL-8 and Leukotriene B4 in neutrophils	50	7.10888e-08	5.19837e-06	10	Rac2, Cytochrome b-558, LTBR1, p22-phox, PI3K cat class IB (p110-gamma), gp91-phox, p47-phox, p40-phox, p67-phox, PI3K reg class IB (p101)
9	Impaired inhibitory action of lipoxins on ROS production in neutrophils in CF	54	1.53861e-07	1.00009e-05	10	Rac2, Cytochrome b-558, LTBR1, p22-phox, PI3K cat class IB (p110-gamma), gp91-phox, p47-phox, p40-phox, p67-phox, PI3K reg class IB (p101)
10	Immune response_PIP3 signaling in B lymphocytes	42	1.74188e-07	1.019e-05	9	PI3K cat class IA, Syk, VAV-1, Fc gamma RII beta, CD45, PI3K cat class IB (p110-gamma), BCAP, PI3K reg class IB (p101), Lyn
Pathways enriched in 3-6 h and 48-72 h induced genes
#	Pathway Maps	Total	pValue	FDR	In Data	Network Objects from Active Data
1	Immune response_IFN alpha/beta signaling pathway	24	2.53454e-10	1.26727e-08	5	STAT1/STAT2, ISG54, STAT1, ISG15, STAT2
2	Immune response_Antiviral actions of Interferons	52	1.28374e-06	3.20935e-05	4	OAS1, 2'-5'-oligoadenylate synthetase, STAT1, STAT2
3	Immune response_Innate immune response to RNA viral infection	28	1.19216e-05	0.000198693	3	MDA-5, RIG-I, LGP2
4	Development_Thrombopoetin signaling via JAK-STAT pathway	22	0.000585978	0.00732472	2	STAT1, TAP1 (PSF1)
5	Development_Angiotensin signaling via STATs	32	0.00124616	0.0124616	2	STAT1, STAT2
6	Development_Prolactin receptor signaling	58	0.00405058	0.0337549	2	OAS1, STAT1
7	Chemotaxis_Leukocyte chemotaxis	75	0.00668991	0.0477851	2	I-TAC, MIG
Pathways enriched in 24-72 h induced genes
#	Pathway Maps	Total	pValue	FDR	In Data	Network Objects from Active Data
1	Immune response_Alternative complement pathway	39	4.28842e-05	0.0075905	4	Properdin, alpha-M/beta-2 integrin, C3aR, Clusterin
2	Immune response_CCL2 signaling	54	0.000155924	0.0137993	4	p47-phox, CCL2, alpha-M/beta-2 integrin, HIF1A
3	Development_Transcription regulation of granulocyte development	32	0.000556566	0.0328374	3	CD45, gp91-phox, p47-phox
4	Immune response_PIP3 signaling in B lymphocytes	42	0.00124304	0.0360298	3	CD45, BCAP, Fc gamma RII beta
5	Immune response_IL-13 signaling via JAK-STAT	44	0.00142385	0.0360298	3	STAT1, ARG1, CCL2
6	Immune response_IL-5 signalling	46	0.0016204	0.0360298	3	ITGB2, ITGAM, STAT1
7	Immune response_Fc gamma R-mediated phagocytosis in macrophages	46	0.0016204	0.0360298	3	Fc epsilon RI gamma, Fc gamma RI, Fc gamma RII alpha
8	Immune response _Sialic-acid receptors (Siglecs) signaling	12	0.00162847	0.0360298	2	CD45, HP
9	Immune response_Lectin induced complement pathway	49	0.00194579	0.0382671	3	alpha-M/beta-2 integrin, C3aR, Clusterin
10	Immune response_Classical complement pathway	52	0.00230922	0.0408732	3	alpha-M/beta-2 integrin, C3aR, Clusterin
Pathways enriched in 3-6 h repressed genes
#	Pathway Maps	Total	pValue	FDR	In Data	Network Objects from Active Data
1	ATP/ITP metabolism	124	9.70087e-08	4.19077e-05	11	PPAP, RRM2B, Small RR subunit, RRP42, RRM1, RPOM, ACYP1, Ribonucleotide reductase, NDPK 7, ACYP2, POLR3K
2	G-protein signaling_Regulation of p38 and JNK signaling mediated by G-proteins	39	6.18882e-05	0.0133678	5	G-protein alpha-i family, MEKK1(MAP3K1), MEKK4(MAP3K4), ZAK, PLC-beta
3	Transport_Alpha-2 adrenergic receptor regulation of ion channels	47	0.000153822	0.0221503	5	G-protein alpha-i family, PKC-zeta, G-protein alpha-i1, PKC, PLC-beta3
Pathways enriched in 24 h repressed genes
#	Pathway Maps	Total	pValue	FDR	In Data	Network Objects from Active Data
	None
Pathways enriched in 3-48 h repressed genes
#	Pathway Maps	Total	pValue	FDR	In Data	Network Objects from Active Data
	None

## Sheet: Process Networks
Supplementary Table 2: Enrichment by Process Networks in Expression Clusters
Processes enriched in acutely induced (3-6 h) genes
#	Networks	Total objects	pValue	FDR	In Data Objects	Network Objects from Active Data
1	Inflammation_Amphoterin signaling	118	7.98781e-18	9.34573e-16	22	I-kB, NF-kB, AP-1, IL-12 beta, NF-kB p50/p50, c-Jun/Fra-1, c-Jun/c-Jun, NF-kB2 (p100), c-Jun, VCAM1, ICAM1, E-selectin, c-Jun/c-Fos, NF-kB1 (p105), IL-6, NFKBIE, NF-kB p50/c-Rel, NFKBIA, PLAT (TPA), NF-kB2 (p52), NF-kB1 (p50), NF-kB p52/RelB
2	Immune response_Th17-derived cytokines	98	4.39848e-17	2.57311e-15	20	I-kB, NF-kB, CCL20, G-CSF, STAT5, c-Jun, PGES, ICAM1, GM-CSF, C/EBPbeta, c-Jun/c-Fos, C/EBP, IL-6, Eotaxin, IL-22, c-Fos, IL-10, C/EBPdelta, IKBZ, SOCS3
3	Inflammation_Neutrophil activation	215	4.13365e-16	1.61212e-14	26	I-kB, NF-kB, Syntaxin 6, AP-1, CX3CL1, NF-kB p50/p50, RalGDS, c-Jun/Fra-1, JunB/Fra-1, c-Jun/c-Jun, NF-kB2 (p100), c-Jun, ICAM1, GRO-2, E-selectin, c-Jun/c-Fos, IL-6, NFKBIE, NF-kB p50/c-Rel, NFKBIA, SOCS1, NF-kB2 (p52), IL-10, NF-kB1 (p50), P-selectin, NF-kB p52/RelB
4	Cell cycle_G1-S Interleukin regulation	128	7.43371e-16	2.17436e-14	21	I-kB, NF-kB, AP-1, RelB (NF-kB subunit), NF-kB p50/p50, STAT5, JunB, c-Jun/c-Jun, NF-kB2 (p100), c-Jun, c-Rel (NF-kB subunit), c-Jun/c-Fos, NFKBIE, NF-kB p50/c-Rel, IL-22, NFKBIA, c-Fos, NF-kB2 (p52), IL-10, NF-kB1 (p50), NF-kB p52/RelB
5	Inflammation_IL-6 signaling	119	2.39309e-15	5.59982e-14	20	I-kB, NF-kB, AP-1, NF-kB p50/p50, NF-kB2 (p100), c-Jun, C/EBPbeta, c-Jun/c-Fos, C/EBP, IL-6, NFKBIE, NF-kB p50/c-Rel, IL-22, NFKBIA, c-Fos, SOCS1, NF-kB2 (p52), NF-kB1 (p50), NF-kB p52/RelB, SOCS3
6	Inflammation_Histamine signaling	212	3.0248e-15	5.89835e-14	25	HDC, I-kB, NF-kB, CCL20, AP-1, IL-12 beta, NF-kB p50/p50, c-Jun/c-Jun, c-Jun, VCAM1, PGES, ICAM1, GM-CSF, c-Jun/c-Fos, IL-6, NFKBIE, NF-kB p50/c-Rel, Eotaxin, NFKBIA, c-Fos, NF-kB2 (p52), IL-10, NF-kB1 (p50), P-selectin, NF-kB p52/RelB
7	Inflammation_IL-10 anti-inflammatory response	87	2.5792e-14	4.31095e-13	17	I-kB, NF-kB, STAT5A, IL-12 beta, NF-kB p50/p50, STAT5, NF-kB2 (p100), Pim-1, IL-6, NFKBIE, NF-kB p50/c-Rel, NFKBIA, NF-kB2 (p52), IL-10, NF-kB1 (p50), NF-kB p52/RelB, SOCS3
8	Immune response_TCR signaling	174	4.02456e-12	5.88592e-11	20	I-kB, NF-kB, AP-1, NF-kB p50/p50, NF-kB2 (p100), c-Jun, ICAM1, GM-CSF, TPL2(MAP3K8), NF-kB1 (p105), NF-kB p50/c-Rel, Bcl-10, MALT1, NFKBIA, c-Fos, NF-kB2 (p52), IL-10, NF-kB1 (p50), NF-kB p52/RelB, CD137 ligand(TNFSF9)
9	Inflammation_IL-12,15,18 signaling	59	6.7131e-12	8.72703e-11	13	I-kB, NF-kB, AP-1, STAT5A, IL-12 beta, NF-kB p50/p50, c-Jun/Fra-1, c-Jun, NF-kB1 (p105), NF-kB p50/c-Rel, c-Fos, NF-kB1 (p50), NF-kB p52/RelB
10	Inflammation_IL-2 signaling	104	7.60665e-12	8.89978e-11	16	I-kB, NF-kB, AP-1, STAT5A, NF-kB p50/p50, STAT5, NF-kB2 (p100), c-Jun, c-Jun/c-Fos, NFKBIE, NF-kB p50/c-Rel, NFKBIA, c-Fos, NF-kB2 (p52), NF-kB1 (p50), NF-kB p52/RelB
Processes enriched in 24 h induced genes
#	Networks	Total	pValue	FDR	In Data	Network Objects from Active Data
1	Immune response_Phagocytosis	222	4.81507e-23	7.03e-21	41	PI3K cat class IA, ITGB2, Syk, C3b, Hck, MARCO, SHP-1, Myosin I, MARCKS, Pyk2(FAK2), NFKBIA, VAV-1, Fc gamma RII beta, p22-phox, iC3b, MSN (moesin), I-kB, ERM proteins, SHPS-1, MLP, PI3K cat class IA (p110-delta), Paxillin, Slp76, gp91-phox, C3dg, Fc epsilon RI gamma, p47-phox, p40-phox, SLAP-130(ADAP), p67-phox, GRB2, C3, 08p22/MSR1(CD204), CORO1A(CLABP, TACO), WASP, FGR, Fc gamma RIII alpha (CD…
2	Chemotaxis	137	1.46542e-10	1.06976e-08	21	PI3K cat class IA, ITGB2, Syk, IL-1 alpha, C5AR, SP-D, CD44, Prokineticin 2, MEK1(MAP2K1), Galpha(q)-specific peptide GPCRs, IL-16, alpha-L/beta-2 integrin, MEK1/2, CD45, IL1RAP, Galpha(i)-specific peptide GPCRs, Integrin, PF4, IL8RB, alpha-M/beta-2 integrin, SAA2
3	Cell adhesion_Leucocyte chemotaxis	205	2.01723e-09	9.81717e-08	24	RASSF5, PI3K cat class IA, ITGB2, Rac2, ITGAM, Galpha(q)-specific peptide GPCRs, Tubulin alpha, Pyk2(FAK2), VAV-1, alpha-L/beta-2 integrin, Galpha(i)-specific peptide GPCRs, PI3K cat class IA (p110-delta), Paxillin, Slp76, PI3K cat class IB (p110-gamma), SLAP-130(ADAP), ITGAL, PI3K reg class IB (p101), GRB2, G-protein alpha-13, WASP, IL8RB, alpha-M/beta-2 integrin, G-protein alpha-12 family
4	Immune response_Phagosome in antigen presentation	243	2.88465e-09	1.0529e-07	26	PI3K cat class IA, Syk, Hck, SHP-1, Pyk2(FAK2), NFKBIA, VAV-1, iC3b, MSN (moesin), I-kB, ERM proteins, SHPS-1, PI3K cat class IA (p110-delta), Paxillin, Slp76, C3dg, Fc epsilon RI gamma, SLAP-130(ADAP), GRB2, C3, WASP, FGR, Fc gamma RIII alpha (CD16), alpha-M/beta-2 integrin, Lyn, Fc gamma RII alpha
5	Inflammation_Neutrophil activation	215	5.30276e-09	1.54841e-07	24	PI3K cat class IA, ITGB2, Rac2, ITGAM, C5AR, MEK1(MAP2K1), Cytochrome b-558, LTBR1, NFKBIA, VAV-1, p22-phox, I-kB, MEK1/2, TNF-R2, Galpha(i)-specific peptide GPCRs, PI3K cat class IA (p110-delta), gp91-phox, p40-phox, p67-phox, GRB2, PSGL-1, IL8RB, alpha-M/beta-2 integrin, TNF-alpha
6	Cell adhesion_Platelet-endothelium-leucocyte interactions	174	1.28123e-08	3.11765e-07	21	ITGB2, Coagulation factor X, ITGAM, CD44, SHP-1, OLR1, NFKBIA, Semaphorin 4D, alpha-L/beta-2 integrin, I-kB, SHPS-1, Fc epsilon RI gamma, TGF-beta 1, ITGAL, PF4, 08p22/MSR1(CD204), TGF-beta, PSGL-1, alpha-M/beta-2 integrin, Coagulation factor V, TNF-alpha
7	Immune response_TCR signaling	174	6.67506e-08	1.28764e-06	20	PI3K cat class IA, ITGB2, Bim, MEK1(MAP2K1), SHP-1, CD137(TNFRSF9), Bcl-10, NFKBIA, VAV-1, alpha-L/beta-2 integrin, I-kB, MEK1/2, CD45, TRAF1, Slp76, SLAP-130(ADAP), GRB2, WASP, TNF-alpha, PAG
8	Proliferation_Lymphocyte proliferation	209	7.05554e-08	1.28764e-06	22	PI3K cat class IA, Syk, IL-12 alpha, IL-2R gamma chain, BST2, MEK1(MAP2K1), SHP-1, CD137(TNFRSF9), LIGHT(TNFSF14), Pyk2(FAK2), NFKBIA, VAV-1, I-kB, CD45, TNF-R2, PI3K cat class IA (p110-delta), Slp76, PI3K cat class IB (p110-gamma), EBI3, GRB2, CRACM1, TNF-alpha
9	Inflammation_IL-6 signaling	119	1.67474e-07	2.71679e-06	16	PI3K cat class IA, Ceruloplasmin, MEK1(MAP2K1), SHP-1, 14-3-3 gamma, NFKBIA, I-kB, MEK1/2, SHPS-1, PI3K cat class IA (p110-delta), Hemopexin, GRB2, C3, SAA2, 14-3-3, ADAM17
10	Immune response_BCR pathway	137	2.23368e-07	3.26117e-06	17	PI3K cat class IA, Syk, MEK1(MAP2K1), SHP-1, Bcl-10, NFKBIA, VAV-1, Fc gamma RII beta, I-kB, MEK1/2, CD45, PI3K cat class IA (p110-delta), C3dg, BCAP, GRB2, WASP, Lyn
Processes enriched in 3-6 & 48-72 h induced genes
#	Networks	Total	pValue	FDR	In Data	Network Objects from Active Data
1	Inflammation_Interferon signaling	110	9.8839e-10	4.25008e-08	7	GBP2, MIG, STAT1/STAT2, STAT1, TAP1 (PSF1), IFI44, STAT2
2	Immune response_Innate immune response to RNA viral infection	84	5.47253e-07	1.17659e-05	5	MDA-5, RIG-I, IP10, STAT1, STAT2
3	Inflammation_IFN-gamma signaling	110	6.38754e-05	0.000915547	4	IFI16, MIG, IP10, STAT1
4	Inflammation_Jak-STAT Pathway	186	0.000485912	0.00522356	4	STAT1/STAT2, STAT1, CCL13, STAT2
5	Chemotaxis	137	0.00265542	0.0228366	3	MIG, IP10, CCL13
6	Inflammation_IL-12,15,18 signaling	59	0.0065781	0.0441962	2	STAT1/STAT2, STAT1
7	Immune response_Antigen presentation	197	0.00736694	0.0441962	3	STAT1, TAP1 (PSF1), STAT2
8	Cell adhesion_Leucocyte chemotaxis	205	0.00822255	0.0441962	3	MIG, IP10, CCL13
Processes enriched in 24-72 h induced genes
#	Networks	Total	pValue	FDR	In Data	Network Objects from Active Data
1	Inflammation_Interferon signaling	110	0.000138172	0.00787582	4	STAT1, Fc gamma RI, CCL2, CCL7
2	Chemotaxis	137	0.000322082	0.00917932	4	CCL2, Galpha(i)-specific peptide GPCRs, C3aR, CCL7
3	Cell adhesion_Platelet-endothelium-leucocyte interactions	174	0.000797926	0.0151606	4	STAT1, CCL2, CD68, CD84
4	Inflammation_IL-13 signaling pathway	91	0.00142282	0.0167367	3	STAT1, ARG1, CCL2
5	Inflammation_Neutrophil activation	215	0.00175464	0.0167367	4	CCL2, gp91-phox, Galpha(i)-specific peptide GPCRs, PLA2
6	Immune response_Th17-derived cytokines	98	0.00176176	0.0167367	3	STAT1, CCL2, CCL7
7	Inflammation_IL-6 signaling	119	0.00306832	0.0249849	3	AGP1 (ORM1), AGP2 (ORM2), SAA3
Processes enriched in 3-6 h repressed genes
#	Networks	Total	pValue	FDR	In Data	Network Objects from Active Data
1	Signal transduction_WNT signaling	177	0.000276765	0.0370865	10	G-protein alpha-i family, p63, MEKK1(MAP3K1), NF-AT, Frizzled, PP2A regulatory, PLC-beta3, MEKK4(MAP3K4), WNT, PLC-beta
Processes enriched in 24 h repressed genes
#	Networks	Total	pValue	FDR	In Data	Network Objects from Active Data
	None
Processes enriched in 3-48 h repressed genes
#	Networks	Total	pValue	FDR	In Data	Network Objects from Active Data
	None

## Sheet: GO processes
Supplementary Table 2: Enrichment by GO Processes in Expression Clusters
GO processes enriched in 3-6 h acutely induced genes
#	Processes	Total Objects	pValue	FDR	In Data Objects	Network Objects from Active Data
1	response to other organism	1066	2.62813e-34	9.34827e-31	63	Ifna9 (mouse), I-kB, NF-kB, PDE4B, IFNA7, CCL20, SMAD3, AP-1, A20, IL-12 beta, G-CSF, c-Jun/Fra-1, STAT5, CCL19, JunB/Fra-1, c-Jun/c-Jun, NF-kB2 (p100), Endothelin-1, c-Jun, Galpha(q)-specific nucleotide-like GPCRs, Ifna5 (mouse), VCAM1, PGES, Galpha(i)-specific nucleotide-like GPCRs, ICAM1, P2Y2, Ifna6 (mouse), GM-CSF, MxA, Fra-1, Ifna12 (mouse), GRO-2, Bcl-3, E-selectin, IFN-alpha, C/EBPbeta, c…
2	response to biotic stimulus	1106	2.22835e-33	3.96313e-30	63	Ifna9 (mouse), I-kB, NF-kB, PDE4B, IFNA7, CCL20, SMAD3, AP-1, A20, IL-12 beta, G-CSF, c-Jun/Fra-1, STAT5, CCL19, JunB/Fra-1, c-Jun/c-Jun, NF-kB2 (p100), Endothelin-1, c-Jun, Galpha(q)-specific nucleotide-like GPCRs, Ifna5 (mouse), VCAM1, PGES, Galpha(i)-specific nucleotide-like GPCRs, ICAM1, P2Y2, Ifna6 (mouse), GM-CSF, MxA, Fra-1, Ifna12 (mouse), GRO-2, Bcl-3, E-selectin, IFN-alpha, C/EBPbeta, c…
3	immune system process	2482	4.22756e-29	5.01248e-26	84	Syntaxin 11, Ifna9 (mouse), I-kB, NF-kB, PDE4B, IFNA7, CCL20, SMAD3, AP-1, A20, E4BP4, STAT5A, IL-12 beta, IBRDC3, G-CSF, NOXA, CX3CL1, RelB (NF-kB subunit), c-Jun/Fra-1, STAT5, CCL19, JunB/Fra-1, JunB, KLF6, c-Jun/c-Jun, NF-kB2 (p100), Endothelin-1, c-Jun, Galpha(q)-specific nucleotide-like GPCRs, Ifna5 (mouse), HB-EGF, VCAM1, Galpha(i)-specific nucleotide-like GPCRs, ICAM1, Ifna6 (mouse), GM-CS…
4	response to molecule of bacterial origin	491	1.15059e-27	1.02316e-24	41	I-kB, NF-kB, PDE4B, AP-1, A20, IL-12 beta, G-CSF, c-Jun/Fra-1, STAT5, c-Jun/c-Jun, NF-kB2 (p100), Endothelin-1, c-Jun, Galpha(q)-specific nucleotide-like GPCRs, VCAM1, PGES, Galpha(i)-specific nucleotide-like GPCRs, ICAM1, P2Y2, GM-CSF, GRO-2, E-selectin, C/EBPbeta, c-Jun/c-Fos, PDE4, C/EBP, IL-6, RIPK2, Adrenomedullin, Bcl-10, PL scramblase 1, MALT1, GCH1, MCPIP, NFKBIA, PDE, c-Fos, SOCS1, IL-10…
5	response to lipopolysaccharide	467	2.60662e-26	1.85435e-23	39	I-kB, NF-kB, PDE4B, AP-1, A20, IL-12 beta, G-CSF, c-Jun/Fra-1, STAT5, c-Jun/c-Jun, NF-kB2 (p100), Endothelin-1, c-Jun, Galpha(q)-specific nucleotide-like GPCRs, VCAM1, PGES, Galpha(i)-specific nucleotide-like GPCRs, ICAM1, P2Y2, GM-CSF, GRO-2, E-selectin, C/EBPbeta, c-Jun/c-Fos, PDE4, C/EBP, IL-6, RIPK2, Adrenomedullin, PL scramblase 1, GCH1, MCPIP, NFKBIA, PDE, c-Fos, SOCS1, IL-10, P-selectin, S…
6	defense response	1776	7.67917e-26	4.55247e-23	68	Syntaxin 11, Ifna9 (mouse), I-kB, NF-kB, IFNA7, CCL20, AP-1, A20, IL-12 beta, IBRDC3, CX3CL1, c-Jun/Fra-1, STAT5, CCL19, JunB/Fra-1, c-Jun/c-Jun, NF-kB2 (p100), c-Jun, Galpha(q)-specific nucleotide-like GPCRs, Ifna5 (mouse), HB-EGF, VCAM1, PGES, Galpha(i)-specific nucleotide-like GPCRs, ICAM1, Ifna6 (mouse), ELF3, MxA, Fra-1, Ifna12 (mouse), c-IAP1, GRO-2, Bcl-3, E-selectin, c-IAP2, IFN-alpha, C/…
7	immune response	1512	9.83332e-26	4.99673e-23	63	Syntaxin 11, Ifna9 (mouse), I-kB, NF-kB, IFNA7, CCL20, SMAD3, AP-1, A20, E4BP4, IL-12 beta, IBRDC3, G-CSF, CX3CL1, RelB (NF-kB subunit), c-Jun/Fra-1, CCL19, c-Jun/c-Jun, NF-kB2 (p100), c-Jun, Galpha(q)-specific nucleotide-like GPCRs, HB-EGF, VCAM1, Galpha(i)-specific nucleotide-like GPCRs, ICAM1, GM-CSF, MxA, c-IAP1, GRO-2, NF-kB p50/RelB, Bcl-3, c-IAP2, IFN-alpha, C/EBPbeta, c-Jun/c-Fos, C/EBP, …
8	response to bacterium	746	2.0772e-25	9.23577e-23	46	I-kB, NF-kB, PDE4B, CCL20, AP-1, A20, IL-12 beta, G-CSF, c-Jun/Fra-1, STAT5, c-Jun/c-Jun, NF-kB2 (p100), Endothelin-1, c-Jun, Galpha(q)-specific nucleotide-like GPCRs, VCAM1, PGES, Galpha(i)-specific nucleotide-like GPCRs, ICAM1, P2Y2, GM-CSF, GRO-2, Bcl-3, E-selectin, IFN-alpha, C/EBPbeta, c-Jun/c-Fos, PDE4, C/EBP, NF-kB1 (p105), IL-6, RIPK2, Adrenomedullin, Bcl-10, PL scramblase 1, MALT1, GCH1,…
9	response to stress	4024	6.46462e-25	2.55496e-22	100	GADD34, Syntaxin 11, Ifna9 (mouse), I-kB, NF-kB, BTG2, ATF-3, IFNA7, CCL20, SMAD3, AP-1, A20, BTG1, IL-12 beta, IBRDC3, NOXA, CX3CL1, PLAUR (uPAR), c-Jun/Fra-1, STAT5, CCL19, TXNRD1, HAS, JunB/Fra-1, KLF6, Vasohibin-1, ZFP36(Tristetraprolin), c-Jun/c-Jun, NF-kB2 (p100), Endothelin-1, c-Jun, Galpha(q)-specific nucleotide-like GPCRs, Ifna5 (mouse), HB-EGF, VCAM1, PGES, GLPK, Galpha(i)-specific nucl…
10	multi-organism process	2132	3.1051e-24	1.10448e-21	72	Ifna9 (mouse), I-kB, NF-kB, PDE4B, IFNA7, CCL20, SMAD3, AP-1, A20, STAT5A, IL-12 beta, G-CSF, c-Jun/Fra-1, STAT5, CCL19, JunB/Fra-1, JunB, c-Jun/c-Jun, NF-kB2 (p100), Endothelin-1, c-Jun, Galpha(q)-specific nucleotide-like GPCRs, Ifna5 (mouse), VCAM1, PGES, Galpha(i)-specific nucleotide-like GPCRs, ICAM1, P2Y2, Ifna6 (mouse), GM-CSF, MxA, Fra-1, Ifna12 (mouse), GRO-2, Bcl-3, E-selectin, IFN-alpha…
GO processes enriched in 24 h induced genes
#	Processes	Total	pValue	FDR	In Data	Network Objects from Active Data
1	immune system process	2482	3.35716e-41	1.57484e-37	153	SCAP2, PI3K cat class IA, G3P2, PSTPIP1, CCL9, PU.1, ITGB2, SIRPB1, IKK-epsilon, Syk, GPR65, Bim, Ikaros, IL-12 alpha, NRAMP1, Plastin, IL-2R gamma chain, ITGAM, DAP12, IL-1 alpha, Mca32, IGSF6, C5AR, Hck, BST2, SP-D, NFAM1, CD44, MARCO, SEPX1 (Selenoprotein X1), RIPK3, Mn(III)-Apotransferrin, MEK1(MAP2K1), Cytochrome b-558, D52, Pyrin (MEFV), SHP-1, ADAR1, Myosin I, OLR1, ZBP1, SPP lyase, LTB, G…
2	response to wounding	1415	4.72564e-38	1.1084e-34	111	PI3K cat class IA, ALOX5AP, ITGB2, Coagulation factor X, Syk, Pyruvate kinase, NRAMP1, ITGB6, Plastin, Rac2, DAGK, ITGAM, IL-1 alpha, C5AR, PGES, Hck, NFAM1, CD44, Mn(III)-Apotransferrin, Prokineticin 2, MEK1(MAP2K1), Cytochrome b-558, DEP-1, Pyrin (MEFV), SHP-1, OLR1, URP2, SOD2, Galpha(i)-specific cannabis GPSRs, LTBR1, Galpha(q)-specific peptide GPCRs, Chitinase 3L3, Tubulin alpha, WDR1, Ninju…
3	immune response	1512	1.14561e-34	1.79135e-31	110	PI3K cat class IA, G3P2, PSTPIP1, CCL9, ITGB2, SIRPB1, IKK-epsilon, Syk, GPR65, IL-12 alpha, NRAMP1, Plastin, IL-2R gamma chain, ITGAM, DAP12, IL-1 alpha, Mca32, IGSF6, C5AR, Hck, BST2, SP-D, CD44, MARCO, SEPX1 (Selenoprotein X1), RIPK3, MEK1(MAP2K1), Cytochrome b-558, Pyrin (MEFV), SHP-1, ADAR1, Myosin I, ZBP1, LTB, LST1, BST1, CD300 B, Bcl-10, Galpha(i)-specific cannabis GPSRs, PGRP-S, LTBR1, G…
4	response to stress	4024	5.94796e-33	6.97547e-30	184	PI3K cat class IA, ALOX5AP, G3P2, PSTPIP1, HIG 2, ITGB2, Coagulation factor X, SIRPB1, IKK-epsilon, Syk, Bim, Pyruvate kinase, IL-12 alpha, FNIP2, NRAMP1, ITGB6, CARP, Plastin, Rac2, DAGK, ITGAM, DAP12, IL-1 alpha, C5AR, PGES, Hck, HIF-prolyl hydroxylase, BST2, LDHA, SP-D, NFAM1, CD44, MARCO, SEPX1 (Selenoprotein X1), RIPK3, Mn(III)-Apotransferrin, ERO1Lalpha, Prokineticin 2, MEK1(MAP2K1), Cytoch…
5	cell activation	847	1.96598e-32	1.84448e-29	80	SCAP2, PI3K cat class IA, PU.1, ITGB2, Syk, Ikaros, NRAMP1, Plastin, Rac2, DAGK, ITGAM, DAP12, Mca32, BST2, NFAM1, Mn(III)-Apotransferrin, D52, Myosin I, URP2, Bcl-10, Galpha(q)-specific peptide GPCRs, LIGHT(TNFSF14), Tubulin alpha, PIRB, Pyk2(FAK2), WDR1, Apotransferrin, TREML2, ALDOA, VAV-1, Coagulation factor XIII, Pleckstrin, Fc gamma RII beta, Semaphorin 4A, Beta-2 transferrin, Myosin IF, al…
6	regulation of immune system process	1514	1.64288e-30	1.28446e-27	104	PI3K cat class IA, PU.1, ITGB2, IKK-epsilon, Syk, Ikaros, IL-12 alpha, NRAMP1, IL-2R gamma chain, ITGAM, DAP12, Mca32, C5AR, Hck, BST2, SP-D, NFAM1, CD44, MARCO, RIPK3, MEK1(MAP2K1), DEP-1, SHP-1, Myosin I, ZBP1, PVR, GPR109A, LST1, CD300 B, Bcl-10, Galpha(i)-specific cannabis GPSRs, PGRP-S, Galpha(q)-specific peptide GPCRs, LIGHT(TNFSF14), PIRB, Pyk2(FAK2), NFKBIA, VAV-1, SASH3, RABGEF1, Fc gamm…
7	defense response	1776	9.73422e-30	6.52332e-27	112	PI3K cat class IA, ALOX5AP, G3P2, PSTPIP1, ITGB2, SIRPB1, IKK-epsilon, Syk, IL-12 alpha, NRAMP1, ITGB6, ITGAM, DAP12, IL-1 alpha, C5AR, PGES, Hck, BST2, SP-D, NFAM1, CD44, MARCO, SEPX1 (Selenoprotein X1), RIPK3, Mn(III)-Apotransferrin, Prokineticin 2, MEK1(MAP2K1), Cytochrome b-558, Pyrin (MEFV), SHP-1, ADAR1, Myosin I, OLR1, CoactosinLP, ZBP1, CD300 B, Bcl-10, Galpha(i)-specific cannabis GPSRs, …
8	positive regulation of immune system process	916	1.4416e-28	8.4532e-26	78	PI3K cat class IA, ITGB2, IKK-epsilon, Syk, Ikaros, IL-12 alpha, NRAMP1, IL-2R gamma chain, ITGAM, C5AR, Hck, NFAM1, CD44, MARCO, RIPK3, MEK1(MAP2K1), DEP-1, SHP-1, Myosin I, PVR, CD300 B, Bcl-10, Galpha(i)-specific cannabis GPSRs, PGRP-S, Galpha(q)-specific peptide GPCRs, LIGHT(TNFSF14), Pyk2(FAK2), NFKBIA, VAV-1, SASH3, RABGEF1, TLR13, alpha-L/beta-2 integrin, I-kB, CD38, MIF, MEK1/2, CD45, IRA…
9	inflammatory response	594	1.31336e-26	6.84552e-24	61	PI3K cat class IA, ALOX5AP, ITGB2, Syk, NRAMP1, ITGB6, IL-1 alpha, C5AR, PGES, Hck, NFAM1, CD44, Mn(III)-Apotransferrin, Prokineticin 2, Cytochrome b-558, Pyrin (MEFV), OLR1, Galpha(i)-specific cannabis GPSRs, LTBR1, Galpha(q)-specific peptide GPCRs, Chitinase 3L3, Apotransferrin, p22-phox, TLR13, Beta-2 transferrin, HIF1A, UGT1A1, alpha-L/beta-2 integrin, MIF, Holotransferrin, IL1RAP, UGT, TNF-R…
10	regulation of biological quality	3757	1.30715e-25	6.13185e-23	163	UGT1A9, PI3K cat class IA, SSH1L, PTHrP, ARPC1B, G3P2, CNT3 (SLC28A3), PU.1, ITGB2, HSD17B2, Coagulation factor X, SOAT1, GAS7, Ceruloplasmin, Syk, OATP-E, Bim, NRAMP1, ITGB6, IL-2R gamma chain, Rac2, DAGK, ITGAM, IL-1 alpha, C5AR, Hck, HIF-prolyl hydroxylase, SP-D, RIPK3, Mn(III)-Apotransferrin, ERO1Lalpha, Prokineticin 2, Cytochrome b-558, DEP-1, SHP-1, DGAT2, OLR1, ZBP1, SPP lyase, URP2, PVR, …
GO processes enriched in 3-6 & 48-72 h induced genes
#	Processes	Total	pValue	FDR	In Data	Network Objects from Active Data
1	response to interferon-beta	36	4.63634e-25	4.2098e-22	12	GBP2, IFI16, XAF1, TGTP, STAT1/STAT2, IFI203, IGTP, TREX1, STAT1, IIGP, GBP4, IFIT1
2	cellular response to interferon-beta	29	9.35319e-24	4.24635e-21	11	GBP2, IFI16, TGTP, STAT1/STAT2, IFI203, IGTP, TREX1, STAT1, IIGP, GBP4, IFIT1
3	response to other organism	1066	2.75669e-17	8.34357e-15	21	GBP2, IFI16, MIG, STAT1/STAT2, MDA-5, Hepcidin, RIG-I, IGTP, IP10, STAT1, CMPK2, IIGP, CCL13, RSAD2, GBP4, GBP7, IFIT1, LGP2, IFI44, Irgm2, STAT2
4	response to biotic stimulus	1106	5.80784e-17	1.31838e-14	21	GBP2, IFI16, MIG, STAT1/STAT2, MDA-5, Hepcidin, RIG-I, IGTP, IP10, STAT1, CMPK2, IIGP, CCL13, RSAD2, GBP4, GBP7, IFIT1, LGP2, IFI44, Irgm2, STAT2
5	defense response	1776	2.38058e-16	4.32313e-14	24	GBP2, IFI16, MIG, XAF1, STAT1/STAT2, MDA-5, Hepcidin, RIG-I, IGTP, LRG-47, IP10, TREX1, STAT1, IFI47, IIGP, CCL13, RSAD2, GBP4, GBP7, IFIT1, LGP2, TAP1 (PSF1), Irgm2, STAT2
6	defense response to virus	197	1.53913e-15	2.32921e-13	12	GBP2, IFI16, MIG, STAT1/STAT2, MDA-5, RIG-I, IP10, STAT1, RSAD2, IFIT1, LGP2, STAT2
7	immune response	1512	1.94636e-15	2.52471e-13	22	GBP2, IFI16, MIG, XAF1, STAT1/STAT2, MDA-5, Hepcidin, RIG-I, IGTP, LRG-47, IP10, TREX1, STAT1, IIGP, CCL13, RSAD2, GBP4, GBP7, IFIT1, LGP2, Irgm2, STAT2
8	innate immune response	990	2.71199e-15	3.07811e-13	19	GBP2, IFI16, XAF1, STAT1/STAT2, MDA-5, RIG-I, IGTP, LRG-47, TREX1, STAT1, IIGP, CCL13, RSAD2, GBP4, GBP7, IFIT1, LGP2, Irgm2, STAT2
9	response to virus	365	8.78657e-14	8.86468e-12	13	GBP2, IFI16, MIG, STAT1/STAT2, MDA-5, RIG-I, IP10, STAT1, RSAD2, IFIT1, LGP2, IFI44, STAT2
10	immune system process	2482	4.40048e-13	3.91959e-11	24	GBP2, IFI16, MIG, XAF1, STAT1/STAT2, MDA-5, Hepcidin, RIG-I, IGTP, LRG-47, IP10, TREX1, STAT1, H2-gs10, IIGP, CCL13, RSAD2, GBP4, GBP7, IFIT1, LGP2, TAP1 (PSF1), Irgm2, STAT2
GO processes enriched in 24-72 h induced genes
#	Processes	Total	pValue	FDR	In Data	Network Objects from Active Data
1	inflammatory response	594	1.04133e-10	1.9827e-07	11	Fc gamma RI, CCL2, PLA2G7, AGP1 (ORM1), gp91-phox, AGP2 (ORM2), Galpha(i)-specific peptide GPCRs, PLA2, C3aR, SAA3, CCL7
2	positive regulation of leukocyte chemotaxis	69	3.44471e-10	3.20673e-07	6	CCL2, PLA2G7, Galpha(i)-specific peptide GPCRs, PLA2, C3aR, CCL7
3	response to wounding	1415	5.05261e-10	3.20673e-07	14	Fc gamma RI, ARG1, CCL2, PLA2G7, AGP1 (ORM1), gp91-phox, AGP2 (ORM2), Galpha(i)-specific peptide GPCRs, E-FABP, PLA2, C3aR, SAA3, CD84, CCL7
4	regulation of leukocyte chemotaxis	80	8.55098e-10	4.07027e-07	6	CCL2, PLA2G7, Galpha(i)-specific peptide GPCRs, PLA2, C3aR, CCL7
5	positive regulation of leukocyte migration	99	3.13517e-09	1.19387e-06	6	CCL2, PLA2G7, Galpha(i)-specific peptide GPCRs, PLA2, C3aR, CCL7
6	positive regulation of chemotaxis	115	7.76143e-09	2.46296e-06	6	CCL2, PLA2G7, Galpha(i)-specific peptide GPCRs, PLA2, C3aR, CCL7
7	regulation of leukocyte migration	130	1.62316e-08	4.41498e-06	6	CCL2, PLA2G7, Galpha(i)-specific peptide GPCRs, PLA2, C3aR, CCL7
8	positive regulation of behavior	138	2.32205e-08	4.69603e-06	6	CCL2, PLA2G7, Galpha(i)-specific peptide GPCRs, PLA2, C3aR, CCL7
9	response to nutrient	384	2.46206e-08	4.69603e-06	8	STAT1, ARG1, CCL2, AGP1 (ORM1), Thyroxine-binding globulin, gp91-phox, Galpha(i)-specific peptide GPCRs, PLA2
10	positive regulation of response to external stimulus	245	2.4664e-08	4.69603e-06	7	Fc gamma RI, CCL2, PLA2G7, Galpha(i)-specific peptide GPCRs, PLA2, C3aR, CCL7
GO processes enriched in 3-6 h repressed genes
#	Networks	Total	pValue	FDR	In Data	Network Objects from Active Data
1	Signal transduction_WNT signaling	177	0.000276765	0.0370865	10	G-protein alpha-i family, p63, MEKK1(MAP3K1), NF-AT, Frizzled, PP2A regulatory, PLC-beta3, MEKK4(MAP3K4), WNT, PLC-beta
GO Processes enriched in 24 h repressed genes
#	Processes	Total	pValue	FDR	In Data	Network Objects from Active Data
1	microtubule-based movement	203	1.27495e-14	5.03349e-11	22	KIF21A, C14orf179, DNAH5, RSPH9, CCDC39, Dynlrb2, DYNLRB, IFT122, HYDIN, Dynein, axonemal, light chains, DNAI1, DNAH7, DNAH9, Dynein, axonemal, intermediate chains, DNAH6, DNAH12, KAD7, Dynein, axonemal, heavy chains, LRRC6, Dynein 2, cytoplasmic, heavy chain, RSPH4A, TCTE3
2	cilium morphogenesis	155	9.07114e-14	1.79064e-10	19	IFT88, SPAG16, FLJ13305, C14orf179, RSPH9, PLA2, SPEF2, IQUB, WDR35, ATP6V0D, BBS2, IFT122, HYDIN, DZIP, Dynein, axonemal, intermediate chains, KAD7, LRRC6, Dynein 2, cytoplasmic, heavy chain, RSPH4A
3	cell projection organization	1155	1.73586e-13	2.28439e-10	48	IFT88, SPAG16, DCDC2, GALR2, FLJ13305, C14orf179, RSPH9, Neuropilin-2, PLA2, SPEF2, ODZ2, IQUB, WDR35, ATP6V0D, Galpha(q)-specific peptide GPCRs, APOD, GFRalpha1, BBS2, IFT122, Caspr2, HYDIN, Dynein, axonemal, light chains, CCL21, Acyl-CoA synthetase, Neogenin, Oligophrenin 1, CCL21B, DNAI1, DZIP, Galpha(i)-specific peptide GPCRs, DNAH9, PGRMC1, HDL proteins, Dynein, axonemal, intermediate chains…
4	cell part morphogenesis	855	1.15201e-11	1.13704e-08	38	IFT88, SPAG16, DCDC2, FLJ13305, C14orf179, RSPH9, Neuropilin-2, PLA2, SPEF2, ODZ2, IQUB, WDR35, ATP6V0D, Galpha(q)-specific peptide GPCRs, GFRalpha1, BBS2, IFT122, HYDIN, Dynein, axonemal, light chains, Neogenin, MUP2, Oligophrenin 1, DZIP, Galpha(i)-specific peptide GPCRs, PGRMC1, Dynein, axonemal, intermediate chains, GLI-2, MUP1, KAD7, FGFR2, Semaphorin 3E, Matrilin-2, LIFR, Dicer, LRRC6, Dyne…
5	cell projection assembly	226	7.71495e-11	5.30787e-08	19	SPAG16, FLJ13305, RSPH9, PLA2, SPEF2, WDR35, ATP6V0D, BBS2, HYDIN, CCL21, Oligophrenin 1, CCL21B, DZIP, Dynein, axonemal, intermediate chains, TSGA10, KAD7, LRRC6, Dynein 2, cytoplasmic, heavy chain, RSPH4A
6	cell projection morphogenesis	831	8.71944e-11	5.30787e-08	36	IFT88, SPAG16, DCDC2, FLJ13305, C14orf179, RSPH9, Neuropilin-2, PLA2, SPEF2, ODZ2, IQUB, WDR35, ATP6V0D, Galpha(q)-specific peptide GPCRs, GFRalpha1, BBS2, IFT122, HYDIN, Dynein, axonemal, light chains, Neogenin, Oligophrenin 1, DZIP, Galpha(i)-specific peptide GPCRs, PGRMC1, Dynein, axonemal, intermediate chains, GLI-2, KAD7, FGFR2, Semaphorin 3E, Matrilin-2, LIFR, Dicer, LRRC6, Dynein 2, cytopl…
7	cilium organization	130	9.41112e-11	5.30787e-08	15	SPAG16, FLJ13305, C14orf179, RSPH9, WDR35, ATP6V0D, BBS2, IFT122, HYDIN, DZIP, Dynein, axonemal, intermediate chains, KAD7, LRRC6, Dynein 2, cytoplasmic, heavy chain, RSPH4A
8	xenobiotic metabolic process	181	1.3965e-10	6.68218e-08	17	FMO1, FMO3, PTGIS, GSTM1, SULT1A1, CYP2A13, GSTA3, HYEP, Acyl-CoA synthetase, CYP4B1, ACSA, FMO2, CYP2B6, AL1A1, ADHG, CYP2F1, GSTA5
9	cellular response to xenobiotic stimulus	182	1.52329e-10	6.68218e-08	17	FMO1, FMO3, PTGIS, GSTM1, SULT1A1, CYP2A13, GSTA3, HYEP, Acyl-CoA synthetase, CYP4B1, ACSA, FMO2, CYP2B6, AL1A1, ADHG, CYP2F1, GSTA5
10	response to xenobiotic stimulus	187	2.33286e-10	8.66889e-08	17	FMO1, FMO3, PTGIS, GSTM1, SULT1A1, CYP2A13, GSTA3, HYEP, Acyl-CoA synthetase, CYP4B1, ACSA, FMO2, CYP2B6, AL1A1, ADHG, CYP2F1, GSTA5
GO Processes enriched in 3-48 h repressed genes
#	Processes	Total	pValue	FDR	In Data	Network Objects from Active Data
1	sinoatrial valve development	2	1.27426e-05	0.00566726	2	MEF2C, MEF2
2	sinoatrial valve morphogenesis	2	1.27426e-05	0.00566726	2	MEF2C, MEF2
3	primary heart field specification	2	1.27426e-05	0.00566726	2	MEF2C, MEF2
4	regulation of synaptic activity	2	1.27426e-05	0.00566726	2	MEF2C, MEF2
5	xenobiotic catabolic process	17	2.92167e-05	0.00616805	3	ACSL1, GSTA3, Acyl-CoA synthetase
6	embryonic cranial skeleton morphogenesis	50	3.12107e-05	0.00616805	4	MEF2C, MEF2, SIX4, SPEF2
7	cellular response to trichostatin A	3	3.81386e-05	0.00616805	2	MEF2C, MEF2
8	response to trichostatin A	3	3.81386e-05	0.00616805	2	MEF2C, MEF2
9	nephron tubule epithelial cell differentiation	3	3.81386e-05	0.00616805	2	MEF2C, MEF2
10	muscle cell fate determination	3	3.81386e-05	0.00616805	2	MEF2C, MEF2

## Sheet: TF Connectivity
Supplementary Table 2: Transcription Factor Connectivity in Clusters
Actual = actual number of connections; n = number of genes in cluster; R = total number of interactions in the database; N = total number of genes; Expected = expected number of connections; Ratio = Actual/Expected; p-value = probability to have given Actual or higher; z-score = (Actual-Expected)/SQRT(variance
Transcription Factor connectivity for 3-6h acutely induced cluster
Object Type	Network Object name	Actual	n	R	N	Expected	Ratio	p-value	z-score
Transcription factors	RelA (p65 NF-kB subunit)	56	185	1056	21019	9.294	6.025	1.042e-28	15.79
Transcription factors	c-Rel (NF-kB subunit)	27	185	268	21019	2.359	11.45	6.491e-21	16.22
Transcription factors	NF-kB1 (p50)	34	185	502	21019	4.418	7.695	1.381e-20	14.31
Transcription factors	SP1	56	185	1661	21019	14.62	3.831	3.795e-19	11.33
Transcription factors	NF-kB1 (p105)	24	185	233	21019	2.051	11.7	6.547e-19	15.48
Transcription factors	C/EBPbeta	37	185	750	21019	6.601	5.605	9.229e-18	12.1
Transcription factors	c-Fos	33	185	585	21019	5.149	6.409	1.35e-17	12.5
Transcription factors	c-Jun	44	185	1144	21019	10.07	4.37	5.207e-17	11.05
Transcription factors	STAT3	38	185	842	21019	7.411	5.128	5.966e-17	11.52
Transcription factors	RelB (NF-kB subunit)	24	185	283	21019	2.491	9.635	5.992e-17	13.78
Transcription factors	STAT1	31	185	539	21019	4.744	6.535	8.447e-17	12.27
Transcription factors	p53	51	185	1678	21019	14.77	3.453	1.657e-15	9.871
Transcription factors	GCR-alpha	45	185	1387	21019	12.21	3.686	1.144e-14	9.754
Transcription factors	EGR1	26	185	537	21019	4.726	5.501	1.707e-12	9.956
Transcription factors	c-Myc	62	185	2861	21019	25.18	2.462	3.611e-12	7.929
Transcription factors	HIF1A	29	185	748	21019	6.584	4.405	1.864e-11	8.935
Transcription factors	ESR1 (nuclear)	42	185	1866	21019	16.42	2.557	1.049e-08	6.64
Transcription factors	Androgen receptor	33	185	1269	21019	11.17	2.955	1.884e-08	6.768
Transcription factors	CREB1	80	185	5242	21019	46.14	1.734	3.727e-08	5.779
Transcription factors	Oct-3/4	30	185	1497	21019	13.18	2.277	1.89e-05	4.831
Transcription Factor connectivity for 24 h induced cluster
Object Type	Network Object name	Actual	n	R	N	Expected	Ratio	p-value	z-score
Transcription factors	PU.1	43	411	442	21019	8.643	4.975	3.879e-18	11.93
Transcription factors	SP1	69	411	1661	21019	32.48	2.124	1.778e-09	6.744
Transcription factors	STAT3	42	411	842	21019	16.46	2.551	2.92e-08	6.487
Transcription factors	GCR-alpha	55	411	1387	21019	27.12	2.028	4.476e-07	5.594
Transcription factors	RelB (NF-kB subunit)	20	411	283	21019	5.534	3.614	8.563e-07	6.253
Transcription factors	c-Rel (NF-kB subunit)	19	411	268	21019	5.24	3.626	1.535e-06	6.109
Transcription factors	RelA (p65 NF-kB subunit)	44	411	1056	21019	20.65	2.131	1.986e-06	5.325
Transcription factors	C/EBPbeta	35	411	750	21019	14.67	2.387	2.032e-06	5.461
Transcription factors	IRF8	18	411	266	21019	5.201	3.461	5.547e-06	5.704
Transcription factors	LCKBP1	8	411	51	21019	0.9972	8.022	6.092e-06	7.09
Transcription factors	c-Jun	44	411	1144	21019	22.37	1.967	1.499e-05	4.75
Transcription factors	STAT1	25	411	539	21019	10.54	2.372	6.668e-05	4.557
Transcription factors	NRF2	15	411	238	21019	4.654	3.223	7.502e-05	4.871
Transcription factors	STAT6	14	411	225	21019	4.4	3.182	0.0001481	4.647
Transcription factors	IRF1	16	411	286	21019	5.592	2.861	0.0001754	4.475
Transcription factors	HIF1A	30	411	748	21019	14.63	2.051	0.0001759	4.134
Transcription factors	GATA-1	21	411	457	21019	8.936	2.35	0.0002864	4.121
Transcription factors	ETS2	11	411	162	21019	3.168	3.473	0.000357	4.461
Transcription factors	MafF	4	411	24	21019	0.4693	8.524	0.001123	5.208
Transcription factors	ChREBP	6	411	66	21019	1.291	4.649	0.001821	4.193
Transcription Factor connectivity for 3-6 h & 48-72 h induced cluster
Object Type	Network Object name	Actual	n	R	N	Expected	Ratio	p-value	z-score
Transcription factors	STAT1	14	38	539	21019	0.9745	14.37	2.473e-13	13.38
Transcription factors	IRF8	11	38	266	21019	0.4809	22.87	9.646e-13	15.28
Transcription factors	IRF7	7	38	97	21019	0.1754	39.92	4.017e-10	16.35
Transcription factors	NF-kB p50/p50	6	38	86	21019	0.1555	38.59	9.768e-09	14.87
Transcription factors	IRF1	8	38	286	21019	0.5171	15.47	3.657e-08	10.49
Transcription factors	IRF3	5	38	121	21019	0.2188	22.86	2.508e-06	10.26
Transcription factors	STAT2	5	38	150	21019	0.2712	18.44	7.187e-06	9.121
Transcription factors	STAT6	5	38	225	21019	0.4068	12.29	5.06e-05	7.247
Transcription factors	IRF2	4	38	132	21019	0.2386	16.76	9.295e-05	7.731
Transcription factors	c-Rel (NF-kB subunit)	5	38	268	21019	0.4845	10.32	0.0001155	6.535
Transcription factors	IRF9	3	38	58	21019	0.1049	28.61	0.000157	8.961
Transcription factors	Bcl-3	3	38	91	21019	0.1645	18.24	0.0005934	7.012
Transcription factors	CC2D1A	2	38	25	21019	0.0452	44.25	0.00093	9.208
Transcription factors	LHX2	5	38	450	21019	0.8135	6.146	0.001233	4.696
Transcription factors	EFP	2	38	30	21019	0.05424	36.88	0.001341	8.368
Transcription factors	Bcl-6	4	38	276	21019	0.499	8.016	0.001511	4.994
Transcription factors	FOXO3A	4	38	293	21019	0.5297	7.551	0.00188	4.806
Transcription factors	NKRF	2	38	37	21019	0.06689	29.9	0.002037	7.487
Transcription factors	HIRA	2	38	40	21019	0.07232	27.66	0.002377	7.182
Transcription factors	STAT3	6	38	842	21019	1.522	3.942	0.003743	3.707
Transcription Factor connectivity for 24-72 h induced cluster
Object Type	Network Object name	Actual	n	R	N	Expected	Ratio	p-value	z-score
Transcription factors	PU.1	10	26	442	21019	0.5467	18.29	6.008e-11	12.93
Transcription factors	IRF8	6	26	266	21019	0.329	18.24	7.227e-07	9.955
Transcription factors	STAT6	5	26	225	21019	0.2783	17.96	7.362e-06	9.004
Transcription factors	STAT3	7	26	842	21019	1.042	6.721	5.445e-05	5.963
Transcription factors	ELF1	3	26	109	21019	0.1348	22.25	0.0003233	7.828
Transcription factors	STAT2	3	26	150	21019	0.1855	16.17	0.0008211	6.561
Transcription factors	FOXP3	4	26	351	21019	0.4342	9.213	0.0008546	5.461
Transcription factors	STAT5B	3	26	166	21019	0.2053	14.61	0.0011	6.195
Transcription factors	FXR	3	26	170	21019	0.2103	14.27	0.001179	6.112
Transcription factors	C/EBPbeta	5	26	750	21019	0.9277	5.389	0.002012	4.308
Transcription factors	c-Jun	6	26	1144	21019	1.415	4.24	0.002306	3.966
Transcription factors	IRF9	2	26	58	21019	0.07174	27.88	0.002331	7.213
Transcription factors	ETS1	4	26	462	21019	0.5715	6.999	0.002347	4.589
Transcription factors	STAT5A	3	26	220	21019	0.2721	11.02	0.002462	5.26
Transcription factors	C/EBPdelta	3	26	229	21019	0.2833	10.59	0.002758	5.136
Transcription factors	ZNF148	2	26	70	21019	0.08659	23.1	0.003374	6.517
Transcription factors	Bcl-6	3	26	276	21019	0.3414	8.787	0.004657	4.583
Transcription factors	C/EBPalpha	4	26	561	21019	0.6939	5.764	0.004706	4.025
Transcription Factor connectivity for 3-6 h repressed cluster
Object Type	Network Object name	Actual	n	R	N	Expected	Ratio	p-value	z-score
Transcription factors	TBX20	5	382	34	21019	0.6179	8.092	0.0003482	5.63
Transcription factors	SOX2	22	382	630	21019	11.45	1.921	0.002823	3.195
Transcription Factor connectivity for 24 h repressed cluster
Object Type	Network Object name	Actual	n	R	N	Expected	Ratio	p-value	z-score
Transcription factors	Foxl1	2	291	6	21019	0.08307	24.08	0.002762	6.698
Transcription factors	DAT1	3	291	38	21019	0.5261	5.702	0.0155	3.438
Transcription factors	CAR	4	291	64	21019	0.8861	4.514	0.01193	3.336
Transcription factors	NRF2	10	291	238	21019	3.295	3.035	0.001852	3.741
Transcription factors	LHX2	15	291	450	21019	6.23	2.408	0.001615	3.577
Transcription factors	HNF3-beta	10	291	319	21019	4.416	2.264	0.01385	2.696
Transcription factors	HIF1A	18	291	748	21019	10.36	1.738	0.01682	2.436
Transcription factors	Androgen receptor	28	291	1269	21019	17.57	1.594	0.01019	2.585
Transcription Factor connectivity for 3-48 h repressed cluster
Object Type	Network Object name	Actual	n	R	N	Expected	Ratio	p-value	z-score
Transcription factors	LHX2	9	80	450	21019	1.713	5.255	5.271e-05	5.639

## Sheet: TF Networks
Supplementary Table 2: Transcription Factor Networks Enriched in Cluster Data
Network = Network Name; GO processes = significant GO processes for this network; Total nodes = total number of objects in network; seed nodes = number of objects from active data; Pathways = number of canonical pathways that are connected to this network; p-Value = p-value for network; z-score = z-score of network saturation; g-score = z-score corrected for number of pathways
Transcription Factor Networks generated by 3-6h acutely induced cluster
#	Network	GO processes	Total nodes	Seed nodes	Pathways	p-Value	zScore	gScore
1	CREB1	negative regulation of biological process (65.0%; 2.524e-20), positive regulation of gene expression (41.0%; 3.334e-20), positive regulation of biological process (67.0%; 2.035e-19), negative regulation of cellular process (60.0%; 1.995e-18), positive regulation of metabolic process (50.0%; 1.181e-17)	106	105	0	8.85e-280	187.91	187.91
2	SP1	response to stress (72.6%; 3.717e-25), positive regulation of biological process (77.4%; 1.739e-24), response to other organism (41.7%; 6.844e-23), immune system process (57.1%; 1.392e-22), negative regulation of cell death (41.7%; 1.991e-22)	87	86	0	3.24e-226	169.86	169.86
3	c-Myc	positive regulation of metabolic process (55.8%; 1.006e-17), negative regulation of biological process (67.5%; 1.257e-17), response to other organism (36.4%; 1.011e-16), positive regulation of biological process (68.8%; 1.966e-16), response to biotic stimulus (36.4%; 2.441e-16)	80	79	0	7.25e-207	162.71	162.71
4	GCR-alpha	negative regulation of cell death (45.2%; 1.346e-22), negative regulation of apoptotic process (42.5%; 2.819e-21), positive regulation of gene expression (49.3%; 3.182e-21), regulation of cell death (52.1%; 3.630e-21), negative regulation of programmed cell death (42.5%; 3.756e-21)	76	75	0	6.81e-196	158.48	158.48
5	c-Jun	positive regulation of biological process (83.1%; 2.296e-25), positive regulation of metabolic process (67.6%; 8.284e-25), response to molecule of bacterial origin (36.6%; 4.906e-24), response to bacterium (40.8%; 3.913e-23), positive regulation of macromolecule metabolic process (63.4%; 5.341e-23)	74	74	0	4.93e-195	158.46	158.46
6	RelA (p65 NF-kB subunit)	response to other organism (52.1%; 1.570e-28), response to molecule of bacterial origin (40.8%; 2.585e-28), response to biotic stimulus (52.1%; 5.356e-28), response to bacterium (45.1%; 4.709e-27), positive regulation of biological process (84.5%; 1.450e-26)	74	73	0	1.98e-190	156.32	156.32
7	NF-kB	response to other organism (55.1%; 1.797e-30), response to biotic stimulus (55.1%; 6.388e-30), positive regulation of biological process (87.0%; 5.510e-28), response to molecule of bacterial origin (40.6%; 2.785e-27), immune system process (68.1%; 5.540e-27)	72	72	0	1.45e-189	156.31	156.31
8	p53	negative regulation of cell death (42.4%; 1.825e-18), negative regulation of cellular process (69.7%; 3.168e-18), regulation of cell death (50.0%; 7.284e-18), negative regulation of biological process (71.2%; 1.633e-17), immune system process (56.1%; 2.406e-17)	70	69	0	1.52e-179	151.91	151.91
9	C/EBPbeta	response to molecule of bacterial origin (36.9%; 2.206e-22), positive regulation of gene expression (53.8%; 2.477e-22), negative regulation of cell death (47.7%; 3.476e-22), positive regulation of metabolic process (66.2%; 8.603e-22), regulation of cell death (55.4%; 2.444e-21)	68	68	0	1.14e-178	151.9	151.9
10	Oct-3/4	positive regulation of metabolic process (70.3%; 1.837e-24), positive regulation of gene expression (56.2%; 8.101e-24), positive regulation of biological process (82.8%; 8.915e-23), positive regulation of macromolecule metabolic process (64.1%; 2.465e-21), positive regulation of cellular process (76.6%; 8.171e-21)	68	67	0	4e-174	149.66	149.66
Transcription Factor Networks generated by 24 h induced cluster
#	Network	GO processes	Total nodes	Seed nodes	Pathways	p-Value	zScore	gScore
1	CREB1	immune system process (34.7%; 5.718e-09), regulation of intracellular protein kinase cascade (20.8%; 3.102e-08), regulation of protein kinase activity (18.8%; 4.009e-08), regulation of MAPK cascade (16.8%; 5.604e-08), regulation of kinase activity (18.8%; 1.047e-07)	108	107	0	2.35e-241	130.28	130.28
2	c-Myc	immune system process (56.3%; 1.521e-26), regulation of immune system process (40.8%; 6.889e-21), cell activation (32.0%; 1.785e-20), response to stress (60.2%; 5.506e-19), immune response (37.9%; 3.450e-18)	108	107	0	2.35e-241	130.28	130.28
3	SP1	immune system process (55.3%; 1.393e-25), response to wounding (39.8%; 6.540e-21), immune response (38.8%; 4.376e-19), response to stress (59.2%; 3.298e-18), regulation of immune system process (37.9%; 3.781e-18)	104	103	1	4.88e-232	127.79	129.04
4	ESR1 (nuclear)	immune system process (56.9%; 2.054e-19), regulation of immune system process (45.8%; 1.352e-18), immune effector process (31.9%; 5.726e-18), response to stress (63.9%; 7.148e-16), positive regulation of immune system process (33.3%; 4.958e-15)	74	73	0	7.07e-163	107.34	107.34
5	STAT3	immune system process (68.1%; 5.540e-27), regulation of immune system process (53.6%; 9.336e-24), response to stress (72.5%; 8.527e-21), response to wounding (47.8%; 4.173e-20), positive regulation of immune system process (40.6%; 5.523e-20)	70	69	0	9.48e-154	104.32	104.32
6	Androgen receptor	immune system process (55.1%; 2.027e-17), regulation of immune system process (44.9%; 3.056e-17), cell activation (31.9%; 4.742e-14), immune effector process (27.5%; 9.502e-14), response to stress (59.4%; 9.091e-13)	70	69	0	9.48e-154	104.32	104.32
7	p53	regulation of immune system process (53.6%; 9.336e-24), immune system process (63.8%; 1.480e-23), positive regulation of immune system process (39.1%; 7.947e-19), response to stress (69.6%; 8.156e-19), immune effector process (33.3%; 1.924e-18)	69	68	0	1.8e-151	103.55	103.55
8	GATA-3	immune system process (66.7%; 1.102e-23), regulation of immune system process (55.6%; 3.065e-23), immune effector process (36.5%; 1.778e-19), immune response (49.2%; 1.019e-18), cell activation (39.7%; 2.018e-18)	65	64	1	2.27e-142	100.41	101.66
9	GATA-1	immune system process (73.3%; 1.670e-27), regulation of immune system process (60.0%; 1.751e-25), cell activation (45.0%; 1.522e-21), response to wounding (53.3%; 2.052e-21), response to stress (75.0%; 7.492e-20)	63	62	1	7.91e-138	98.8	100.05
10	C/EBPalpha	immune system process (68.3%; 8.623e-24), regulation of immune system process (55.0%; 8.425e-22), immune effector process (36.7%; 9.821e-19), positive regulation of immune system process (40.0%; 3.795e-17), response to wounding (46.7%; 6.535e-17)	61	60	1	2.72e-133	97.17	98.42
Transcription Factor Networks generated by 3-6 h and 48-72 h induced cluster
#	Network	GO processes	Total nodes	Seed nodes	Pathways	p-Value	zScore	gScore
1	STAT1	defense response (94.7%; 1.891e-18), defense response to virus (52.6%; 4.833e-16), immune response (84.2%; 7.955e-16), type I interferon-mediated signaling pathway (42.1%; 7.095e-15), cellular response to type I interferon (42.1%; 7.801e-15)	19	19	0	2.31e-62	163.25	163.25
2	IRF1	type I interferon-mediated signaling pathway (66.7%; 4.504e-21), cellular response to type I interferon (66.7%; 5.081e-21), response to type I interferon (66.7%; 5.723e-21), defense response to virus (73.3%; 6.828e-20), response to virus (73.3%; 7.645e-17)	15	14	0	1.52e-44	135.37	135.37
3	IRF8	defense response to virus (66.7%; 1.625e-17), response to virus (66.7%; 9.388e-15), innate immune response (80.0%; 7.854e-14), type I interferon-mediated signaling pathway (46.7%; 1.515e-13), cellular response to type I interferon (46.7%; 1.645e-13)	15	14	0	1.52e-44	135.37	135.37
4	IRF7	defense response to virus (81.8%; 3.309e-17), type I interferon-mediated signaling pathway (63.6%; 7.880e-15), cellular response to type I interferon (63.6%; 8.560e-15), response to type I interferon (63.6%; 9.289e-15), response to virus (81.8%; 1.021e-14)	11	10	0	1.33e-31	112.91	112.91
5	STAT2	defense response to virus (88.9%; 5.891e-16), response to virus (88.9%; 9.573e-14), type I interferon-mediated signaling pathway (66.7%; 4.934e-13), cellular response to type I interferon (66.7%; 5.294e-13), response to type I interferon (66.7%; 5.676e-13)	9	9	0	2.1e-29	112.35	112.35
6	CREB1	regulation of type I interferon production (30.0%; 2.696e-05), innate immune response (50.0%; 5.961e-05), defense response (60.0%; 7.450e-05), response to stress (80.0%; 8.064e-05), modulation by virus of host morphology or physiology (40.0%; 9.340e-05)	10	9	0	2.09e-28	106.57	106.57
7	p53	immune system process (100.0%; 6.736e-09), response to cytokine stimulus (77.8%; 7.648e-09), immune response (88.9%; 8.660e-09), defense response to virus (55.6%; 9.796e-09), defense response (88.9%; 3.156e-08)	9	8	0	3.19e-25	99.86	99.86
8	RelA (p65 NF-kB subunit)	defense response to virus (77.8%; 2.508e-13), response to virus (77.8%; 2.120e-11), immune effector process (77.8%; 7.074e-10), immune response (88.9%; 8.660e-09), cytokine-mediated signaling pathway (66.7%; 8.841e-09)	9	8	0	3.19e-25	99.86	99.86
9	NANOG	defense response to virus (66.7%; 6.197e-11), response to virus (66.7%; 2.733e-09), innate immune response (77.8%; 2.321e-08), type I interferon-mediated signaling pathway (44.4%; 4.259e-08), cellular response to type I interferon (44.4%; 4.461e-08)	9	8	0	3.19e-25	99.86	99.86
10	PU.1	defense response to virus (66.7%; 6.197e-11), response to virus (66.7%; 2.733e-09), immune system process (100.0%; 6.736e-09), response to cytokine stimulus (77.8%; 7.648e-09), immune response (88.9%; 8.660e-09)	9	8	0	3.19e-25	99.86	99.86
Transcription Factor Networks generated by 24-72 h induced cluster
#	Network	GO processes	Total nodes	Seed nodes	Pathways	p-Value	zScore	gScore
1	PU.1	immune response (63.6%; 3.452e-06), immune system process (72.7%; 6.355e-06), positive regulation of leukocyte chemotaxis (27.3%; 6.494e-06), positive regulation of response to external stimulus (36.4%; 6.970e-06), regulation of natural killer cell chemotaxis (18.2%; 7.797e-06)	11	10	0	1.36e-34	151.83	151.83
2	STAT3	acute inflammatory response (50.0%; 8.142e-08), inflammatory response (62.5%; 1.224e-06), acute-phase response (37.5%; 1.853e-06), cellular response to cytokine stimulus (62.5%; 1.953e-06), JAK-STAT cascade (37.5%; 2.031e-06)	8	7	0	4.89e-24	124.62	124.62
3	IRF8	interferon-gamma-mediated signaling pathway (42.9%; 3.546e-06), cellular response to interferon-gamma (42.9%; 1.102e-05), response to interferon-gamma (42.9%; 1.924e-05), cellular response to cytokine stimulus (57.1%; 3.746e-05), immune response (71.4%; 4.480e-05)	7	6	0	1.41e-20	114.19	114.19
4	CREB1	positive regulation of lipid biosynthetic process (28.6%; 4.781e-04), regulation of L-arginine import (14.3%; 7.049e-04), arginine catabolic process to ornithine (14.3%; 7.049e-04), positive regulation of transforming growth factor beta3 production (14.3%; 7.049e-04), positive regulation of phospholipase activity (28.6%; 7.090e-04)	7	6	0	1.41e-20	114.19	114.19
5	c-Myc	regulation of metanephros development (33.3%; 3.297e-05), tissue development (83.3%; 4.075e-05), positive regulation of mesenchymal cell proliferation (33.3%; 8.175e-05), regulation of mesenchymal cell proliferation (33.3%; 1.041e-04), regulation of kidney development (33.3%; 2.379e-04)	6	5	0	3.79e-17	102.78	102.78
6	c-Jun	positive regulation of endothelial cell proliferation (50.0%; 1.843e-06), regulation of endothelial cell proliferation (50.0%; 6.054e-06), positive regulation of macrophage chemotaxis (33.3%; 7.974e-06), regulation of mononuclear cell migration (33.3%; 1.162e-05), regulation of macrophage chemotaxis (33.3%; 1.162e-05)	6	5	0	3.79e-17	102.78	102.78
7	C/EBPbeta	acute-phase response (66.7%; 1.560e-09), acute inflammatory response (66.7%; 1.761e-08), response to wounding (100.0%; 1.296e-07), inflammatory response (83.3%; 1.379e-07), response to lipopolysaccharide (66.7%; 4.289e-06)	6	5	0	3.79e-17	102.78	102.78
8	STAT6	cellular response to cytokine stimulus (83.3%; 2.211e-07), response to cytokine stimulus (83.3%; 7.570e-07), regulation of natural killer cell chemotaxis (33.3%; 2.129e-06), cellular response to organic substance (100.0%; 2.260e-06), cytokine-mediated signaling pathway (66.7%; 3.381e-06)	6	5	0	3.79e-17	102.78	102.78
9	STAT1	cellular response to interferon-gamma (75.0%; 1.279e-06), response to interferon-gamma (75.0%; 2.240e-06), innate immune response (100.0%; 5.921e-06), lipopolysaccharide-mediated signaling pathway (50.0%; 2.489e-05), response to nutrient (75.0%; 2.807e-05)	4	4	0	1.9e-14	100.71	100.71
10	GATA-3	hypersensitivity (40.0%; 1.825e-06), regulation of nephron tubule epithelial cell differentiation (40.0%; 4.610e-06), regulation of epithelial cell differentiation involved in kidney development (40.0%; 6.078e-06), acute inflammatory response to antigenic stimulus (40.0%; 8.658e-06), regulation of response to stress (80.0%; 5.638e-05)	5	4	0	9.48e-14	90.07	90.07
Transcription Factor Networks generated by 3-6 h repressed cluster
#	Network	GO processes	Total nodes	Seed nodes	Pathways	p-Value	zScore	gScore
1	CREB1	negative regulation of biosynthetic process (20.6%; 1.822e-05), negative regulation of transcription from RNA polymerase II promoter (14.4%; 1.862e-05), negative regulation of macromolecule biosynthetic process (19.6%; 2.265e-05), negative regulation of transcription, DNA-dependent (17.5%; 3.421e-05), negative regulation of cellular macromolecule biosynthetic process (18.6%; 4.005e-05)	113	112	0	3.15e-259	140.77	140.77
2	c-Myc	cellular metabolic process (85.2%; 1.323e-09), organic substance biosynthetic process (60.7%; 3.331e-09), biosynthetic process (60.7%; 5.597e-09), primary metabolic process (83.6%; 2.042e-08), cellular biosynthetic process (57.4%; 3.816e-08)	66	65	0	5.61e-148	106.86	106.86
3	SP1	cellular response to organic substance (47.4%; 3.815e-08), regulation of cell proliferation (42.1%; 4.633e-08), positive regulation of cellular process (60.5%; 2.194e-07), cellular response to endogenous stimulus (34.2%; 3.261e-07), positive regulation of cellular biosynthetic process (39.5%; 4.215e-07)	39	38	0	1.28e-85	81.24	81.24
4	Oct-3/4	regulation of cellular macromolecule biosynthetic process (56.8%; 1.657e-06), regulation of macromolecule biosynthetic process (56.8%; 2.642e-06), regulation of cellular biosynthetic process (56.8%; 5.922e-06), regulation of biosynthetic process (56.8%; 7.197e-06), negative regulation of transcription from RNA polymerase II promoter (24.3%; 7.886e-06)	39	38	0	1.28e-85	81.24	81.24
5	p53	negative regulation of RNA metabolic process (35.3%; 3.215e-07), cell cycle (38.2%; 6.115e-07), DNA duplex unwinding (11.8%; 7.654e-07), negative regulation of nucleobase-containing compound metabolic process (35.3%; 8.930e-07), DNA geometric change (11.8%; 1.110e-06)	34	33	0	3.38e-74	75.56	75.56
6	Androgen receptor	regulation of cellular macromolecule biosynthetic process (66.7%; 3.202e-07), regulation of macromolecule biosynthetic process (66.7%; 4.934e-07), regulation of transcription, DNA-dependent (63.0%; 6.661e-07), regulation of RNA biosynthetic process (63.0%; 7.146e-07), regulation of RNA metabolic process (63.0%; 9.435e-07)	29	28	0	8.13e-63	69.41	69.41
7	ZNF143	cell septum assembly (4.8%; 2.114e-03), methylglyoxal metabolic process (4.8%; 2.114e-03), barrier septum assembly (4.8%; 2.114e-03), transcription initiation from mitochondrial promoter (4.8%; 3.169e-03), NAD catabolic process (4.8%; 3.169e-03)	26	25	0	5.22e-56	65.45	65.45
8	GCR-alpha	response to endogenous stimulus (50.0%; 2.250e-06), cellular response to endogenous stimulus (40.9%; 3.940e-06), cellular response to organic substance (50.0%; 9.268e-06), regulation of biosynthetic process (63.6%; 4.352e-05), response to organic substance (54.5%; 5.150e-05)	26	25	0	5.22e-56	65.45	65.45
9	c-Jun	transforming growth factor beta receptor signaling pathway (26.1%; 3.964e-08), regulation of transcription from RNA polymerase II promoter (52.2%; 1.218e-07), cellular response to transforming growth factor beta stimulus (26.1%; 1.613e-07), negative regulation of transcription, DNA-dependent (43.5%; 2.151e-07), cellular response to organic substance (56.5%; 2.152e-07)	25	24	0	9.63e-54	64.08	64.08
10	ESR1 (nuclear)	regulation of insulin receptor signaling pathway (13.0%; 2.890e-05), regulation of cellular response to insulin stimulus (13.0%; 5.922e-05), positive regulation of insulin receptor signaling pathway (8.7%; 1.158e-04), regulation of insulin secretion (17.4%; 1.538e-04), positive regulation of peptide hormone secretion (13.0%; 1.921e-04)	25	24	0	9.63e-54	64.08	64.08
Transcription Factor Networks generated by 24 h repressed cluster
#	Network	GO processes	Total nodes	Seed nodes	Pathways	p-Value	zScore	gScore
1	CREB1	lung development (11.6%; 2.092e-04), respiratory tube development (11.6%; 2.209e-04), respiratory system development (11.6%; 3.799e-04), epithelium development (20.9%; 4.668e-04), regulation of odontogenesis of dentin-containing tooth (4.7%; 6.102e-04)	54	53	0	7.97e-128	112.32	112.32
2	SP1	xenobiotic metabolic process (21.9%; 1.292e-08), cellular response to xenobiotic stimulus (21.9%; 1.342e-08), response to xenobiotic stimulus (21.9%; 1.619e-08), small molecule metabolic process (56.2%; 6.858e-08), single-organism metabolic process (59.4%; 5.564e-07)	32	31	0	5.72e-74	85.32	85.32
3	Androgen receptor	lateral sprouting from an epithelium (7.1%; 1.046e-04), cellular response to reactive nitrogen species (7.1%; 1.254e-04), flavonoid metabolic process (7.1%; 2.574e-04), regulation of biomineral tissue development (10.7%; 2.717e-04), regulation of cell proliferation (32.1%; 4.854e-04)	28	27	0	2.74e-64	79.44	79.44
4	GCR-alpha	oxoacid metabolic process (37.0%; 1.244e-06), organic acid metabolic process (37.0%; 1.505e-06), xenobiotic metabolic process (18.5%; 4.084e-06), cellular response to xenobiotic stimulus (18.5%; 4.195e-06), single-organism metabolic process (59.3%; 4.605e-06)	27	26	0	7.1e-62	77.9	77.9
5	ESR1 (nuclear)	regulation of biomineral tissue development (16.7%; 3.911e-06), developmental process (75.0%; 6.621e-06), regulation of signaling (54.2%; 1.151e-05), regulation of cell communication (54.2%; 1.181e-05), cellular response to chemical stimulus (50.0%; 2.741e-05)	25	24	0	4.7e-57	74.73	74.73
6	c-Myc	positive regulation of cellular respiration (8.7%; 3.847e-06), positive regulation of ATP biosynthetic process (8.7%; 3.847e-06), regulation of ATP biosynthetic process (8.7%; 7.688e-06), positive regulation of transcription from RNA polymerase II promoter (34.8%; 1.316e-05), positive regulation of nucleoside metabolic process (8.7%; 1.919e-05)	24	23	0	1.2e-54	73.09	73.09
7	Oct-3/4	lateral sprouting from an epithelium (11.1%; 4.248e-05), morphogenesis of an epithelial bud (11.1%; 5.094e-05), morphogenesis of an epithelial fold (11.1%; 2.687e-04), mesodermal cell differentiation (11.1%; 4.279e-04), organ formation (11.1%; 4.800e-04)	20	19	0	4.8e-45	66.14	66.14
8	HIF1A	regulation of removal of superoxide radicals (11.1%; 4.651e-06), regulation of response to reactive oxygen species (11.1%; 3.477e-05), regulation of transcription from RNA polymerase II promoter in response to oxidative stress (11.1%; 5.094e-05), response to activity (16.7%; 8.476e-05), regulation of superoxide metabolic process (11.1%; 1.315e-04)	19	18	0	1.19e-42	64.28	64.28
9	C/EBPbeta	ethanol oxidation (11.8%; 5.351e-05), positive regulation of transcription, DNA-dependent (41.2%; 8.677e-05), ethanol metabolic process (11.8%; 9.311e-05), positive regulation of RNA metabolic process (41.2%; 1.169e-04), transepithelial transport (11.8%; 1.169e-04)	17	16	0	7.13e-38	60.41	60.41
10	LHX2	ethanol oxidation (13.3%; 4.134e-05), ethanol metabolic process (13.3%; 7.196e-05), renal system development (26.7%; 1.347e-04), primary alcohol metabolic process (13.3%; 1.582e-04), retinoic acid metabolic process (13.3%; 1.990e-04)	16	15	0	1.73e-35	58.37	58.37
Transcription Factor Networks generated by 3-48 h repressed cluster
#	Network	GO processes	Total nodes	Seed nodes	Pathways	p-Value	zScore	gScore
1	CREB1	transmembrane receptor protein tyrosine kinase signaling pathway (33.3%; 1.275e-04), forebrain development (26.7%; 2.514e-04), pallium development (20.0%; 3.440e-04), enzyme linked receptor protein signaling pathway (33.3%; 5.826e-04), negative regulation of endoplasmic reticulum unfolded protein response (6.7%; 7.554e-04)	16	15	0	3.06e-44	110.41	110.41
2	SP1	single organism signaling (90.9%; 7.399e-05), signaling (90.9%; 7.399e-05), cell communication (90.9%; 9.489e-05), positive regulation of developmental process (45.5%; 1.834e-04), triglyceride biosynthetic process (18.2%; 2.606e-04)	11	10	0	2.45e-29	88.77	88.77
3	LHX2	renal system development (37.5%; 3.299e-04), dipeptide transport (12.5%; 4.029e-04), urogenital system development (37.5%; 5.136e-04), sinoatrial valve development (12.5%; 8.056e-04), sinoatrial valve morphogenesis (12.5%; 8.056e-04)	10	9	0	2.19e-26	83.79	83.79
4	Androgen receptor	organ formation (22.2%; 1.141e-04), activation of prostate induction by androgen receptor signaling pathway (11.1%; 4.532e-04), male somatic sex determination (11.1%; 4.532e-04), negative regulation of integrin biosynthetic process (11.1%; 4.532e-04), sinoatrial valve development (11.1%; 9.063e-04)	9	8	0	1.91e-23	78.5	78.5
5	GCR-alpha	triglyceride biosynthetic process (25.0%; 1.332e-04), neutral lipid biosynthetic process (25.0%; 1.587e-04), acylglycerol biosynthetic process (25.0%; 1.587e-04), regulation of plasma lipoprotein particle levels (25.0%; 3.099e-04), regulation of dendrite development (25.0%; 9.416e-04)	8	7	0	1.62e-20	72.86	72.86
6	RelA (p65 NF-kB subunit)	transmembrane receptor protein tyrosine kinase signaling pathway (83.3%; 3.332e-07), regulation of glial cell differentiation (50.0%; 1.395e-06), enzyme linked receptor protein signaling pathway (83.3%; 1.694e-06), regulation of gliogenesis (50.0%; 3.358e-06), positive regulation of glial cell differentiation (33.3%; 1.122e-04)	6	5	0	1.07e-14	60.09	60.09
7	c-Myc	lactic acid secretion (16.7%; 3.021e-04), regulation of metanephric cap mesenchymal cell proliferation (16.7%; 3.021e-04), fungal-type cell wall polysaccharide metabolic process (16.7%; 3.021e-04), positive regulation of metanephric cap mesenchymal cell proliferation (16.7%; 3.021e-04), fungal-type cell wall organization or biogenesis (16.7%; 3.021e-04)	6	5	0	1.07e-14	60.09	60.09
8	HIF1A	pallium development (60.0%; 8.105e-06), cellular response to lipopolysaccharide (60.0%; 1.320e-05), cellular response to molecule of bacterial origin (60.0%; 1.449e-05), cellular response to biotic stimulus (60.0%; 1.822e-05), B cell homeostasis (40.0%; 2.352e-05)	6	5	0	1.07e-14	60.09	60.09
9	FOXP2	system development (100.0%; 1.615e-04), anatomical structure development (100.0%; 3.526e-04), multicellular organismal development (100.0%; 3.903e-04), developmental process (100.0%; 7.136e-04), organ development (83.3%; 7.183e-04)	6	5	0	1.07e-14	60.09	60.09
10	PPAR-gamma	regulation of sequestering of triglyceride (40.0%; 6.078e-06), response to drug (80.0%; 9.896e-06), regulation of cholesterol storage (40.0%; 2.508e-05), regulation of macrophage derived foam cell differentiation (40.0%; 8.337e-05), response to cold (40.0%; 1.048e-04)	5	4	0	8.13e-12	52.65	52.65

## Sheet: Pathway to TF networks
Supplementary Table 2: Network Analysis for Pathways Activating TFs in Gene Expression Clusters
Network = Network Name; GO processes = significant GO processes for this network; Total nodes = total number of objects in network; seed nodes = number of objects from active data; Pathways = number of canonical pathways that are connected to this network; p-Value = p-value for network; z-score = z-score of network saturation; g-score = z-score corrected for number of pathways
Pathways and Networks activating the 3-6h acutely induced cluster (Cluster A)
#	Network	GO processes	Total nodes	Seed nodes	Pathways	p-Value	zScore	gScore
1	KLF3, EGFR, ErbB2, ErbB4, G-CSF receptor	positive regulation of metabolic process (52.5%; 5.087e-31), negative regulation of biological process (64.2%; 5.254e-31), positive regulation of biological process (67.3%; 5.652e-31), positive regulation of gene expression (40.1%; 1.357e-30), immune system process (48.8%; 6.534e-30)	171	146	6	0	205.72	213.22
2	NF-kB p52/p65, EGFR, ErbB2, ErbB4, G-CSF receptor, IL-10 receptor, gp130, IL6RA	regulation of response to stimulus (70.7%; 3.584e-88), immune system process (60.3%; 8.262e-85), immune response (49.7%; 9.603e-84), positive regulation of response to stimulus (52.1%; 6.947e-80), regulation of immune system process (47.9%; 4.722e-78)	306	143	229	0	151.1	437.35
3	FBI-1 (Pokemon), EGFR, ErbB2, ErbB4, G-CSF receptor	regulation of cell death (42.6%; 7.495e-28), negative regulation of cell death (34.5%; 2.022e-27), negative regulation of biological process (62.8%; 7.871e-27), positive regulation of biological process (65.5%; 2.340e-26), response to molecule of bacterial origin (24.3%; 9.453e-26)	155	138	6	0	204.24	211.74
4	NXF, EGFR, ErbB2, ErbB4, G-CSF receptor	negative regulation of cell death (36.1%; 4.497e-29), positive regulation of biological process (68.1%; 1.357e-28), regulation of cell death (43.1%; 9.153e-28), negative regulation of biological process (63.2%; 1.506e-26), positive regulation of metabolic process (51.4%; 1.999e-26)	151	135	6	0	202.43	209.93
5	LHX2, EGFR, ErbB2	response to molecule of bacterial origin (25.5%; 1.501e-26), response to other organism (34.0%; 3.136e-26), positive regulation of biological process (66.0%; 1.231e-25), response to biotic stimulus (34.0%; 1.414e-25), negative regulation of biological process (62.4%; 3.728e-25)	147	134	3	0	203.65	207.4
6	KLF15, EGFR, ErbB2, ErbB4, G-CSF receptor	positive regulation of biological process (67.6%; 1.090e-27), negative regulation of cell death (35.2%; 2.077e-27), negative regulation of biological process (63.4%; 2.078e-26), regulation of cell death (42.3%; 2.231e-26), positive regulation of metabolic process (50.7%; 2.769e-25)	148	133	3	0	201.44	205.19
7	SALL4, EGFR, ErbB2	negative regulation of biological process (69.4%; 7.582e-35), negative regulation of cellular process (64.6%; 4.531e-32), positive regulation of gene expression (42.9%; 1.117e-31), positive regulation of biological process (70.1%; 1.129e-31), positive regulation of metabolic process (54.4%; 9.864e-31)	153	131	6	0	195.11	202.61
8	MEF2D, EGFR, ErbB2, ErbB4, G-CSF receptor, Galpha(s)-specific calcitonin GPCRs	negative regulation of biological process (64.1%; 3.547e-29), positive regulation of biological process (66.7%; 1.452e-28), response to stress (60.8%; 3.055e-28), positive regulation of metabolic process (51.0%; 1.757e-27), immune system process (47.1%; 3.665e-26)	160	130	7	0	189.32	198.07
9	HOXC8, EGFR, ErbB2	negative regulation of biological process (62.5%; 4.722e-23), negative regulation of cellular process (57.8%; 4.805e-21), response to lipid (32.8%; 1.368e-19), response to stress (56.2%; 1.864e-19), regulation of response to stimulus (52.3%; 8.720e-19)	134	121	4	0	192.58	197.58
10	CHD7, EGFR, ErbB2, ErbB4, G-CSF receptor	negative regulation of biological process (66.4%; 2.320e-28), positive regulation of biological process (69.4%; 3.193e-28), immune system process (51.5%; 3.949e-28), response to lipid (38.8%; 5.962e-28), negative regulation of cell death (36.6%; 9.304e-28)	140	122	6	0	189.95	197.45
Pathways and Networks activating the 24 h induced cluster (Cluster C)
#	Network	GO processes	Total nodes	Seed nodes	Pathways	p-Value	zScore	gScore
1	CXCR4, ESR, HOXA10, NANOG, PBX1a/HOXA10, CREB1, Elk-1, NF-AT, NF-AT3(NFATC4), NF-AT4(NFATC3), STAT1, STAT3, STAT5, c-Myc, IRF1, STAT6, IRF8, NF-AT1(NFATC2), Androgen receptor, NF-AT5, NF-AT2(NFATC1), MEF2A, MEF2C, SMAD1, ESR1 (nuclear)	immune system process (45.6%; 2.416e-40), defense response (37.1%; 4.702e-36), immune response (34.0%; 3.427e-35), response to wounding (32.0%; 6.110e-33), response to stress (53.3%; 1.184e-32)	275	218	28	0	166.29	201.29
2	E-selectin, Bcl-6, STAT5A, ESR, HOXA10, Elk-1, NF-AT, NF-AT3(NFATC4), NF-AT4(NFATC3), STAT1, STAT3, STAT5, p53, c-Myc, SP1, NFYA, IRF1, STAT6, IRF8, NF-AT1(NFATC2), NF-Y, STAT5B, Ikaros, NF-AT5, NF-AT2(NFATC1), ESR1 (nuclear)	immune system process (48.8%; 4.632e-39), immune response (37.1%; 8.954e-35), response to wounding (35.7%; 7.753e-34), response to stress (57.3%; 4.615e-33), defense response (38.0%; 1.673e-31)	223	188	10	0	159.26	171.76
3	L-selectin, Tcf(Lef), STAT5A, C/EBP, HOXA10, LXR-beta/RXR-alpha, LXR-beta, PBX1a/HOXA10, LXR-alpha, Elk-1, NF-AT, NF-AT3(NFATC4), NF-AT4(NFATC3), STAT1, STAT3, STAT5, p53, p73, Lef-1, c-Myc, NK31, C/EBPalpha, IRF1, LXR-alpha/RXR-alpha, STAT6, IRF8, NF-AT1(NFATC2), Androgen receptor, STAT5B, NF-AT5, NF-AT2(NFATC1), ESR1 (nuclear)	immune system process (46.4%; 7.765e-36), response to wounding (35.0%; 1.330e-33), immune response (35.0%; 6.381e-32), regulation of immune system process (35.0%; 7.639e-32), response to stress (55.5%; 3.282e-31)	230	186	10	0	155.11	167.61
4	ILT7, Bcl-6, STAT5A, ID2, N-Myc, AP-1, Elk-1, NF-AT, STAT1, STAT3, STAT5, c-Fos, c-Jun, p53, c-Myc, SP1, NFYA, NF-AT1(NFATC2), NF-Y, ATF-2/c-Jun, c-Jun/c-Fos, STAT5B, Ikaros, TAL1	immune system process (54.1%; 2.228e-47), response to wounding (41.5%; 1.035e-43), immune response (42.0%; 9.603e-43), cell activation (31.2%; 7.625e-38), regulation of immune system process (38.5%; 4.424e-36)	212	177	14	0	153.76	171.26
5	IL-1RI, NF-kB p50/c-Rel, NF-kB p52/p65, GLI-2, PPAR-beta(delta), TBX3, Bcl-6, Tcf(Lef), STAT5A, HEY1, NF-kB p52/p52, NF-kB p65/p65, NF-kB p50/RelB, PAX6, NF-kB p50/p50, NANOG, SOX2, KLF6, Miz-1, LXR-beta/RXR-alpha, LXR-beta, NF-kB p65/c-Rel, Oct-3/4, NF-kB p50/p65, LXR-alpha, AP-1, CBP, Elk-1, NF-AT, NF-AT3(NFATC4), NF-AT4(NFATC3), NF-kB, STAT1, STAT3, STAT5, SMAD4, c-Fos, c-Jun, p53, c-Myc, NK31…	response to wounding (40.3%; 9.209e-64), immune system process (50.3%; 4.925e-62), positive regulation of response to stimulus (43.1%; 2.609e-59), immune response (39.0%; 4.678e-57), response to stress (60.4%; 1.880e-56)	332	216	143	0	149.76	328.51
6	alpha-V/beta-3 integrin, NF-kB p50/c-Rel, NF-kB p52/p65, GLI-2, PPAR-beta(delta), TBX3, Bcl-6, Tcf(Lef), STAT5A, HEY1, NF-kB p52/p52, NF-kB p65/p65, NF-kB p50/RelB, PAX6, NF-kB p50/p50, NANOG, SOX2, KLF6, Miz-1, LXR-beta/RXR-alpha, ISGF3, LXR-beta, NF-kB p65/c-Rel, Oct-3/4, NF-kB p50/p65, LXR-alpha, AP-1, CBP, Elk-1, NF-AT, NF-AT3(NFATC4), NF-AT4(NFATC3), NF-kB, STAT1, STAT3, STAT5, SMAD4, c-Fos,…	response to wounding (39.7%; 5.095e-60), immune system process (49.2%; 6.994e-57), immune response (38.8%; 1.975e-54), positive regulation of response to stimulus (42.0%; 2.465e-54), response to stress (60.3%; 3.099e-54)	319	210	143	0	148.54	327.29
7	RDC1, TR-beta1, HOXA10, PBX1a/HOXA10, Elk-1, NF-AT, STAT1, STAT3, STAT5, p53, c-Myc, BRG1, IRF1, STAT6, IRF8, RUNX2, NF-AT5, ESR1 (nuclear)	immune system process (52.4%; 6.324e-40), immune response (40.5%; 3.597e-36), response to stress (58.9%; 3.605e-31), regulation of immune system process (37.3%; 1.283e-30), defense response (40.0%; 1.444e-30)	197	155	22	0	139.96	167.46
8	SHPS-1, ESR, HOXA10, PBX1a/HOXA10, Elk-1, NF-AT, STAT1, STAT3, STAT5, c-Myc, IRF1, STAT6, IRF8, NF-AT5, ESR1 (nuclear)	immune system process (51.9%; 3.898e-33), immune response (39.7%; 1.609e-29), defense response (41.0%; 2.380e-27), response to stress (59.6%; 2.487e-27), response to wounding (35.3%; 1.601e-24)	165	142	10	3.23e-298	139.8	152.3
9	DcR3(TNFRSF6B), NF-kB p50/c-Rel, NF-kB p52/p65, STAT5A, NF-kB p52/p52, NF-kB p65/p65, NF-kB p50/RelB, NF-kB p50/p50, NANOG, NF-kB p65/c-Rel, NF-kB p50/p65, AP-1, CREB1, NF-AT, NF-kB, STAT3, STAT5, c-Jun, NF-AT1(NFATC2), ATF-2/c-Jun, c-Jun/c-Fos, STAT5B, MEF2A, MEF2C, SMAD1	immune system process (50.5%; 3.921e-41), positive regulation of immune system process (31.2%; 1.313e-36), response to wounding (37.5%; 1.799e-36), immune response (38.0%; 1.241e-35), positive regulation of immune response (26.4%; 1.271e-34)	221	164	23	0	139.41	168.16
10	C3aR, NF-kB p50/c-Rel, NF-kB p52/p65, NF-kB1 (p105), HIF-1, STAT5A, HIF1A/ARNT2, NF-kB p52/p52, NF-kB p65/p65, NF-kB p50/RelB, NF-kB1 (p50), NF-kB p50/p50, ISGF3, NF-kB p65/c-Rel, NF-kB p50/p65, LXR-alpha, AP-1, CBP, ATF-2, Elk-1, NF-AT, NF-AT4(NFATC3), NF-kB, PPAR-gamma, STAT1, STAT3, STAT4, STAT5, c-Jun, NF-kB2 (p100), p53, c-Myc, STAT2, SP1, ETV6(TEL1), IRF1, LXR-alpha/RXR-alpha, Elk-4, STAT6,…	immune response (45.2%; 1.803e-74), defense response (47.7%; 4.722e-73), immune system process (53.9%; 1.524e-70), response to stress (66.1%; 2.790e-70), innate immune response (36.1%; 7.278e-67)	334	197	575	0	136.88	855.63
Pathways and Networks activating the 3-6 & 48-72 h induced cluster (Cluster B)
#	Network	GO processes	Total nodes	Seed nodes	Pathways	p-Value	zScore	gScore
1	DLX4 (BP1), CCR2, CCR1, CCR5	defense response (77.8%; 4.384e-23), immune response (69.4%; 1.921e-20), defense response to virus (38.9%; 1.217e-19), response to interferon-beta (25.0%; 2.669e-18), multi-organism process (72.2%; 4.153e-18)	36	23	0	3.24e-69	157.58	157.58
2	LHX2, CCR2, CCR1, CCR5	defense response (88.5%; 1.135e-21), immune response (80.8%; 1.073e-19), immune system process (88.5%; 2.205e-18), response to other organism (65.4%; 3.993e-16), response to biotic stimulus (65.4%; 7.071e-16)	26	21	0	1.31e-66	169.32	169.32
3	BLIMP1 (PRDI-BF1), CCR2, CCR1, CCR5	immune system process (86.1%; 1.265e-23), immune response (75.0%; 1.922e-23), defense response (72.2%; 4.032e-20), response to biotic stimulus (61.1%; 3.093e-19), response to other organism (58.3%; 3.946e-18)	36	22	0	2.06e-65	150.72	150.72
4	NF-kB p50/p50, CCR2, CCR1, CCR5	defense response (88.6%; 7.214e-29), immune response (80.0%; 1.180e-25), response to other organism (71.4%; 1.250e-24), response to biotic stimulus (71.4%; 2.924e-24), immune system process (85.7%; 8.898e-23)	37	22	0	5.09e-65	148.67	148.67
5	IRF4, CCR2, CCR1, CCR5	immune response (82.9%; 2.275e-27), defense response (85.7%; 4.686e-27), immune system process (88.6%; 1.993e-24), cellular response to cytokine stimulus (60.0%; 7.901e-23), response to cytokine stimulus (62.9%; 3.640e-22)	35	19	0	9.24e-55	132	132
6	PLZF/RARalpha fusion protein, CCR2, CCR1, CCR5	immune system process (90.9%; 1.924e-24), defense response (81.8%; 2.187e-23), response to cytokine stimulus (66.7%; 5.170e-23), response to other organism (69.7%; 2.315e-22), response to biotic stimulus (69.7%; 5.047e-22)	33	18	0	7.41e-52	128.78	128.78
7	IRF7, CCR2, CCR1, CCR5	defense response (100.0%; 8.385e-22), immune response (90.0%; 9.339e-19), immune system process (95.0%; 9.568e-17), response to stress (100.0%; 1.118e-14), response to other organism (70.0%; 3.973e-14)	20	16	0	2.98e-50	147.08	147.08
8	ISGF3, CCR2, CCR1, CCR5	defense response (100.0%; 8.385e-22), immune response (90.0%; 9.339e-19), immune system process (95.0%; 9.568e-17), response to interferon-beta (35.0%; 1.352e-15), response to stress (100.0%; 1.118e-14)	20	16	0	2.98e-50	147.08	147.08
9	AP-2C, CCR2, CCR1, CCR5	defense response (90.5%; 1.683e-18), immune response (85.7%; 6.075e-18), immune system process (90.5%; 8.873e-16), response to interferon-beta (33.3%; 2.025e-15), cellular response to interferon-beta (28.6%; 1.449e-13)	21	16	0	1.25e-49	143.53	143.53
10	Oct-3/4, CCR2, CCR1, CCR5	defense response (80.0%; 1.745e-20), immune system process (83.3%; 1.416e-18), response to cytokine stimulus (60.0%; 7.755e-18), response to stress (93.3%; 8.137e-18), immune response (70.0%; 1.738e-17)	30	17	0	2.57e-49	127.57	127.57
Pathways and Networks activating the 48-72 h induced cluster (Cluster D)
#	Network	GO processes	Total nodes	Seed nodes	Pathways	p-Value	zScore	gScore
1	NF-kB p50/c-Rel, CCR2, CCBP2 (CCR9), CCR1, DARC, CCR5, EGFR, Beta-2 adrenergic receptor, AGTR1	regulation of immune system process (55.7%; 3.252e-35), defense response (58.8%; 4.158e-35), immune response (53.6%; 6.616e-33), regulation of immune response (46.4%; 2.874e-32), immune system process (61.9%; 1.475e-30)	105	62	7	2.17e-149	141.74	150.49
2	CBF beta, CCR2, CCR1, CCR5, EGFR, AGTR1	immune response (63.4%; 1.120e-19), regulation of immune system process (61.0%; 2.429e-18), defense response (63.4%; 6.488e-18), immune system process (70.7%; 7.334e-18), response to stress (78.0%; 2.319e-15)	42	35	0	1.91e-91	125.96	125.96
3	Tcf(Lef), CCR2, CCBP2 (CCR9), CCR1, DARC, CCR5, EGFR, Beta-2 adrenergic receptor, AGTR1	immune response (54.3%; 4.514e-32), immune system process (64.1%; 2.486e-31), regulation of response to stimulus (71.7%; 1.056e-29), positive regulation of biological process (79.3%; 1.355e-28), regulation of immune system process (51.1%; 1.427e-28)	102	46	8	4.74e-102	107.14	117.14
4	LHX2, CCR2, CCBP2 (CCR9), CCR1, DARC, CCR5, EGFR, AGTR1	defense response (59.6%; 9.073e-22), immune response (52.6%; 3.063e-19), response to wounding (50.9%; 8.762e-19), response to stress (73.7%; 3.947e-18), positive regulation of response to stimulus (54.4%; 4.908e-18)	62	36	3	7.96e-85	107.43	111.18
5	CUX1 (p110), CCR2, CCBP2 (CCR9), CCR1, DARC, CCR5, EGFR, Beta-2 adrenergic receptor, AGTR1	response to wounding (55.6%; 1.294e-30), defense response (58.0%; 7.914e-29), response to stress (76.5%; 1.058e-27), immune response (49.4%; 7.828e-24), regulation of immune system process (49.4%; 8.647e-24)	98	40	7	1.3e-86	96.06	104.81
6	T3Rbeta/RXR-alpha, CCR2, CCBP2 (CCR9), CCR1, DARC, CCR5, EGFR, AGTR1	defense response (60.3%; 1.310e-22), response to wounding (55.2%; 5.048e-22), response to external stimulus (58.6%; 2.450e-21), immune response (55.2%; 2.849e-21), cellular response to chemical stimulus (65.5%; 2.427e-19)	62	33	3	7.51e-76	98.45	102.2
7	HOXB4, CCR2, CCBP2 (CCR9), CCR1, DARC, CCR5, EGFR, Beta-2 adrenergic receptor, AGTR1	defense response (62.7%; 7.879e-28), response to wounding (56.7%; 1.659e-26), response to stress (79.1%; 4.205e-25), immune response (55.2%; 2.091e-24), positive regulation of response to stimulus (58.2%; 7.970e-24)	75	34	4	3.83e-75	92.68	97.68
8	LRH1, CCR2, CCBP2 (CCR9), CCR1, DARC, CCR5, EGFR, AGTR1	defense response (60.8%; 2.602e-20), response to wounding (54.9%; 2.328e-19), immune response (52.9%; 1.543e-17), response to stress (74.5%; 8.349e-17), positive regulation of response to stimulus (54.9%; 1.445e-16)	55	29	3	1.86e-66	91.94	95.69
9	L-Myc	regulation of immune system process (50.0%; 5.439e-07), cell migration (40.0%; 8.013e-07), positive regulation of signal transduction (45.0%; 1.074e-06), positive regulation of stem cell proliferation (20.0%; 1.184e-06), localization of cell (40.0%; 1.683e-06)	20	18	0	2.78e-48	93.88	93.88
10	NF-I, CCR2, CCBP2 (CCR9), CCR1, DARC, CCR5, EGFR, AGTR1	positive regulation of cellular process (77.6%; 1.249e-19), defense response (55.2%; 3.817e-19), response to wounding (50.0%; 1.634e-18), positive regulation of biological process (79.3%; 1.724e-18), immune response (50.0%; 7.647e-18)	62	30	3	3.56e-67	89.47	93.22
Pathways and Networks activating the 3-6 h represssed cluster (Cluster E)
#	Network	GO processes	Total nodes	Seed nodes	Pathways	p-Value	zScore	gScore
1	LHX2, Neuropilin-1, VEGFR-2	organic substance biosynthetic process (48.8%; 5.560e-11), biosynthetic process (48.8%; 1.384e-10), cellular biosynthetic process (47.5%; 1.703e-10), regulation of transcription from RNA polymerase II promoter (24.4%; 4.051e-09), heterocycle biosynthetic process (34.4%; 1.485e-08)	182	167	0	0	165.4	165.4
2	PLZF/RARalpha fusion protein, Neuropilin-1, VEGFR-2	organic substance biosynthetic process (61.1%; 7.756e-11), biosynthetic process (61.1%; 1.441e-10), cellular metabolic process (83.3%; 4.674e-10), cellular biosynthetic process (58.3%; 8.385e-10), primary metabolic process (81.9%; 7.226e-09)	79	72	0	9.74e-157	108.15	108.15
3	ZNF206, VEGFR-2	organic substance biosynthetic process (61.7%; 1.724e-09), biosynthetic process (61.7%; 2.913e-09), cellular metabolic process (83.3%; 1.351e-08), cellular biosynthetic process (58.3%; 2.125e-08), DNA duplex unwinding (8.3%; 1.658e-07)	65	62	0	3.71e-138	102.68	102.68
4	CBF beta, VEGFR-2	organic substance biosynthetic process (60.0%; 8.205e-09), biosynthetic process (60.0%; 1.355e-08), cellular metabolic process (81.7%; 6.882e-08), cellular biosynthetic process (56.7%; 9.079e-08), DNA duplex unwinding (8.3%; 1.658e-07)	65	62	0	3.71e-138	102.68	102.68
5	CUX1 (p110)	nitrogen compound metabolic process (75.0%; 4.432e-07), cellular nitrogen compound metabolic process (71.9%; 5.290e-07), heterocycle metabolic process (68.8%; 1.383e-06), organic cyclic compound metabolic process (68.8%; 3.537e-06), nucleobase-containing compound metabolic process (65.6%; 3.776e-06)	40	37	0	4.8e-82	79.09	79.09
6	EBBP	positive regulation of macromolecule metabolic process (47.2%; 6.096e-07), cellular response to endogenous stimulus (33.3%; 1.278e-06), positive regulation of metabolic process (47.2%; 1.854e-06), negative regulation of cellular process (55.6%; 2.600e-06), positive regulation of cellular metabolic process (44.4%; 4.382e-06)	38	34	0	3.67e-73	73.6	73.6
7	ESE3, Neuropilin-1, VEGFR-2	positive regulation of macromolecule biosynthetic process (40.5%; 8.755e-08), positive regulation of cell proliferation (32.4%; 2.079e-07), regulation of transcription from RNA polymerase II promoter (40.5%; 2.216e-07), positive regulation of biosynthetic process (40.5%; 3.606e-07), regulation of macromolecule biosynthetic process (59.5%; 5.057e-07)	42	34	0	5.76e-70	69.97	69.97
8	THAP1	RNA localization (16.7%; 3.763e-04), DNA rewinding (5.6%; 9.064e-04), negative regulation of somatostatin secretion (5.6%; 9.064e-04), cellular nitrogen compound metabolic process (66.7%; 9.286e-04), DNA metabolic process (27.8%; 1.397e-03)	19	17	0	5.74e-37	52.04	52.04
9	NF-I, Neuropilin-1, VEGFR-2	commissural neuron axon guidance (13.0%; 1.620e-07), regulation of mesenchymal cell proliferation (17.4%; 3.856e-07), lung ciliated cell differentiation (8.7%; 1.283e-06), negative regulation of mesenchymal cell proliferation involved in lung development (8.7%; 1.283e-06), negative regulation of epithelial cell proliferation involved in lung morphogenesis (8.7%; 1.283e-06)	25	18	0	8.38e-36	47.96	47.96
10	KLF2, Neuropilin-1, VEGFR-2, PDGF-R-alpha	cellular response to nitrogen compound (52.0%; 9.178e-13), response to growth factor stimulus (52.0%; 1.464e-12), cellular response to endogenous stimulus (60.0%; 1.922e-12), cellular response to organic substance (72.0%; 2.393e-12), response to nitrogen compound (60.0%; 2.492e-12)	26	16	0	3.21e-30	41.75	41.75
Pathways and Networks activating the 24 h repressed cluster (Cluster F)
#	Network	GO processes	Total nodes	Seed nodes	Pathways	p-Value	zScore	gScore
1	LHX2, FGFR2	single-organism developmental process (58.3%; 3.069e-18), developmental process (65.9%; 1.197e-17), multicellular organismal development (61.4%; 1.275e-16), tissue development (35.6%; 1.755e-16), anatomical structure development (60.6%; 1.921e-16)	146	108	15	5.06e-234	139.1	157.85
2	HOXC11, FGFR2	cellular response to chemical stimulus (39.2%; 7.567e-13), single-organism developmental process (51.5%; 1.553e-12), response to growth factor stimulus (20.0%; 5.078e-12), cellular response to growth factor stimulus (19.2%; 9.156e-12), developmental process (58.5%; 1.185e-11)	143	112	7	2.61e-248	145.8	154.55
3	SP4, FGFR2	response to growth factor stimulus (22.3%; 1.216e-13), cellular response to growth factor stimulus (20.7%; 1.708e-12), epithelium development (24.8%; 2.066e-12), Fc receptor signaling pathway (14.0%; 1.010e-11), single-organism developmental process (51.2%; 1.445e-11)	135	108	7	5.72e-241	144.71	153.46
4	CHD7, FGFR2	regulation of cell proliferation (41.3%; 5.518e-19), Fc receptor signaling pathway (20.2%; 1.670e-17), Fc-epsilon receptor signaling pathway (18.3%; 3.428e-17), positive regulation of Schwann cell differentiation (6.7%; 8.802e-17), response to insulin stimulus (21.2%; 2.296e-16)	109	77	9	4.06e-162	114.72	125.97
5	PLZF/RARalpha fusion protein, FGFR2	regulation of cell proliferation (39.3%; 7.006e-10), morphogenesis of an epithelium (21.4%; 1.326e-08), response to hormone stimulus (32.1%; 1.506e-08), positive regulation of cell proliferation (28.6%; 1.533e-08), tube development (23.2%; 1.663e-08)	57	46	2	5.35e-101	94.8	97.3
6	Tcf(Lef), FGFR2	positive regulation of Schwann cell differentiation (15.2%; 2.218e-19), regulation of Schwann cell differentiation (15.2%; 1.771e-18), acetaldehyde metabolic process (13.0%; 3.071e-15), nucleotide-binding oligomerization domain containing 2 signaling pathway (13.0%; 5.041e-14), response to cobalamin (13.0%; 1.006e-13)	47	35	0	1.54e-74	79.4	79.4
7	NRSF, FGFR2	striated muscle tissue development (20.0%; 8.651e-05), muscle tissue development (20.0%; 1.121e-04), regulation of organ morphogenesis (16.0%; 1.222e-04), cardiac muscle tissue development (16.0%; 1.518e-04), branching morphogenesis of an epithelial tube (16.0%; 1.572e-04)	26	24	0	6.09e-56	73.26	73.26
8	MEF2D, FGFR2	fibroblast growth factor receptor signaling pathway (22.6%; 2.171e-08), Fc receptor signaling pathway (25.8%; 2.324e-08), tissue morphogenesis (32.3%; 3.891e-08), cellular response to fibroblast growth factor stimulus (22.6%; 4.841e-08), morphogenesis of an epithelium (29.0%; 5.162e-08)	32	25	2	2.32e-54	68.74	71.24
9	TLE3, FGFR2	regulation of organ morphogenesis (18.2%; 7.241e-05), branching morphogenesis of an epithelial tube (18.2%; 9.330e-05), morphogenesis of a branching epithelium (18.2%; 1.433e-04), morphogenesis of a branching structure (18.2%; 1.644e-04), morphogenesis of an epithelium (22.7%; 1.937e-04)	23	21	0	8.8e-49	68.15	68.15
10	CUX1 (p110), FGFR2	lung development (20.8%; 1.125e-05), respiratory tube development (20.8%; 1.191e-05), respiratory system development (20.8%; 2.101e-05), tube development (25.0%; 8.440e-05), cellular response to thyroid hormone stimulus (8.3%; 1.456e-04)	27	22	0	1.96e-49	67.13	67.13
Pathways and Networks activating the 3-48 h repressed cluster (Cluster G)
#	Network	GO processes	Total nodes	Seed nodes	Pathways	p-Value	zScore	gScore
1	ZNF238, VLDLR, PDGF-R-alpha, PDGF-R-beta	Fc-epsilon receptor signaling pathway (41.7%; 2.162e-32), Fc receptor signaling pathway (41.7%; 1.701e-29), immune response-regulating cell surface receptor signaling pathway (43.3%; 1.001e-27), enzyme linked receptor protein signaling pathway (55.0%; 1.214e-27), intracellular protein kinase cascade (43.3%; 1.283e-25)	63	20	13	9.76e-45	74.63	90.88
2	TRPS1, VLDLR, PDGF-R-alpha, PDGF-R-beta	Fc-epsilon receptor signaling pathway (42.0%; 1.850e-27), enzyme linked receptor protein signaling pathway (58.0%; 2.320e-25), Fc receptor signaling pathway (42.0%; 4.804e-25), immune response-regulating cell surface receptor signaling pathway (44.0%; 7.948e-24), positive regulation of DNA replication (28.0%; 1.500e-23)	53	17	10	3.43e-38	69.27	81.77
3	LHX2, VLDLR	response to external stimulus (63.6%; 1.072e-05), response to drug (45.5%; 2.935e-05), cellular response to fluid shear stress (18.2%; 3.333e-05), pallium development (27.3%; 1.283e-04), response to fluid shear stress (18.2%; 1.940e-04)	13	11	0	1.73e-31	89.81	89.81
4	DBP, TrkC, VLDLR, PDGF-R-beta	regulation of phosphorylation (59.6%; 2.079e-24), regulation of kinase activity (51.9%; 4.742e-23), regulation of transferase activity (51.9%; 1.129e-22), regulation of protein phosphorylation (55.8%; 1.282e-22), enzyme linked receptor protein signaling pathway (51.9%; 5.864e-22)	57	13	69	3.88e-27	50.97	137.22
5	ETV2, VLDLR, PDGF-R-alpha, PDGF-R-beta	Fc-epsilon receptor signaling pathway (53.8%; 1.931e-30), Fc receptor signaling pathway (56.4%; 6.506e-30), neurotrophin TRK receptor signaling pathway (56.4%; 3.540e-29), neurotrophin signaling pathway (56.4%; 4.892e-29), immune response-regulating cell surface receptor signaling pathway (59.0%; 8.872e-29)	48	10	28	8.78e-21	43.24	78.24
6	ZNF217, TrkC, VLDLR, PDGF-R-beta	Fc-epsilon receptor signaling pathway (46.9%; 7.581e-21), Fc receptor signaling pathway (46.9%; 3.897e-19), enzyme linked receptor protein signaling pathway (62.5%; 8.301e-19), immune response-regulating cell surface receptor signaling pathway (46.9%; 3.669e-17), transmembrane receptor protein tyrosine kinase signaling pathway (53.1%; 7.073e-17)	37	9	12	2.01e-19	44.02	59.02
7	ZNF143, TrkC, VLDLR, PDGF-R-beta	enzyme linked receptor protein signaling pathway (66.7%; 1.754e-21), cellular response to growth factor stimulus (60.6%; 5.759e-21), Fc-epsilon receptor signaling pathway (45.5%; 1.375e-20), response to growth factor stimulus (60.6%; 1.832e-20), Fc receptor signaling pathway (45.5%; 7.042e-19)	38	9	12	2.66e-19	43.42	58.42
8	NPAS2, TrkC, VLDLR, PDGF-R-beta	Fc-epsilon receptor signaling pathway (45.5%; 1.375e-20), enzyme linked receptor protein signaling pathway (63.6%; 6.327e-20), Fc receptor signaling pathway (45.5%; 7.042e-19), transmembrane receptor protein tyrosine kinase signaling pathway (54.5%; 4.518e-18), immune response-regulating cell surface receptor signaling pathway (45.5%; 6.593e-17)	38	9	12	2.66e-19	43.42	58.42
9	FOXD3, TrkC, VLDLR, PDGF-R-beta	Fc-epsilon receptor signaling pathway (45.7%; 6.197e-22), response to growth factor stimulus (60.0%; 2.715e-21), enzyme linked receptor protein signaling pathway (62.9%; 1.217e-20), cellular response to growth factor stimulus (57.1%; 3.045e-20), Fc receptor signaling pathway (45.7%; 4.162e-20)	40	9	24	4.52e-19	42.28	72.28
10	PLZF/RARalpha fusion protein, VLDLR, PDGF-R-alpha, PDGF-R-beta	Fc-epsilon receptor signaling pathway (55.3%; 9.012e-31), regulation of immune response (73.7%; 1.600e-28), Fc receptor signaling pathway (55.3%; 2.442e-28), immune response-regulating cell surface receptor signaling pathway (57.9%; 2.531e-27), enzyme linked receptor protein signaling pathway (71.1%; 2.877e-27)	41	9	10	5.82e-19	41.74	54.24
