# Supplementary material for: The transcriptome of a complete episode of acute otitis media
Source: BMC Genomics. 2015 Apr 3;16(1):259. doi: 10.1186/s12864-015-1475-7 (PMC4394589; doi:10.1186/s12864-015-1475-7)
Supplement: Additional file 4: Table S3. — GSEA analysis of immunologic signatures at each post-inoculation time point. Worksheets contain the immunological signatures, the epithelial genesets, and KEGG pathways enriched at each time point following NTHi inoculation. Tables list the size of the class, the enrichment score, the normalized enrichment score, the nominal p-value, the FDR corrected p-value (q-value), and the Bonferroni family-wise error rate corrected p-value. The top 20 signatures are presented for each time point. [file 12864_2015_1475_MOESM4_ESM.xlsx]

## Sheet: KEGG Pathways
Supplementary Table 3: GSEA Analysis of Top 20 KEGG pathways at each time point following NTHi inoculation
SIZE = Geneset Size; ES = Enrichment Score; NES = Normalized Enrichment Score for size; NOM p-val = nominal p-value for enrichment; FDR q-val = p-value corrected by FDR; FWER p-val = p-vallue corrected by FWER;
Kegg Pathways Enriched after 3 h of NTHi
NAME	SIZE	ES	NES	NOM p-val	FDR q-val	FWER p-val
KEGG_CYTOKINE_CYTOKINE_RECEPTOR_INTERACTION	202	0.610819	2.85376	0	0	0
KEGG_LEISHMANIA_INFECTION	49	0.753753	2.77801	0	0	0
KEGG_TOLL_LIKE_RECEPTOR_SIGNALING_PATHWAY	90	0.651188	2.7253	0	0	0
KEGG_CYTOSOLIC_DNA_SENSING_PATHWAY	41	0.707828	2.48613	0	0	0
KEGG_NOD_LIKE_RECEPTOR_SIGNALING_PATHWAY	45	0.663852	2.39129	0	0	0
KEGG_JAK_STAT_SIGNALING_PATHWAY	125	0.543634	2.34063	0	0	0
KEGG_RIG_I_LIKE_RECEPTOR_SIGNALING_PATHWAY	52	0.627178	2.31493	0	0.000161765	0.001
KEGG_ALLOGRAFT_REJECTION	16	0.784232	2.18536	0.0021978	0.000283088	0.002
KEGG_ASTHMA	15	0.767696	2.07079	0	0.00114479	0.01
KEGG_NATURAL_KILLER_CELL_MEDIATED_CYTOTOXICITY	92	0.499223	2.05084	0	0.00113876	0.011
KEGG_SMALL_CELL_LUNG_CANCER	79	0.510801	2.03592	0.00240385	0.00122643	0.013
KEGG_HEMATOPOIETIC_CELL_LINEAGE	70	0.519985	2.03405	0	0.00112423	0.013
KEGG_APOPTOSIS	75	0.502473	1.97872	0	0.00228415	0.029
KEGG_CHEMOKINE_SIGNALING_PATHWAY	163	0.429168	1.93454	0	0.00295311	0.04
KEGG_AUTOIMMUNE_THYROID_DISEASE	23	0.575657	1.803	0.0042735	0.0116453	0.157
KEGG_FC_GAMMA_R_MEDIATED_PHAGOCYTOSIS	85	0.427265	1.74932	0	0.0189301	0.25
KEGG_LEUKOCYTE_TRANSENDOTHELIAL_MIGRATION	102	0.407917	1.73518	0	0.0196782	0.272
KEGG_INTESTINAL_IMMUNE_NETWORK_FOR_IGA_PRODUCTION	33	0.514378	1.70839	0	0.0236812	0.338
KEGG_B_CELL_RECEPTOR_SIGNALING_PATHWAY	70	0.436514	1.69416	0.00232558	0.02507	0.366
KEGG_FC_EPSILON_RI_SIGNALING_PATHWAY	76	0.421161	1.67654	0.00653595	0.0285143	0.422
KEGG Pathways Enriched after 6 h of NTHi
NAME	SIZE	ES	NES	NOM p-val	FDR q-val	FWER p-val
KEGG_CYTOKINE_CYTOKINE_RECEPTOR_INTERACTION	202	0.63387	2.54998	0	0	0
KEGG_TOLL_LIKE_RECEPTOR_SIGNALING_PATHWAY	90	0.693023	2.53195	0	0	0
KEGG_LEISHMANIA_INFECTION	49	0.738685	2.39307	0	0	0
KEGG_NATURAL_KILLER_CELL_MEDIATED_CYTOTOXICITY	92	0.614848	2.25493	0	0	0
KEGG_NOD_LIKE_RECEPTOR_SIGNALING_PATHWAY	45	0.666669	2.15128	0	0	0
KEGG_CYTOSOLIC_DNA_SENSING_PATHWAY	41	0.672031	2.14828	0	0	0
KEGG_JAK_STAT_SIGNALING_PATHWAY	125	0.565039	2.13368	0	0.000129762	0.001
KEGG_INTESTINAL_IMMUNE_NETWORK_FOR_IGA_PRODUCTION	33	0.699188	2.1318	0	0.000113542	0.001
KEGG_B_CELL_RECEPTOR_SIGNALING_PATHWAY	70	0.592715	2.09277	0	0.000100926	0.001
KEGG_HEMATOPOIETIC_CELL_LINEAGE	70	0.589343	2.06104	0	0.000191759	0.002
KEGG_RIG_I_LIKE_RECEPTOR_SIGNALING_PATHWAY	52	0.613399	2.03173	0	0.000174327	0.002
KEGG_CHEMOKINE_SIGNALING_PATHWAY	163	0.504022	1.99886	0	0.000389071	0.005
KEGG_ALLOGRAFT_REJECTION	16	0.780687	1.99877	0	0.000359142	0.005
KEGG_APOPTOSIS	75	0.537556	1.93352	0	0.000817453	0.012
KEGG_FC_GAMMA_R_MEDIATED_PHAGOCYTOSIS	85	0.538568	1.92624	0	0.000825065	0.013
KEGG_TYPE_I_DIABETES_MELLITUS	20	0.689684	1.87559	0.00159744	0.00233143	0.039
KEGG_PATHOGENIC_ESCHERICHIA_COLI_INFECTION	41	0.586375	1.87373	0	0.00231306	0.041
KEGG_AUTOIMMUNE_THYROID_DISEASE	23	0.64712	1.85427	0.00162338	0.00265369	0.05
KEGG_ASTHMA	15	0.724331	1.84325	0.00331675	0.00347497	0.069
KEGG_T_CELL_RECEPTOR_SIGNALING_PATHWAY	105	0.483479	1.81136	0	0.00465197	0.094
KEGG Pathways Enriched after 24 h of NTHi
NAME	SIZE	ES	NES	NOM p-val	FDR q-val	FWER p-val
KEGG_LEISHMANIA_INFECTION	49	0.675886	2.32793	0	0	0
KEGG_NATURAL_KILLER_CELL_MEDIATED_CYTOTOXICITY	92	0.573708	2.23314	0	0	0
KEGG_CYTOKINE_CYTOKINE_RECEPTOR_INTERACTION	202	0.490327	2.13766	0	0	0
KEGG_HEMATOPOIETIC_CELL_LINEAGE	70	0.566559	2.11236	0	0	0
KEGG_TOLL_LIKE_RECEPTOR_SIGNALING_PATHWAY	90	0.533922	2.07808	0	0.000225	0.001
KEGG_DNA_REPLICATION	32	0.653378	2.057	0	0.0001875	0.001
KEGG_T_CELL_RECEPTOR_SIGNALING_PATHWAY	105	0.506118	2.03219	0	0.000476524	0.003
KEGG_FC_GAMMA_R_MEDIATED_PHAGOCYTOSIS	85	0.529289	2.02394	0	0.000416959	0.003
KEGG_ASTHMA	15	0.75631	1.98049	0	0.00126584	0.01
KEGG_TYPE_I_DIABETES_MELLITUS	20	0.692056	1.96069	0	0.00160303	0.014
KEGG_B_CELL_RECEPTOR_SIGNALING_PATHWAY	70	0.512069	1.9408	0	0.00187082	0.017
KEGG_ALLOGRAFT_REJECTION	16	0.709733	1.93689	0	0.00171492	0.017
KEGG_JAK_STAT_SIGNALING_PATHWAY	125	0.47386	1.91876	0	0.00200332	0.022
KEGG_FC_EPSILON_RI_SIGNALING_PATHWAY	76	0.498887	1.88502	0	0.00297334	0.036
KEGG_AUTOIMMUNE_THYROID_DISEASE	23	0.623408	1.81141	0.00414079	0.0072206	0.093
KEGG_PRIMARY_IMMUNODEFICIENCY	35	0.561129	1.79396	0.0019802	0.00825002	0.112
KEGG_CHEMOKINE_SIGNALING_PATHWAY	163	0.426664	1.78572	0	0.0086429	0.124
KEGG_HOMOLOGOUS_RECOMBINATION	24	0.598453	1.78099	0.00210526	0.00872544	0.133
KEGG_INTESTINAL_IMMUNE_NETWORK_FOR_IGA_PRODUCTION	33	0.555842	1.75707	0.00422833	0.010818	0.17
KEGG_CYTOSOLIC_DNA_SENSING_PATHWAY	41	0.519481	1.70495	0	0.0175927	0.274
KEGG Pathways Enriched after 48 h of NTHi
NAME	SIZE	ES	NES	NOM p-val	FDR q-val	FWER p-val
KEGG_LEISHMANIA_INFECTION	49	0.758514	2.74324	0	0	0
KEGG_TOLL_LIKE_RECEPTOR_SIGNALING_PATHWAY	90	0.651894	2.61595	0	0	0
KEGG_CYTOKINE_CYTOKINE_RECEPTOR_INTERACTION	202	0.467655	2.12078	0	0	0
KEGG_CHEMOKINE_SIGNALING_PATHWAY	163	0.466094	2.08986	0	0	0
KEGG_CYTOSOLIC_DNA_SENSING_PATHWAY	41	0.583551	2.0809	0	0.000344444	0.001
KEGG_NOD_LIKE_RECEPTOR_SIGNALING_PATHWAY	45	0.592417	2.07905	0	0.000287037	0.001
KEGG_ALLOGRAFT_REJECTION	16	0.730524	2.00818	0	0.000992549	0.005
KEGG_RIG_I_LIKE_RECEPTOR_SIGNALING_PATHWAY	52	0.545276	2.00762	0	0.00086848	0.005
KEGG_FC_GAMMA_R_MEDIATED_PHAGOCYTOSIS	85	0.500689	1.98187	0	0.00124556	0.008
KEGG_NATURAL_KILLER_CELL_MEDIATED_CYTOTOXICITY	92	0.488185	1.97629	0	0.00126409	0.009
KEGG_HEMATOPOIETIC_CELL_LINEAGE	70	0.509573	1.95482	0	0.00190944	0.015
KEGG_PRION_DISEASES	31	0.587729	1.91411	0	0.00352772	0.03
KEGG_JAK_STAT_SIGNALING_PATHWAY	125	0.429971	1.85457	0	0.00815594	0.074
KEGG_APOPTOSIS	75	0.461507	1.83563	0	0.00922034	0.089
KEGG_MAPK_SIGNALING_PATHWAY	244	0.393481	1.83113	0	0.00907329	0.093
KEGG_NEUROTROPHIN_SIGNALING_PATHWAY	115	0.431015	1.81522	0	0.0100241	0.11
KEGG_ADIPOCYTOKINE_SIGNALING_PATHWAY	64	0.472009	1.79887	0.00261097	0.0111624	0.132
KEGG_B_CELL_RECEPTOR_SIGNALING_PATHWAY	70	0.464718	1.77217	0	0.0135407	0.166
KEGG_INTESTINAL_IMMUNE_NETWORK_FOR_IGA_PRODUCTION	33	0.533521	1.74939	0.00458716	0.0151508	0.192
KEGG_T_CELL_RECEPTOR_SIGNALING_PATHWAY	105	0.416161	1.71708	0	0.0186583	0.236
KEGG Pathways Enriched after 72 h of NTHi
NAME	SIZE	ES	NES	NOM p-val	FDR q-val	FWER p-val
KEGG_LEISHMANIA_INFECTION	49	0.770309	2.48374	0	0	0
KEGG_NATURAL_KILLER_CELL_MEDIATED_CYTOTOXICITY	92	0.653345	2.336	0	0	0
KEGG_TOLL_LIKE_RECEPTOR_SIGNALING_PATHWAY	90	0.648053	2.2747	0	0	0
KEGG_B_CELL_RECEPTOR_SIGNALING_PATHWAY	70	0.612816	2.1181	0	0	0
KEGG_CHEMOKINE_SIGNALING_PATHWAY	163	0.5248	2.03168	0	0.000414919	0.002
KEGG_CYTOSOLIC_DNA_SENSING_PATHWAY	41	0.639694	2.01115	0	0.000522742	0.003
KEGG_CYTOKINE_CYTOKINE_RECEPTOR_INTERACTION	202	0.506331	2.00926	0	0.000448064	0.003
KEGG_TYPE_II_DIABETES_MELLITUS	43	0.642821	2.00653	0	0.000392056	0.003
KEGG_NOD_LIKE_RECEPTOR_SIGNALING_PATHWAY	45	0.642493	1.99779	0	0.000460695	0.004
KEGG_T_CELL_RECEPTOR_SIGNALING_PATHWAY	105	0.539572	1.96035	0	0.00103795	0.01
KEGG_AUTOIMMUNE_THYROID_DISEASE	23	0.71299	1.95191	0	0.00104537	0.011
KEGG_FC_GAMMA_R_MEDIATED_PHAGOCYTOSIS	85	0.548624	1.93309	0	0.00159614	0.018
KEGG_HEMATOPOIETIC_CELL_LINEAGE	70	0.560185	1.93219	0	0.00147336	0.018
KEGG_FC_EPSILON_RI_SIGNALING_PATHWAY	76	0.543835	1.8765	0	0.00295434	0.039
KEGG_JAK_STAT_SIGNALING_PATHWAY	125	0.497877	1.87034	0	0.00317683	0.044
KEGG_ALLOGRAFT_REJECTION	16	0.730652	1.85125	0.00177936	0.00375871	0.056
KEGG_RIG_I_LIKE_RECEPTOR_SIGNALING_PATHWAY	52	0.564415	1.83888	0.00169492	0.00434911	0.069
KEGG_ERBB_SIGNALING_PATHWAY	83	0.515207	1.83774	0	0.00416471	0.07
KEGG_LYSOSOME	109	0.496845	1.83421	0	0.00405679	0.072
KEGG_PRION_DISEASES	31	0.598534	1.77696	0.00179211	0.00771848	0.142
KEGG Pathways Enriched after 5 days of NTHi
NAME	SIZE	ES	NES	NOM p-val	FDR q-val	FWER p-val
KEGG_NATURAL_KILLER_CELL_MEDIATED_CYTOTOXICITY	92	0.627592	2.40636	0	0	0
KEGG_TOLL_LIKE_RECEPTOR_SIGNALING_PATHWAY	90	0.556612	2.09427	0	0	0
KEGG_CYTOKINE_CYTOKINE_RECEPTOR_INTERACTION	202	0.486378	2.0511	0	0.00045098	0.001
KEGG_ALLOGRAFT_REJECTION	16	0.783338	2.04305	0	0.000680497	0.002
KEGG_LYSOSOME	109	0.534943	2.03956	0	0.000544398	0.002
KEGG_CHEMOKINE_SIGNALING_PATHWAY	163	0.504041	2.0243	0	0.00159792	0.007
KEGG_FOCAL_ADHESION	180	0.483409	1.99548	0	0.00192348	0.01
KEGG_FC_GAMMA_R_MEDIATED_PHAGOCYTOSIS	85	0.536631	1.97303	0	0.00252744	0.015
KEGG_ANTIGEN_PROCESSING_AND_PRESENTATION	44	0.592577	1.94219	0.0020202	0.00285934	0.019
KEGG_ASTHMA	15	0.745835	1.92329	0.00198413	0.00312147	0.023
KEGG_COMPLEMENT_AND_COAGULATION_CASCADES	59	0.538626	1.8759	0	0.00539829	0.044
KEGG_LEISHMANIA_INFECTION	49	0.557407	1.87282	0	0.00532007	0.047
KEGG_T_CELL_RECEPTOR_SIGNALING_PATHWAY	105	0.485319	1.86392	0	0.00539911	0.052
KEGG_B_CELL_RECEPTOR_SIGNALING_PATHWAY	70	0.521846	1.86136	0	0.00511125	0.053
KEGG_AUTOIMMUNE_THYROID_DISEASE	23	0.651831	1.85757	0.00199601	0.00502703	0.056
KEGG_NOD_LIKE_RECEPTOR_SIGNALING_PATHWAY	45	0.5607	1.84517	0	0.00573625	0.067
KEGG_ECM_RECEPTOR_INTERACTION	75	0.504149	1.84045	0	0.00554595	0.069
KEGG_PRIMARY_IMMUNODEFICIENCY	35	0.59296	1.83743	0	0.0054555	0.072
KEGG_CYTOSOLIC_DNA_SENSING_PATHWAY	41	0.564417	1.81862	0.00384615	0.00686237	0.094
KEGG_FC_EPSILON_RI_SIGNALING_PATHWAY	76	0.472729	1.75638	0.00192678	0.013157	0.179
KEGG Pathways Enriched after 7 days of NTHi
NAME	SIZE	ES	NES	NOM p-val	FDR q-val	FWER p-val
KEGG_PRIMARY_IMMUNODEFICIENCY	35	0.70344	2.12614	0	0	0
KEGG_ANTIGEN_PROCESSING_AND_PRESENTATION	44	0.62282	1.94957	0	0.00626302	0.013
KEGG_LEISHMANIA_INFECTION	49	0.595553	1.91733	0	0.00613399	0.019
KEGG_CYTOKINE_CYTOKINE_RECEPTOR_INTERACTION	202	0.475485	1.90891	0	0.00536692	0.022
KEGG_TOLL_LIKE_RECEPTOR_SIGNALING_PATHWAY	90	0.527354	1.88779	0	0.00547863	0.028
KEGG_NATURAL_KILLER_CELL_MEDIATED_CYTOTOXICITY	92	0.520533	1.86092	0	0.00685858	0.041
KEGG_CHEMOKINE_SIGNALING_PATHWAY	163	0.480034	1.85275	0	0.00642414	0.045
KEGG_HEMATOPOIETIC_CELL_LINEAGE	70	0.543934	1.83761	0	0.00718999	0.058
KEGG_T_CELL_RECEPTOR_SIGNALING_PATHWAY	105	0.489792	1.78827	0	0.0118128	0.105
KEGG_LYSOSOME	109	0.470437	1.75193	0	0.0187466	0.177
KEGG_TYPE_I_DIABETES_MELLITUS	20	0.637219	1.72933	0.00180505	0.0230892	0.237
KEGG_CELL_ADHESION_MOLECULES_CAMS	100	0.475508	1.71262	0	0.0259436	0.286
KEGG_AUTOIMMUNE_THYROID_DISEASE	23	0.603406	1.67685	0.011236	0.0355967	0.398
KEGG_B_CELL_RECEPTOR_SIGNALING_PATHWAY	70	0.485249	1.67029	0	0.0350705	0.414
KEGG_NOD_LIKE_RECEPTOR_SIGNALING_PATHWAY	45	0.53188	1.66913	0.0119863	0.0332087	0.42
KEGG_INTESTINAL_IMMUNE_NETWORK_FOR_IGA_PRODUCTION	33	0.549203	1.61514	0.00541516	0.0544974	0.613
KEGG_ALLOGRAFT_REJECTION	16	0.640504	1.60341	0.0144144	0.0584484	0.662
KEGG_ASTHMA	15	0.654611	1.60279	0.0237624	0.0555327	0.662
KEGG_LEUKOCYTE_TRANSENDOTHELIAL_MIGRATION	102	0.443635	1.58765	0.00164204	0.0604973	0.712
KEGG_MATURITY_ONSET_DIABETES_OF_THE_YOUNG	18	0.610086	1.58541	0.017341	0.058515	0.72

## Sheet: Immunological Signatures
Supplementary Table3: GSEA Analysis of Top 20 Immunological Signatures at each time point following NTHi inoculation
SIZE = Geneset Size; ES = Enrichment Score; NES = Normalized Enrichment Score for size; NOM p-val = nominal p-value for enrichment; FDR q-val = p-value corrected by FDR; FWER p-val = p-vallue corrected by FWER;
Immunological Signatures Enriched after 3 h of NTHi
NAME	SIZE	ES	NES	NOM p-val	FDR q-val	FWER p-val
GSE14769_UNSTIM_VS_80MIN_LPS_BMDM_DN	157	0.716369	3.19812	0	0	0
GSE2706_UNSTIM_VS_2H_LPS_DC_DN	136	0.680189	3.00285	0	0	0
GSE9988_ANTI_TREM1_VS_LOW_LPS_MONOCYTE_DN	150	0.670643	2.98211	0	0	0
GSE9988_ANTI_TREM1_VS_LPS_MONOCYTE_DN	151	0.656368	2.97985	0	0	0
GSE14769_UNSTIM_VS_60MIN_LPS_BMDM_DN	161	0.656364	2.97542	0	0	0
GSE14769_UNSTIM_VS_40MIN_LPS_BMDM_DN	155	0.649185	2.92625	0	0	0
GSE2706_UNSTIM_VS_2H_LPS_AND_R848_DC_DN	133	0.660535	2.92099	0	0	0
GSE9988_LPS_VS_CTRL_TREATED_MONOCYTE_UP	140	0.650164	2.88722	0	0	0
GSE9988_LOW_LPS_VS_VEHICLE_TREATED_MONOCYTE_UP	142	0.637651	2.83703	0	0	0
GSE2706_UNSTIM_VS_2H_R848_DC_DN	135	0.635692	2.81804	0	0	0
GSE9988_ANTI_TREM1_VS_ANTI_TREM1_AND_LPS_MONOCYTE_DN	138	0.644327	2.80449	0	0	0
GSE9988_LPS_VS_VEHICLE_TREATED_MONOCYTE_UP	139	0.627479	2.79946	0	0	0
GSE22886_DAY1_VS_DAY7_MONOCYTE_IN_CULTURE_UP	153	0.615835	2.78544	0	0	0
GSE9988_LOW_LPS_VS_CTRL_TREATED_MONOCYTE_UP	149	0.613078	2.76418	0	0	0
GSE22886_CTRL_VS_LPS_24H_DC_DN	148	0.60999	2.74213	0	0	0
GSE14769_UNSTIM_VS_120MIN_LPS_BMDM_DN	154	0.594113	2.70758	0	0	0
GSE16755_CTRL_VS_IFNA_TREATED_MAC_DN	147	0.587078	2.64257	0	0	0
GSE13484_UNSTIM_VS_YF17D_VACCINE_STIM_PBMC_DN	139	0.596118	2.63654	0	0	0
GSE13485_DAY3_VS_DAY7_YF17D_VACCINE_PBMC_DN	130	0.600584	2.61769	0	0	0
GSE22886_DAY0_VS_DAY1_MONOCYTE_IN_CULTURE_DN	167	0.570398	2.60439	0	0	0
Immunological Signatures Enriched after 6 h of NTHi
NAME	SIZE	ES	NES	NOM p-val	FDR q-val	FWER p-val
GSE22886_CTRL_VS_LPS_24H_DC_DN	148	0.748966	2.94697	0	0	0
GSE14769_UNSTIM_VS_80MIN_LPS_BMDM_DN	157	0.735726	2.88578	0	0	0
GSE13484_UNSTIM_VS_YF17D_VACCINE_STIM_PBMC_DN	139	0.743494	2.87476	0	0	0
GSE13485_DAY3_VS_DAY7_YF17D_VACCINE_PBMC_DN	130	0.747772	2.87191	0	0	0
GSE14769_UNSTIM_VS_60MIN_LPS_BMDM_DN	161	0.715119	2.85222	0	0	0
GSE2706_UNSTIM_VS_2H_LPS_AND_R848_DC_DN	133	0.743008	2.8519	0	0	0
GSE9988_ANTI_TREM1_VS_LOW_LPS_MONOCYTE_DN	150	0.731049	2.8419	0	0	0
GSE13485_CTRL_VS_DAY7_YF17D_VACCINE_PBMC_DN	144	0.724641	2.83868	0	0	0
GSE18791_CTRL_VS_NEWCASTLE_VIRUS_DC_8H_DN	133	0.732922	2.81389	0	0	0
GSE14000_UNSTIM_VS_4H_LPS_DC_DN	141	0.726217	2.81239	0	0	0
GSE18791_CTRL_VS_NEWCASTLE_VIRUS_DC_4H_DN	123	0.730844	2.80524	0	0	0
GSE9988_ANTI_TREM1_VS_LPS_MONOCYTE_DN	151	0.720361	2.78636	0	0	0
GSE18791_UNSTIM_VS_NEWCATSLE_VIRUS_DC_10H_DN	130	0.713274	2.75604	0	0	0
GSE2706_UNSTIM_VS_2H_LPS_DC_DN	136	0.716682	2.74184	0	0	0
GSE2706_UNSTIM_VS_8H_R848_DC_DN	140	0.702239	2.7186	0	0	0
GSE9988_ANTI_TREM1_VS_ANTI_TREM1_AND_LPS_MONOCYTE_DN	138	0.701125	2.70557	0	0	0
GSE2706_UNSTIM_VS_2H_R848_DC_DN	135	0.70205	2.69104	0	0	0
GSE18791_UNSTIM_VS_NEWCATSLE_VIRUS_DC_6H_DN	122	0.714487	2.69032	0	0	0
GSE18791_CTRL_VS_NEWCASTLE_VIRUS_DC_10H_DN	126	0.705378	2.6875	0	0	0
GSE14769_UNSTIM_VS_120MIN_LPS_BMDM_DN	154	0.681229	2.65536	0	0	0
Immunological Signatures Enriched after 24 h of NTHi
NAME	SIZE	ES	NES	NOM p-val	FDR q-val	FWER p-val
GSE15750_DAY6_VS_DAY10_EFF_CD8_TCELL_UP	145	0.687368	2.87049	0	0	0
GSE22886_NAIVE_BCELL_VS_NEUTROPHIL_DN	143	0.669259	2.8003	0	0	0
GSE9988_ANTI_TREM1_VS_LOW_LPS_MONOCYTE_DN	150	0.655792	2.73657	0	0	0
GSE15750_DAY6_VS_DAY10_TRAF6KO_EFF_CD8_TCELL_UP	147	0.658142	2.72716	0	0	0
GOLDRATH_EFF_VS_MEMORY_CD8_TCELL_UP	171	0.635438	2.72655	0	0	0
GSE9988_ANTI_TREM1_VS_LPS_MONOCYTE_DN	151	0.633129	2.65404	0	0	0
GSE29618_MONOCYTE_VS_PDC_UP	157	0.624526	2.65245	0	0	0
GSE9988_ANTI_TREM1_VS_ANTI_TREM1_AND_LPS_MONOCYTE_DN	138	0.635298	2.62383	0	0	0
GSE36392_TYPE_2_MYELOID_VS_EOSINOPHIL_IL25_TREATED_LUNG_DN	131	0.614753	2.5344	0	0	0
GSE29618_MONOCYTE_VS_MDC_UP	155	0.596554	2.49646	0	0	0
GSE29618_PDC_VS_MDC_DN	154	0.593084	2.48784	0	0	0
GSE30962_PRIMARY_VS_SECONDARY_ACUTE_LCMV_INF_CD8_TCELL_UP	152	0.590677	2.46185	0	0	0
GSE29618_MONOCYTE_VS_PDC_DAY7_FLU_VACCINE_UP	152	0.575948	2.44553	0	0	0
GSE22886_DAY1_VS_DAY7_MONOCYTE_IN_CULTURE_UP	153	0.581055	2.44275	0	0	0
GSE22886_DAY0_VS_DAY7_MONOCYTE_IN_CULTURE_UP	142	0.586937	2.43453	0	0	0
GSE22886_NAIVE_BCELL_VS_MONOCYTE_DN	158	0.576675	2.42979	0	0	0
GOLDRATH_NAIVE_VS_EFF_CD8_TCELL_DN	171	0.569225	2.42007	0	0	0
GSE2706_UNSTIM_VS_2H_LPS_DC_DN	136	0.580419	2.41358	0	0	0
GSE9006_HEALTHY_VS_TYPE_1_DIABETES_PBMC_AT_DX_DN	140	0.587139	2.40185	0	0	0
GSE2706_UNSTIM_VS_2H_LPS_AND_R848_DC_DN	133	0.576591	2.39909	0	0	0
Immunological Signatures Enriched after 48 h of NTHi
NAME	SIZE	ES	NES	NOM p-val	FDR q-val	FWER p-val
GSE9988_LPS_VS_VEHICLE_TREATED_MONOCYTE_UP	139	0.685339	2.90563	0	0	0
GSE2706_UNSTIM_VS_2H_LPS_AND_R848_DC_DN	133	0.659129	2.87646	0	0	0
GSE9988_ANTI_TREM1_VS_LOW_LPS_MONOCYTE_DN	150	0.651312	2.85682	0	0	0
GSE13485_DAY3_VS_DAY7_YF17D_VACCINE_PBMC_DN	130	0.662295	2.83641	0	0	0
GSE9988_ANTI_TREM1_VS_LPS_MONOCYTE_DN	151	0.637196	2.83024	0	0	0
GSE9988_LOW_LPS_VS_VEHICLE_TREATED_MONOCYTE_UP	142	0.642112	2.82252	0	0	0
GSE18791_CTRL_VS_NEWCASTLE_VIRUS_DC_16H_DN	126	0.648399	2.76596	0	0	0
GSE18791_CTRL_VS_NEWCASTLE_VIRUS_DC_8H_DN	133	0.640697	2.75303	0	0	0
GSE2706_UNSTIM_VS_2H_R848_DC_DN	135	0.636228	2.73528	0	0	0
GSE2706_UNSTIM_VS_2H_LPS_DC_DN	136	0.642902	2.71961	0	0	0
GSE13485_CTRL_VS_DAY7_YF17D_VACCINE_PBMC_DN	144	0.625505	2.71128	0	0	0
GSE13484_UNSTIM_VS_YF17D_VACCINE_STIM_PBMC_DN	139	0.616515	2.68498	0	0	0
GSE9988_LOW_LPS_VS_CTRL_TREATED_MONOCYTE_UP	149	0.611551	2.67471	0	0	0
GSE18791_UNSTIM_VS_NEWCATSLE_VIRUS_DC_6H_DN	122	0.623643	2.67413	0	0	0
GSE18791_CTRL_VS_NEWCASTLE_VIRUS_DC_4H_DN	123	0.626947	2.66264	0	0	0
GSE22886_CTRL_VS_LPS_24H_DC_DN	148	0.60317	2.65505	0	0	0
GSE18791_CTRL_VS_NEWCASTLE_VIRUS_DC_12H_DN	120	0.626355	2.65404	0	0	0
GSE22886_NAIVE_BCELL_VS_NEUTROPHIL_DN	143	0.618075	2.64823	0	0	0
GSE9988_LPS_VS_CTRL_TREATED_MONOCYTE_UP	140	0.616513	2.64509	0	0	0
GSE18791_UNSTIM_VS_NEWCATSLE_VIRUS_DC_10H_DN	130	0.609121	2.60136	0	0	0
Immunological Signatures Enriched after 72 h of NTHi
NAME	SIZE	ES	NES	NOM p-val	FDR q-val	FWER p-val
GSE13485_CTRL_VS_DAY7_YF17D_VACCINE_PBMC_DN	144	0.709775	2.73539	0	0	0
GSE18791_UNSTIM_VS_NEWCATSLE_VIRUS_DC_10H_DN	130	0.715636	2.68338	0	0	0
GSE22886_CTRL_VS_LPS_24H_DC_DN	148	0.689641	2.63834	0	0	0
GSE18791_CTRL_VS_NEWCASTLE_VIRUS_DC_8H_DN	133	0.700771	2.62535	0	0	0
GSE18791_CTRL_VS_NEWCASTLE_VIRUS_DC_6H_DN	137	0.692824	2.61944	0	0	0
GSE13485_DAY3_VS_DAY7_YF17D_VACCINE_PBMC_DN	130	0.687646	2.58119	0	0	0
GSE18791_UNSTIM_VS_NEWCATSLE_VIRUS_DC_6H_DN	122	0.688927	2.57634	0	0	0
GSE2706_UNSTIM_VS_2H_LPS_AND_R848_DC_DN	133	0.676838	2.5699	0	0	0
GSE29618_MONOCYTE_VS_PDC_UP	157	0.665052	2.56794	0	0	0
GSE13484_UNSTIM_VS_YF17D_VACCINE_STIM_PBMC_DN	139	0.67276	2.55306	0	0	0
GSE1432_CTRL_VS_IFNG_24H_MICROGLIA_DN	146	0.661959	2.54139	0	0	0
GSE13485_PRE_VS_POST_YF17D_VACCINATION_PBMC_DN	143	0.662802	2.5398	0	0	0
GSE22886_NAIVE_BCELL_VS_NEUTROPHIL_DN	143	0.660971	2.53156	0	0	0
GSE18791_CTRL_VS_NEWCASTLE_VIRUS_DC_4H_DN	123	0.674604	2.51883	0	0	0
GSE9988_ANTI_TREM1_VS_LOW_LPS_MONOCYTE_DN	150	0.651251	2.50505	0	0	0
GSE18791_CTRL_VS_NEWCASTLE_VIRUS_DC_10H_DN	126	0.659872	2.49134	0	0	0
GSE2706_UNSTIM_VS_2H_R848_DC_DN	135	0.650068	2.4738	0	0	0
GSE13485_CTRL_VS_DAY3_YF17D_VACCINE_PBMC_DN	132	0.662672	2.46901	0	0	0
GSE13485_DAY1_VS_DAY7_YF17D_VACCINE_PBMC_DN	132	0.656271	2.46144	0	0	0
GSE14000_UNSTIM_VS_4H_LPS_DC_DN	141	0.639287	2.45527	0	0	0
Immunological Signatures Enriched after 5 days of NTHi
NAME	SIZE	ES	NES	NOM p-val	FDR q-val	FWER p-val
GSE13485_CTRL_VS_DAY7_YF17D_VACCINE_PBMC_DN	144	0.683155	2.75144	0	0	0
GSE18791_CTRL_VS_NEWCASTLE_VIRUS_DC_8H_DN	133	0.657308	2.63032	0	0	0
GSE13485_DAY3_VS_DAY7_YF17D_VACCINE_PBMC_DN	130	0.651757	2.60622	0	0	0
GSE13485_CTRL_VS_DAY3_YF17D_VACCINE_PBMC_DN	132	0.639893	2.56939	0	0	0
GSE13485_PRE_VS_POST_YF17D_VACCINATION_PBMC_DN	143	0.628926	2.53821	0	0	0
GSE13485_DAY1_VS_DAY7_YF17D_VACCINE_PBMC_DN	132	0.616637	2.44978	0	0	0
GSE1432_CTRL_VS_IFNG_24H_MICROGLIA_DN	146	0.598937	2.42238	0	0	0
GSE10325_LUPUS_CD4_TCELL_VS_LUPUS_MYELOID_DN	155	0.584778	2.39745	0	0	0
GSE6269_HEALTHY_VS_FLU_INF_PBMC_DN	123	0.597785	2.37228	0	0	0
GSE29618_MONOCYTE_VS_PDC_UP	157	0.573606	2.34415	0	0	0
GSE29618_PDC_VS_MDC_DN	154	0.567519	2.32337	0	0	0
GSE29618_PDC_VS_MDC_DAY7_FLU_VACCINE_DN	152	0.56646	2.2988	0	0	0
GSE24634_TREG_VS_TCONV_POST_DAY10_IL4_CONVERSION_DN	161	0.562271	2.29589	0	0	0
GSE10325_MYELOID_VS_LUPUS_MYELOID_DN	144	0.561681	2.25574	0	0	0
GSE22886_NAIVE_CD8_TCELL_VS_MONOCYTE_DN	160	0.550143	2.25031	0	0	0
GSE29618_MONOCYTE_VS_MDC_UP	155	0.547795	2.24446	0	0	0
GOLDRATH_NAIVE_VS_EFF_CD8_TCELL_DN	171	0.543026	2.23257	0	0	0
GSE18791_UNSTIM_VS_NEWCATSLE_VIRUS_DC_10H_DN	130	0.55775	2.21472	0	0	0
GSE29618_MONOCYTE_VS_PDC_DAY7_FLU_VACCINE_UP	152	0.549252	2.20949	0	0	0
GSE10325_CD4_TCELL_VS_LUPUS_CD4_TCELL_DN	139	0.543808	2.20725	0	0	0
Immunological Signatures Enriched after 7 days of NTHi
NAME	SIZE	ES	NES	NOM p-val	FDR q-val	FWER p-val
GSE13485_CTRL_VS_DAY7_YF17D_VACCINE_PBMC_DN	144	0.636144	2.43546	0	0	0
GSE10325_LUPUS_CD4_TCELL_VS_LUPUS_MYELOID_DN	155	0.620969	2.36571	0	0	0
GSE10325_LUPUS_BCELL_VS_LUPUS_MYELOID_DN	157	0.603618	2.32405	0	0	0
GSE29618_MONOCYTE_VS_PDC_UP	157	0.589674	2.27668	0	0	0
GSE18791_CTRL_VS_NEWCASTLE_VIRUS_DC_8H_DN	133	0.591688	2.26561	0	0	0
GSE1432_CTRL_VS_IFNG_24H_MICROGLIA_DN	146	0.587376	2.26538	0	0	0
GSE13485_CTRL_VS_DAY3_YF17D_VACCINE_PBMC_DN	132	0.598758	2.26267	0	0	0
GSE22886_NAIVE_CD8_TCELL_VS_MONOCYTE_DN	160	0.584952	2.24918	0	0	0
GSE6269_HEALTHY_VS_FLU_INF_PBMC_DN	123	0.602067	2.24762	0	0	0
GSE22886_NAIVE_BCELL_VS_MONOCYTE_DN	158	0.579448	2.24547	0	0	0
GSE34205_RSV_VS_FLU_INF_INFANT_PBMC_DN	130	0.585145	2.2301	0	0	0
GSE22886_NAIVE_CD4_TCELL_VS_MONOCYTE_DN	161	0.569848	2.21215	0	0	0
GSE2706_2H_VS_8H_LPS_STIM_DC_DN	123	0.590305	2.20008	0	0	0
GSE14000_UNSTIM_VS_4H_LPS_DC_TRANSLATED_RNA_DN	134	0.575067	2.19871	0	0	0
GSE14000_UNSTIM_VS_4H_LPS_DC_DN	141	0.570383	2.17245	0	0	0
GSE9650_NAIVE_VS_MEMORY_CD8_TCELL_DN	177	0.551439	2.15954	0	0	0
GSE10325_BCELL_VS_MYELOID_DN	155	0.555107	2.153	0	0	0
GSE29618_PDC_VS_MDC_DAY7_FLU_VACCINE_DN	152	0.556364	2.14556	0	0	0
GSE9650_NAIVE_VS_EFF_CD8_TCELL_DN	171	0.546573	2.14063	0	0	0
KAECH_NAIVE_VS_MEMORY_CD8_TCELL_DN	176	0.539435	2.13602	0	0	0
