# Supplementary material for: The transcriptome of a complete episode of acute otitis media
Source: BMC Genomics. 2015 Apr 3;16(1):259. doi: 10.1186/s12864-015-1475-7 (PMC4394589; doi:10.1186/s12864-015-1475-7)
Supplement: Additional file 6: Table S4. — OM-associated genes enriched in NTHi-inoculated MEs by GSEA. Worksheet lists the OM-associated genes that are significantly enriched for each time point. [file 12864_2015_1475_MOESM6_ESM.xlsx]

## Sheet: Sheet1
Supplementary Table 4: OM-associated genes enriched in NTHi inoculated mice by GSEA
TIME	ES	NES	NOM p-val	FDR q-val	FWER p-val	Associated Genes
3h	-0.417937	-1.55404	0.0126263	0.0146069	0.039	CD14, COL4A2, EHD3, FAS, HN1, IL10, IL1A, IL1B, IL6, IQGAP1, LDLR, LRRC47, MYD88, NFKBIA, PALMD, PPP2R2D, SERPINE1, SLFN5, TGFB1, TLR2, TNF
6h	-0.417937	-1.55404	0.0126263	0.0146069	0.039	ATP2B2, CD14, COL4A2, EHD3, FAS, FBXO11, HN1, IL10, IL1A, IL1B, IL6, IQGAP1, LDLR, LRRC47, MSH6, MUC2, MUC5AC, MYD88, NFKBIA, PLG, PPP2R2D, RETN, SERPINE1, SLFN5, TLR2, TN
24h	-0.340019	-1.39661	0.0318471	0.0363593	0.161	CD14, FAS, HN1, IL1A, IL1B, IL6, IQGAP1, LIN28, MSH6, MYD88, NFKBIA, SERPINE1, SFTPD, SMAD2, TLR2, TNF, VILL
48h	-0.382883	-1.45778	0.0219298	0.0274582	0.104	ALDH1A2, CD14, COL4A2, IL1A, IL1B, IL6, LDLR, MUC5AC, MYD88, NFKBIA, SERPINE1, SFTPD, SLFN5, TGFB1, TLR2, TLR4, TNF
72h	-0.334497	-1.27355	0.102857	0.11884	0.415	ALDH1A2, AQR, ATP2B2, CD14, COL4A2, FAS, GUSB, HN1, IL1A, IL1B, IL6, IQGAP1, MUC5AC, MYD88, NFKBIA, PHEX, PTPRG, SERPINE1, SFTPD, SMAD2, TLR2, TLR4, TNF, VILL
120h	-0.336443	-1.35081	0.0614035	0.0663312	0.173	ALDH1A2, AQR, BMP5, CD14, COL4A2, EVI1, FAS, FBXO11, GALNT14, GUSB, HN1, IDS, IL1B, IQGAP1, MSH6, MUC5AC, MYD88, PALMD, PHEX, PRKG1, PTPRG, SERPINE1, SFTPD, SLFN5, SMAD2, TLR2, TLR4, TNF
168h	-0.318876	-1.10701	-0.278116	0.353723	0.893	AQR, CD14, EVI1, FAS, GRID2, GUSB, HN1, IDS, IL1B, LDLR, MUC5AC, PHEX, PRKG1, PTPRG, SFTPA1, SFTPD, SLFN5, SMAD2, TLR2, TLR4, UBASH3A
